# Supplementary material for: Polyvalent therapeutic vaccine for type 2 diabetes mellitus: Immunoinformatics approach to study co-stimulation of cytokines and GLUT1 receptors
Source: BMC Mol Cell Biol. 2020 Jul 23;21:56. doi: 10.1186/s12860-020-00279-w (PMC7376330; doi:10.1186/s12860-020-00279-w)
Supplement: Supplementary file 1 — Additional file 1. [file 12860_2020_279_MOESM1_ESM.xlsx]

## Sheet: Sheet1
Sr No.	Tissue Name	Gene Symbol	Uniprot_ID	Protein
1	Pancreas	RASSF1	RASF1_HUMAN	Ras association domain
2	Pancreas	TP53	P53_HUMAN	tumor protein p53
3	Pancreas	GAD2	DCE2_HUMAN	glutamate decarboxylase 2
4	Pancreas	KRAS	RASK_HUMAN	KRAS proto-oncogene, GTPase
5	Pancreas	KLK1	KLK1_HUMAN	kallikrein 1
6	Pancreas	PLCE1	PLCE1_HUMAN	phospholipase C epsilon 1
7	Pancreas	PDIA2	PDIA2_HUMAN	protein disulfide isomerase
8	Pancreas	MNX1	MNX1_HUMAN	motor neuron and pancreas homeobox 1
9	Pancreas	SLC4A4	S4A4_HUMAN	solute carrier family protein
10	Pancreas	PTF1A	PTF1A_HUMAN	pancreas specific transcription factor
11	Pancreas	PLA2G1B	PA21B_HUMAN	phospholipase A2 group IB
12	Pancreas	REG3A	REG3A_HUMAN	regenerating family member 3 alpha
13	Pancreas	SMAD4	SMAD4_HUMAN	SMAD family member 4
14	Pancreas	SEPSECS	SPCS_HUMAN	Sep (O-phosphoserine) tRNA synthase
15	Pancreas	EGFR	EGFR_HUMAN	epidermal growth factor receptor
16	Pancreas	CTNNB1	CTNB1_HUMAN	catenin beta 1
17	Pancreas	IL6	IL6_HUMAN	interleukin 6
18	Pancreas	CFTR	CFTR_HUMAN	cystic fibrosis transmembrane regulator
19	Pancreas	TNF	TNFA_HUMAN	tumor necrosis factor
20	Pancreas	TGFB1	TGFB1_HUMAN	transforming growth factor beta 1
21	Pancreas	VEGFA	VEGFA_HUMAN	vascular endothelial growth factor A
22	Pancreas	STK11	STK11_HUMAN	serine/threonine kinase 11
23	Pancreas	CPB1	CBPB1_HUMAN	carboxypeptidase B1
24	Pancreas	AKT1	AKT1_HUMAN	AKT serine/threonine kinase 1
25	Pancreas	ERBB2	ERBB2_HUMAN	erb-b2 receptor tyrosine kinase 2
26	Pancreas	PTGS2	PGH2_HUMAN	prostaglandin-endoperoxide synthase 2
27	Pancreas	CDKN2A	CDN2A_HUMAN	cyclin dependent kinase inhibitor 2A
28	Pancreas	BRCA1	BRCA1_HUMAN	BRCA1, DNA repair associated
29	Pancreas	ESR1	ESR1_HUMAN	estrogen receptor 1
30	Pancreas	MMP9	MMP9_HUMAN	matrix metallopeptidase 9
31	Pancreas	IL10	IL10_HUMAN	interleukin 10
32	Pancreas	HIF1A	HIF1A_HUMAN	hypoxia inducible factor 1 alpha subunit
33	Pancreas	IL1B	IL1B_HUMAN	interleukin 1 beta
34	Pancreas	ST11	ST11_HUMAN	suppression of tumorigenicity 11 (pancreas)
35	Pancreas	SERPINI2	SPI2_HUMAN	serpin family I member 2
36	Pancreas	CDH1	CADH1_HUMAN	cadherin 1
37	Pancreas	CXCL8	IL8_HUMAN	C-X-C motif chemokine ligand 8
38	Pancreas	INS	INS_HUMAN	insulin
39	Pancreas	BRCA2	BRCA2_HUMAN	BRCA2, DNA repair associated
40	Pancreas	IGF1	IGF1_HUMAN	insulin like growth factor 1
41	Pancreas	RDH14	RDH14_HUMAN	retinol dehydrogenase 14
42	Pancreas	MYC	MYC_HUMAN	MYC proto-oncogene, bHLH transcription factor
43	Pancreas	BIRC5	BIRC5_HUMAN	baculoviral IAP repeat containing 5
44	Pancreas	INSR	INSR_HUMAN	insulin receptor
45	Pancreas	MUC1	MUC1_HUMAN	mucin 1, cell surface associated
46	Pancreas	ISX	ISX_HUMAN	intestine specific homeobox
47	Pancreas	CCND1	CCND1_HUMAN	cyclin D1
48	Pancreas	PON1	PON1_HUMAN	paraoxonase 1
49	Pancreas	TCF7L2	TF7L2_HUMAN	transcription factor 7 like 2
50	Pancreas	SOX9	SOX9_HUMAN	SRY-box 9
51	Pancreas	HFE	HFE_HUMAN	hemochromatosis
52	Pancreas	AGER	RAGE_HUMAN	advanced glycosylation end-product receptor
53	Pancreas	HLA-G	HLAG_HUMAN	major histocompatibility complex, class I, G
54	Pancreas	PIK3CA	PK3CA_HUMAN	phosphatidylinositol-4,5-bisphosphate 3-kinase
55	Pancreas	FAS	FAS_HUMAN	Fas cell surface death receptor
56	Pancreas	KIT	KIT_HUMAN	KIT proto-oncogene receptor tyrosine kinase
57	Pancreas	ICAM1	ICAM1_HUMAN	intercellular adhesion molecule 1
58	Pancreas	ITGB1	ITB1_HUMAN	integrin subunit beta 1
59	Pancreas	ESR2	ESR2_HUMAN	estrogen receptor 2
60	Pancreas	HMOX1	HMOX1_HUMAN	heme oxygenase 1
61	Pancreas	MLH1	MLH1_HUMAN	mutL homolog 1
62	Pancreas	NOTCH1	NOTC1_HUMAN	notch 1
63	Pancreas	RELA	TF65_HUMAN	RELA proto-oncogene, NF-kB subunit
64	Pancreas	IL18	IL18_HUMAN	interleukin 18
65	Pancreas	RB1	RB_HUMAN	RB transcriptional corepressor 1
66	Pancreas	NFE2L2	NF2L2_HUMAN	nuclear factor, erythroid 2 like 2
67	Pancreas	SPP1	OSTP_HUMAN	secreted phosphoprotein 1
68	Pancreas	GHRL	GHRL_HUMAN	ghrelin and obestatin prepropeptide
69	Pancreas	SHH	SHH_HUMAN	sonic hedgehog
70	Pancreas	GNAS	GNAS3_HUMAN	GNAS complex locus
71	Pancreas	VHL	VHL_HUMAN	von Hippel-Lindau tumor suppressor
72	Pancreas	MBL2	MBL2_HUMAN	mannose binding lectin 2
73	Pancreas	FERD3L	FER3L_HUMAN	Fer3 like bHLH transcription factor
74	Pancreas	CAV1	CAV1_HUMAN	caveolin 1
75	Pancreas	TNFSF10	TNF10_HUMAN	TNF superfamily member 10
76	Pancreas	FTO	FTO_HUMAN	FTO, alpha-ketoglutarate dependent dioxygenase
77	Pancreas	FOXO1	FOXO1_HUMAN	forkhead box O1
78	Pancreas	EZH2	EZH2_HUMAN	enhancer of zeste 2 polycomb repressive
79	Pancreas	EGF	EGF_HUMAN	epidermal growth factor
80	Pancreas	HNF4A	HNF4A_HUMAN	hepatocyte nuclear factor 4 alpha
81	Pancreas	ERCC1	ERCC1_HUMAN	ERCC excision repair 1, endonuclease
82	Pancreas	PGR	PRGR_HUMAN	progesterone receptor
83	Pancreas	HRAS	RASH_HUMAN	HRas proto-oncogene, GTPase
84	Pancreas	LCN2	NGAL_HUMAN	lipocalin 2
85	Pancreas	FMR1	FMR1_HUMAN	fragile X mental retardation 1
86	Pancreas	MSH2	MSH2_HUMAN	mutS homolog 2
87	Pancreas	MKI67	KI67_HUMAN	marker of proliferation Ki-67
88	Pancreas	IL2	IL2_HUMAN	interleukin 2
89	Pancreas	PLK1	PLK1_HUMAN	polo like kinase 1
90	Pancreas	IGFBP3	IBP3_HUMAN	insulin like growth factor binding protein 3
91	Pancreas	MMP3	MMP3_HUMAN	matrix metallopeptidase 3
92	Pancreas	CD40LG	CD40L_HUMAN	CD40 ligand
93	Pancreas	PDX1	PDX1_HUMAN	pancreatic and duodenal homeobox 1
94	Pancreas	IL6R	IL6RA_HUMAN	interleukin 6 receptor
95	Pancreas	AURKA	AURKA_HUMAN	aurora kinase A
96	Pancreas	KCNJ11	KCJ11_HUMAN	potassium voltage-gated channel
97	Pancreas	GCK	HXK4_HUMAN	glucokinase
98	Pancreas	BMP2	BMP2_HUMAN	bone morphogenetic protein 2
99	Pancreas	KCNQ1	KCNQ1_HUMAN	potassium voltage-gated channel
100	Pancreas	TLR3	TLR3_HUMAN	toll like receptor 3
101	Pancreas	CHEK2	CHK2_HUMAN	checkpoint kinase 2
102	Pancreas	CXCL10	CXL10_HUMAN	C-X-C motif chemokine ligand 10
103	Pancreas	PPARGC1A	PRGC1_HUMAN	PPARG coactivator 1 alpha
104	Pancreas	SMAD2	SMAD2_HUMAN	SMAD family member 2
105	Pancreas	CTGF	CTGF_HUMAN	connective tissue growth factor
106	Pancreas	PLAU	UROK_HUMAN	plasminogen activator, urokinase
107	Pancreas	CNR1	CNR1_HUMAN	cannabinoid receptor 1
108	Pancreas	FGFR1	FGFR1_HUMAN	fibroblast growth factor receptor 1
109	Pancreas	TWIST1	TWST1_HUMAN	twist family bHLH transcription factor 1
110	Pancreas	DNMT1	DNMT1_HUMAN	DNA methyltransferase 1
111	Pancreas	GH1	SOMA_HUMAN	growth hormone 1
112	Pancreas	IAPP	IAPP_HUMAN	islet amyloid polypeptide
113	Pancreas	BMI1	BMI1_HUMAN	BMI1 proto-oncogene, polycomb ring finger
114	Pancreas	YAP1	YAP1_HUMAN	Yes associated protein 1
115	Pancreas	XBP1	XBP1_HUMAN	X-box binding protein 1
116	Pancreas	ENG	EGLN_HUMAN	endoglin
117	Pancreas	ANXA1	ANXA1_HUMAN	annexin A1
118	Pancreas	ITGB2	ITB2_HUMAN	integrin subunit beta 2
119	Pancreas	HNF1A	HNF1A_HUMAN	HNF1 homeobox A
120	Pancreas	HNF1B	HNF1B_HUMAN	HNF1 homeobox B
121	Pancreas	LTF	TRFL_HUMAN	lactotransferrin
122	Pancreas	HP	HPT_HUMAN	haptoglobin
123	Pancreas	CD209	CD209_HUMAN	CD209 molecule
124	Pancreas	MMP7	MMP7_HUMAN	matrix metallopeptidase 7
125	Pancreas	PRSS1	TRY1_HUMAN	protease, serine 1
126	Pancreas	SPINK1	ISK1_HUMAN	serine peptidase inhibitor, Kazal type 1
127	Pancreas	IL33	IL33_HUMAN	interleukin 33
128	Pancreas	BAK1	BAK_HUMAN	BCL2 antagonist/killer 1
129	Pancreas	MUC5AC	MUC5A_HUMAN	mucin 5AC, oligomeric mucus/gel-forming
130	Pancreas	BACE1	BACE1_HUMAN	beta-secretase 1
131	Pancreas	TRPV1	TRPV1_HUMAN	transient receptor potential cation
132	Pancreas	MEN1	MEN1_HUMAN	menin 1
133	Pancreas	WFS1	WFS1_HUMAN	wolframin ER transmembrane glycoprotein
134	Pancreas	POLG	DPOG1_HUMAN	DNA polymerase gamma, catalytic subunit
135	Pancreas	PROX1	PROX1_HUMAN	prospero homeobox 1
136	Pancreas	RXRA	RXRA_HUMAN	retinoid X receptor alpha
137	Pancreas	SDC1	SDC1_HUMAN	syndecan 1
138	Pancreas	GLI1	GLI1_HUMAN	GLI family zinc finger 1
139	Pancreas	ABCC8	ABCC8_HUMAN	ATP binding cassette subfamily C member 8
140	Pancreas	EPCAM	EPCAM_HUMAN	epithelial cell adhesion molecule
141	Pancreas	ALDH1A1	AL1A1_HUMAN	aldehyde dehydrogenase 1 family member A1
142	Pancreas	GCG	GLUC_HUMAN	glucagon
143	Pancreas	NGF	NGF_HUMAN	nerve growth factor
144	Pancreas	THBD	TRBM_HUMAN	thrombomodulin
145	Pancreas	CYBB	CY24B_HUMAN	cytochrome b-245 beta chain
146	Pancreas	PECAM1	PECA1_HUMAN	platelet and endothelial cell adhesion molecule 1
147	Pancreas	PTCH1	PTC1_HUMAN	patched 1
148	Pancreas	LHCGR	LSHR_HUMAN	luteinizing hormone/
149	Pancreas	BTK	BTK_HUMAN	Bruton tyrosine kinase
150	Pancreas	MSLN	MSLN_HUMAN	mesothelin
151	Pancreas	NR5A2	NR5A2_HUMAN	nuclear receptor subfamily 5 group A member 2
152	Pancreas	GZMB	GRAB_HUMAN	granzyme B
153	Pancreas	NTRK1	NTRK1_HUMAN	neurotrophic receptor tyrosine kinase 1
154	Pancreas	PKD1	PKD1_HUMAN	polycystin 1, transient receptor potential
155	Pancreas	NRP1	NRP1_HUMAN	neuropilin 1
156	Pancreas	SERPINB5	SPB5_HUMAN	serpin family B member 5
157	Pancreas	POSTN	POSTN_HUMAN	periostin
158	Pancreas	UCHL1	UCHL1_HUMAN	ubiquitin C-terminal hydrolase L1
159	Pancreas	SAA1	SAA1_HUMAN	serum amyloid A1
160	Pancreas	CD24	CD24_HUMAN	CD24 molecule
161	Pancreas	ACE2	ACE2_HUMAN	angiotensin I converting enzyme 2
162	Pancreas	NPPA	ANF_HUMAN	natriuretic peptide A
163	Pancreas	CDH2	CADH2_HUMAN	cadherin 2
164	Pancreas	IGFBP2	IBP2_HUMAN	insulin like growth factor binding protein 2
165	Pancreas	BGLAP	OSTCN_HUMAN	bone gamma-carboxyglutamate protein
166	Pancreas	CA2	CAH2_HUMAN	carbonic anhydrase 2
167	Pancreas	TNC	TENA_HUMAN	tenascin C
168	Pancreas	COL18A1	COIA1_HUMAN	collagen type XVIII alpha 1 chain
169	Pancreas	PEBP1	PEBP1_HUMAN	phosphatidylethanolamine binding protein 1
170	Pancreas	NR5A1	STF1_HUMAN	nuclear receptor subfamily 5 group A member 1
171	Pancreas	CEACAM5	CEAM5_HUMAN	carcinoembryonic antigen related cell adhesion
172	Pancreas	F11	FA11_HUMAN	coagulation factor XI
173	Pancreas	FGF21	FGF21_HUMAN	fibroblast growth factor 21
174	Pancreas	KRT18	K1C18_HUMAN	keratin 18
175	Pancreas	NANOG	NANOG_HUMAN	Nanog homeobox
176	Pancreas	GLP1R	GLP1R_HUMAN	glucagon like peptide 1 receptor
177	Pancreas	KITLG	SCF_HUMAN	KIT ligand
178	Pancreas	PRF1	PERF_HUMAN	perforin 1
179	Pancreas	NDRG1	NDRG1_HUMAN	N-myc downstream regulated 1
180	Pancreas	DAPK1	DAPK1_HUMAN	death associated protein kinase 1
181	Pancreas	CNR2	CNR2_HUMAN	cannabinoid receptor 2
182	Pancreas	TGFA	TGFA_HUMAN	transforming growth factor alpha
183	Pancreas	GPC3	GPC3_HUMAN	glypican 3
184	Pancreas	SOX4	SOX4_HUMAN	SRY-box 4
185	Pancreas	HES1	HES1_HUMAN	hes family bHLH transcription factor 1
186	Pancreas	HHEX	HHEX_HUMAN	hematopoietically expressed homeobox
187	Pancreas	KDM1A	KDM1A_HUMAN	lysine demethylase 1A
188	Pancreas	SLC30A8	ZNT8_HUMAN	solute carrier family 30 member 8
189	Pancreas	IQGAP1	IQGA1_HUMAN	IQ motif containing GTPase activating protein 1
190	Pancreas	EIF2AK3	E2AK3_HUMAN	eukaryotic translation initiation factor 2 alpha kinase 3
191	Pancreas	CCL20	CCL20_HUMAN	C-C motif chemokine ligand 20
192	Pancreas	MAP3K5	M3K5_HUMAN	mitogen-activated protein kinase kinase kinase 5
193	Pancreas	HLA-DRA	DRA_HUMAN	major histocompatibility complex, class II, DR alpha
194	Pancreas	YWHAQ	1433T_HUMAN	tyrosine 3-monooxygenase/tryptophan
195	Pancreas	PAX8	PAX8_HUMAN	paired box 8
196	Pancreas	PKD2	PKD2_HUMAN	polycystin 2, transient receptor potential cation channel
197	Pancreas	SMO	SMO_HUMAN	smoothened, frizzled class receptor
198	Pancreas	TYMP	TYPH_HUMAN	thymidine phosphorylase
199	Pancreas	WFDC2	WFDC2_HUMAN	WAP four-disulfide core domain 2
200	Pancreas	NR0B1	NR0B1_HUMAN	nuclear receptor subfamily 0 group B member 1
201	Pancreas	PALB2	PALB2_HUMAN	partner and localizer of BRCA2
202	Pancreas	NOTCH2	NOTC2_HUMAN	notch 2
203	Pancreas	CEL	CEL_HUMAN	carboxyl ester lipase
204	Pancreas	LEF1	LEF1_HUMAN	lymphoid enhancer binding factor 1
205	Pancreas	GLUD1	DHE3_HUMAN	glutamate dehydrogenase 1
206	Pancreas	PDPK1	PDPK1_HUMAN	3-phosphoinositide dependent protein kinase 1
207	Pancreas	CYP24A1	CP24A_HUMAN	cytochrome P450 family 24 subfamily A member 1
208	Pancreas	SLC2A4	GTR4_HUMAN	solute carrier family 2 member 4
209	Pancreas	SLC16A1	MOT1_HUMAN	solute carrier family 16 member 1
210	Pancreas	FOXA2	FOXA2_HUMAN	forkhead box A2
211	Pancreas	IL32	IL32_HUMAN	interleukin 32
212	Pancreas	MUC2	MUC2_HUMAN	mucin 2, oligomeric mucus/gel-forming
213	Pancreas	FOXA1	FOXA1_HUMAN	forkhead box A1
214	Pancreas	MUC4	MUC4_HUMAN	mucin 4, cell surface associated
215	Pancreas	EEF1A1	EF1A1_HUMAN	eukaryotic translation elongation factor 1 alpha 1
216	Pancreas	IGF2BP3	F8WD15_HUMAN	insulin like growth factor 2 mRNA binding protein
217	Pancreas	NEUROD1	NDF1_HUMAN	neuronal differentiation 1
218	Pancreas	MIR196A2		microRNA 196a-2
219	Pancreas	IHH	IHH_HUMAN	indian hedgehog
220	Pancreas	CD47	CD47_HUMAN	CD47 molecule
221	Pancreas	CLDN4	CLD4_HUMAN	claudin 4
222	Pancreas	PSCA	PSCA_HUMAN	prostate stem cell antigen
223	Pancreas	TFF1	TFF1_HUMAN	trefoil factor 1
224	Pancreas	AKR1C3	AK1C3_HUMAN	aldo-keto reductase family 1 member C3
225	Pancreas	LGR5	LGR5_HUMAN	leucine rich repeat containing G protein-coupled
226	Pancreas	CCK	CCKN_HUMAN	cholecystokinin
227	Pancreas	GAD1	DCE1_HUMAN	glutamate decarboxylase 1
228	Pancreas	MTNR1B	MTR1B_HUMAN	melatonin receptor 1B
229	Pancreas	FGF10	FGF10_HUMAN	fibroblast growth factor 10
230	Pancreas	BIRC7	BIRC7_HUMAN	baculoviral IAP repeat containing 7
231	Pancreas	TFF3	TFF3_HUMAN	trefoil factor 3
232	Pancreas	CCKBR	GASR_HUMAN	cholecystokinin B receptor
233	Pancreas	CYP11A1	CP11A_HUMAN	cytochrome P450 family 11 subfamily A member 1
234	Pancreas	SLCO1B3	SO1B3_HUMAN	solute carrier organic anion transporter family
235	Pancreas	CD99	CD99_HUMAN	CD99 molecule (Xg blood group)
236	Pancreas	BCL10	BCL10_HUMAN	B-cell CLL/lymphoma 10
237	Pancreas	AMACR	AMACR_HUMAN	alpha-methylacyl-CoA racemase
238	Pancreas	STAR	STAR_HUMAN	steroidogenic acute regulatory protein
239	Pancreas	CCND3	CCND3_HUMAN	cyclin D3
240	Pancreas	ENTPD1	ENTP1_HUMAN	ectonucleoside triphosphate diphosphohydrolase 1
241	Pancreas	GATA6	GATA6_HUMAN	GATA binding protein 6
242	Pancreas	GAL	GALA_HUMAN	galanin and GMAP prepropeptide
243	Pancreas	GIP	GIP_HUMAN	gastric inhibitory polypeptide
244	Pancreas	TMSB4X	TYB4_HUMAN	thymosin beta 4, X-linked
245	Pancreas	NUCB2	NUCB2_HUMAN	nucleobindin 2
246	Pancreas	RBPJ	SUH_HUMAN	recombination signal binding protein
247	Pancreas	BMPR1A	BMR1A_HUMAN	bone morphogenetic protein receptor type 1A
248	Pancreas	ISL1	ISL1_HUMAN	ISL LIM homeobox 1
249	Pancreas	TRPV6	TRPV6_HUMAN	transient receptor potential cation
250	Pancreas	S100P	S100P_HUMAN	S100 calcium binding protein P
251	Pancreas	TFR2	TFR2_HUMAN	transferrin receptor 2
252	Pancreas	SLC18A2	VMAT2_HUMAN	solute carrier family 18 member A2
253	Pancreas	BCL3	BCL3_HUMAN	B-cell CLL/lymphoma 3
254	Pancreas	ARX	ARX_HUMAN	aristaless related homeobox
255	Pancreas	PTAFR	PTAFR_HUMAN	platelet activating factor receptor
256	Pancreas	SST	SMS_HUMAN	somatostatin
257	Pancreas	PNPLA2	PLPL2_HUMAN	patatin like phospholipase domain containing 2
258	Pancreas	COL11A1	COBA1_HUMAN	collagen type XI alpha 1 chain
259	Pancreas	REG1A	REG1A_HUMAN	regenerating family member 1 alpha
260	Pancreas	SBDS	SBDS_HUMAN	SBDS, ribosome maturation factor
261	Pancreas	PAX4	PAX4_HUMAN	paired box 4
262	Pancreas	NEUROG3	NGN3_HUMAN	neurogenin 3
263	Pancreas	GIPR	GIPR_HUMAN	gastric inhibitory polypeptide receptor
264	Pancreas	RRM2	RIR2_HUMAN	ribonucleotide reductase regulatory subunit M2
265	Pancreas	KRT20	K1C20_HUMAN	keratin 20
266	Pancreas	POLE	DPOE1_HUMAN	DNA polymerase epsilon, catalytic subunit
267	Pancreas	PAK4	PAK4_HUMAN	p21 (RAC1) activated kinase 4
268	Pancreas	ASCL1	ASCL1_HUMAN	achaete-scute family bHLH transcription factor 1
269	Pancreas	CLDN7	CLD7_HUMAN	claudin 7
270	Pancreas	CLDN5	CLD5_HUMAN	claudin 5
271	Pancreas	PBX1	PBX1_HUMAN	PBX homeobox 1
272	Pancreas	MTNR1A	MTR1A_HUMAN	melatonin receptor 1A
273	Pancreas	DUSP6	DUS6_HUMAN	dual specificity phosphatase 6
274	Pancreas	KLK7	KLK7_HUMAN	kallikrein related peptidase 7
275	Pancreas	UGT1A7	UD17_HUMAN	UDP glucuronosyltransferase family 1 member A7
276	Pancreas	ATP6AP2	RENR_HUMAN	ATPase H+ transporting accessory protein 2
277	Pancreas	AMY1A	B7ZMD7_HUMAN	amylase, alpha 1A (salivary)
278	Pancreas	GRP	GRP_HUMAN	gastrin releasing peptide
279	Pancreas	HFE2	RGMC_HUMAN	hemochromatosis type 2 (juvenile)
280	Pancreas	CLPTM1L	CLP1L_HUMAN	CLPTM1 like
281	Pancreas	PRSS2	TRY2_HUMAN	protease, serine 2
282	Pancreas	FOXF1	FOXF1_HUMAN	forkhead box F1
283	Pancreas	GLUL	GLNA_HUMAN	glutamate-ammonia ligase
284	Pancreas	REG4	REG4_HUMAN	regenerating family member 4
285	Pancreas	UTRN	UTRO_HUMAN	utrophin
286	Pancreas	PTPRN	PTPRN_HUMAN	protein tyrosine phosphatase, receptor type N
287	Pancreas	CCL26	CCL26_HUMAN	C-C motif chemokine ligand 26
288	Pancreas	CELA1	CELA1_HUMAN	chymotrypsin like elastase family member 1
289	Pancreas	ACVR2B	AVR2B_HUMAN	activin A receptor type 2B
290	Pancreas	PIAS4	PIAS4_HUMAN	protein inhibitor of activated STAT 4
291	Pancreas	SDHA	SDHA_HUMAN	succinate dehydrogenase complex flavoprotein subunit A
292	Pancreas	COL10A1	COAA1_HUMAN	collagen type X alpha 1 chain
293	Pancreas	CARTPT	CART_HUMAN	CART prepropeptide
294	Pancreas	PTGDR2	PD2R2_HUMAN	prostaglandin D2 receptor 2
295	Pancreas	EEF1A2	EF1A2_HUMAN	eukaryotic translation elongation factor 1 alpha 2
296	Pancreas	PROK1	PROK1_HUMAN	prokineticin 1
297	Pancreas	TFF2	TFF2_HUMAN	trefoil factor 2
298	Pancreas	SYNE1	SYNE1_HUMAN	spectrin repeat containing nuclear envelope protein 1
299	Pancreas	KLK5	KLK5_HUMAN	kallikrein related peptidase 5
300	Pancreas	IMP3	IMP3_HUMAN	IMP3, U3 small nucleolar ribonucleoprotein
301	Pancreas	HOXD13	HXD13_HUMAN	homeobox D13
302	Pancreas	ARHGAP1	RHG01_HUMAN	Rho GTPase activating protein 1
303	Pancreas	UBR5	UBR5_HUMAN	ubiquitin protein ligase E3 component n-recognin 5
304	Pancreas	CTRC	CTRC_HUMAN	chymotrypsin C
305	Pancreas	CDH17	CAD17_HUMAN	cadherin 17
306	Pancreas	NUPR1	NUPR1_HUMAN	nuclear protein 1, transcriptional regulator
307	Pancreas	CYP2R1	CP2R1_HUMAN	cytochrome P450 family 2 subfamily R member 1
308	Pancreas	MUC6	MUC6_HUMAN	mucin 6, oligomeric mucus/gel-forming
309	Pancreas	PALLD	PALLD_HUMAN	palladin, cytoskeletal associated protein
310	Pancreas	FFAR4	FFAR4_HUMAN	free fatty acid receptor 4
311	Pancreas	PNLIP	LIPP_HUMAN	pancreatic lipase
312	Pancreas	GSTO2	GSTO2_HUMAN	glutathione S-transferase omega 2
313	Pancreas	AAAS	AAAS_HUMAN	aladin WD repeat nucleoporin
314	Pancreas	HHIP	HHIP_HUMAN	hedgehog interacting protein
315	Pancreas	HADH	HCDH_HUMAN	hydroxyacyl-CoA dehydrogenase
316	Pancreas	INSM1	INSM1_HUMAN	INSM transcriptional repressor 1
317	Pancreas	AQP8	AQP8_HUMAN	aquaporin 8
318	Pancreas	GALNT3	GALT3_HUMAN	polypeptide N-acetylgalactosaminyltransferase 3
319	Pancreas	LIPH	LIPH_HUMAN	lipase H
320	Pancreas	CA12	CAH12_HUMAN	carbonic anhydrase 12
321	Pancreas	MAP3K3	M3K3_HUMAN	mitogen-activated protein kinase kinase kinase 3
322	Pancreas	ALDH1A2	AL1A2_HUMAN	aldehyde dehydrogenase 1 family member A2
323	Pancreas	ONECUT1	HNF6_HUMAN	one cut homeobox 1
324	Pancreas	SCTR	SCTR_HUMAN	secretin receptor
325	Pancreas	SFRP5	SFRP5_HUMAN	secreted frizzled related protein 5
326	Pancreas	TRIM63	TRI63_HUMAN	tripartite motif containing 63
327	Pancreas	ATP2A3	AT2A3_HUMAN	ATPase sarcoplasmic/endoplasmic reticulum Ca2+ transporting 3
328	Pancreas	ASPH	ASPH_HUMAN	aspartate beta-hydroxylase
329	Pancreas	PDE6B	PDE6B_HUMAN	phosphodiesterase 6B
330	Pancreas	NDUFS4	NDUS4_HUMAN	NADH:ubiquinone oxidoreductase subunit S4
331	Pancreas	AMY2A	AMYP_HUMAN	amylase, alpha 2A (pancreatic)
332	Pancreas	SURF1	SURF1_HUMAN	SURF1, cytochrome c oxidase assembly factor
333	Pancreas	TAS1R3	TS1R3_HUMAN	taste 1 receptor member 3
334	Pancreas	GDF11	GDF11_HUMAN	growth differentiation factor 11
335	Pancreas	GCNT1	GCNT1_HUMAN	glucosaminyl (N-acetyl) transferase 1, core 2
336	Pancreas	STARD13	STA13_HUMAN	StAR related lipid transfer domain containing 13
337	Pancreas	MEIS2	MEIS2_HUMAN	Meis homeobox 2
338	Pancreas	PRSS3	TRY3_HUMAN	protease, serine 3
339	Pancreas	QSOX1	QSOX1_HUMAN	quiescin sulfhydryl oxidase 1
340	Pancreas	BHLHE41	BHE41_HUMAN	basic helix-loop-helix family member e41
341	Pancreas	UBR1	UBR1_HUMAN	ubiquitin protein ligase E3 component n-recognin 1
342	Pancreas	WLS	WLS_HUMAN	wntless Wnt ligand secretion mediator
343	Pancreas	WNT16	WNT16_HUMAN	Wnt family member 16
344	Pancreas	AVPR1B	V1BR_HUMAN	arginine vasopressin receptor 1B
345	Pancreas	MYO15A	MYO15_HUMAN	myosin XVA
346	Pancreas	RNF43	RNF43_HUMAN	ring finger protein 43
347	Pancreas	CELA3B	CEL3B_HUMAN	chymotrypsin like elastase family member 3B
348	Pancreas	RREB1	RREB1_HUMAN	ras responsive element binding protein 1
349	Pancreas	BCS1L	BCS1_HUMAN	BCS1 homolog, ubiquinol-cytochrome c reductase complex chaperone
350	Pancreas	TNFAIP8	TFIP8_HUMAN	TNF alpha induced protein 8
351	Pancreas	REG1B	REG1B_HUMAN	regenerating family member 1 beta
352	Pancreas	MARVELD2	MALD2_HUMAN	MARVEL domain containing 2
353	Pancreas	CLDN18	CLD18_HUMAN	claudin 18
354	Pancreas	NDUFS3	NDUS3_HUMAN	NADH:ubiquinone oxidoreductase core subunit S3
355	Pancreas	KCNV2	KCNV2_HUMAN	potassium voltage-gated channel modifier subfamily V member 2
356	Pancreas	KIF20A	KI20A_HUMAN	kinesin family member 20A
357	Pancreas	TNS4	TENS4_HUMAN	tensin 4
358	Pancreas	NKX2-2	NKX22_HUMAN	NK2 homeobox 2
359	Pancreas	IL22RA1	I22R1_HUMAN	interleukin 22 receptor subunit alpha 1
360	Pancreas	MAFA	MAFA_HUMAN	MAF bZIP transcription factor A
361	Pancreas	NKX6-1	NKX61_HUMAN	NK6 homeobox 1
362	Pancreas	NPTX2	NPTX2_HUMAN	neuronal pentraxin 2
363	Pancreas	MYOF	MYOF_HUMAN	myoferlin
364	Pancreas	CIZ1	CIZ1_HUMAN	CDKN1A interacting zinc finger protein 1
365	Pancreas	ENPP3	ENPP3_HUMAN	ectonucleotide pyrophosphatase/phosphodiesterase 3
366	Pancreas	GJD2	CXD2_HUMAN	gap junction protein delta 2
367	Pancreas	TRIP12	TRIPC_HUMAN	thyroid hormone receptor interactor 12
368	Pancreas	IQGAP2	IQGA2_HUMAN	IQ motif containing GTPase activating protein 2
369	Pancreas	GPR119	GP119_HUMAN	G protein-coupled receptor 119
370	Pancreas	ATXN8OS	AT8OS_HUMAN	ATXN8 opposite strand (non-protein coding)
371	Pancreas	CHMP1A	CHM1A_HUMAN	charged multivesicular body protein 1A
372	Pancreas	DUSP5	DUS5_HUMAN	dual specificity phosphatase 5
373	Pancreas	NDUFA9	NDUA9_HUMAN	NADH:ubiquinone oxidoreductase subunit A9
374	Pancreas	NDUFS7	NDUS7_HUMAN	NADH:ubiquinone oxidoreductase core subunit S7
375	Pancreas	AMY2B	AMY2B_HUMAN	amylase, alpha 2B (pancreatic)
376	Pancreas	RFX6	RFX6_HUMAN	regulatory factor X6
377	Pancreas	TMEM97	SGMR2_HUMAN	transmembrane protein 97
378	Pancreas	PTH2R	PTH2R_HUMAN	parathyroid hormone 2 receptor
379	Pancreas	COX10	COX10_HUMAN	COX10, heme A:farnesyltransferase cytochrome c oxidase assembly factor
380	Pancreas	NOBOX	NOBOX_HUMAN	NOBOX oogenesis homeobox
381	Pancreas	CORT	CORT_HUMAN	cortistatin
382	Pancreas	PTRH2	PTH2_HUMAN	peptidyl-tRNA hydrolase 2
383	Pancreas	BRS3	BRS3_HUMAN	bombesin receptor subtype 3
384	Pancreas	NKX3-2	NKX32_HUMAN	NK3 homeobox 2
385	Pancreas	NDUFS8	NDUS8_HUMAN	NADH:ubiquinone oxidoreductase core subunit S8
386	Pancreas	CPA1	CBPA1_HUMAN	carboxypeptidase A1
387	Pancreas	HMBOX1	HMBX1_HUMAN	homeobox containing 1
388	Pancreas	RFX3	RFX3_HUMAN	regulatory factor X3
389	Pancreas	ASXL2	ASXL2_HUMAN	additional sex combs like 2, transcriptional regulator
390	Pancreas	NDUFA10	NDUAA_HUMAN	NADH:ubiquinone oxidoreductase subunit A10
391	Pancreas	FOXA3	FOXA3_HUMAN	forkhead box A3
392	Pancreas	AKR7A2	ARK72_HUMAN	aldo-keto reductase family 7 member A2
393	Pancreas	SERPINB8	SPB8_HUMAN	serpin family B member 8
394	Pancreas	LLGL2	L2GL2_HUMAN	LLGL2, scribble cell polarity complex component
395	Pancreas	TBX4	TBX4_HUMAN	T-box 4
396	Pancreas	HAO1	HAOX1_HUMAN	hydroxyacid oxidase 1
397	Pancreas	ONECUT2	ONEC2_HUMAN	one cut homeobox 2
398	Pancreas	DGCR2	IDD_HUMAN	DiGeorge syndrome critical region gene 2
399	Pancreas	FOXRED1	FXRD1_HUMAN	FAD dependent oxidoreductase domain containing 1
400	Pancreas	AZIN2	AZIN2_HUMAN	antizyme inhibitor 2
401	Pancreas	KIRREL2	KIRR2_HUMAN	kirre like nephrin family adhesion molecule 2
402	Pancreas	RIOK3	RIOK3_HUMAN	RIO kinase 3
403	Pancreas	LEFTY1	LFTY1_HUMAN	left-right determination factor 1
404	Pancreas	NDUFAF2	NDUF2_HUMAN	NADH:ubiquinone oxidoreductase
405	Pancreas	CTRB1	CTRB1_HUMAN	chymotrypsinogen B1
406	Pancreas	NDUFA2	NDUA2_HUMAN	NADH:ubiquinone oxidoreductase subunit A2
407	Pancreas	SLC26A1	S26A1_HUMAN	solute carrier family 26 member 1
408	Pancreas	SERPINB10	SPB10_HUMAN	serpin family B member 10
409	Pancreas	NDUFA12	NDUAC_HUMAN	NADH:ubiquinone oxidoreductase subunit A12
410	Pancreas	MUC12	MUC12_HUMAN	mucin 12, cell surface associated
411	Pancreas	INHBE	INHBE_HUMAN	inhibin beta E subunit
412	Pancreas	CELA2A	CEL2A_HUMAN	chymotrypsin like elastase family member 2A
413	Pancreas	AMY1C	AMY1_HUMAN	amylase, alpha 1C (salivary)
414	Pancreas	ARSG	ARSG_HUMAN	arylsulfatase G
415	Pancreas	OPN3	OPN3_HUMAN	opsin 3
416	Pancreas	SELENOT	SELT_HUMAN	selenoprotein T
417	Pancreas	DUSP19	DUS19_HUMAN	dual specificity phosphatase 19
418	Pancreas	IQGAP3	IQGA3_HUMAN	IQ motif containing GTPase activating protein 3
419	Pancreas	KCNK16	KCNKG_HUMAN	potassium two pore domain channel
420	Pancreas	MRPL37	RM37_HUMAN	mitochondrial ribosomal protein L37
421	Pancreas	KLHL1	KLHL1_HUMAN	kelch like family member 1
422	Pancreas	NDUFAF6	NDUF6_HUMAN	NADH:ubiquinone oxidoreductase
423	Pancreas	GPHA2	GPHA2_HUMAN	glycoprotein hormone alpha 2
424	Pancreas	CTRL	CTRL_HUMAN	chymotrypsin like
425	Pancreas	PRSS22	BSSP4_HUMAN	protease, serine 22
426	Pancreas	PABPC1L	PAP1L_HUMAN	poly(A) binding protein cytoplasmic 1 like
427	Pancreas	REG3G	REG3G_HUMAN	regenerating family member 3 gamma
428	Pancreas	TMEM192	TM192_HUMAN	transmembrane protein 192
429	Pancreas	PRSS27	PRS27_HUMAN	protease, serine 27
430	Pancreas	BHLHE23	BHE23_HUMAN	basic helix-loop-helix family member e23
431	Pancreas	CELA3A	CEL3A_HUMAN	chymotrypsin like elastase family member 3A
432	Pancreas	CELA2B	CEL2B_HUMAN	chymotrypsin like elastase family member 2B
433	Pancreas	NKX6-3	NKX63_HUMAN	NK6 homeobox 3
434	Pancreas	ILDR2	ILDR2_HUMAN	immunoglobulin like domain containing receptor 2
435	Pancreas	KCNF1	KCNF1_HUMAN	potassium voltage-gated channel
436	Pancreas	INSM2	INSM2_HUMAN	INSM transcriptional repressor 2
437	Pancreas	FBXO47	FBX47_HUMAN	F-box protein 47
438	Pancreas	PPDPF	PPDPF_HUMAN	pancreatic progenitor cell differentiation
439	Pancreas	PPDPFL	PDPFL_HUMAN	pancreatic progenitor cell differentiation
440	Lymphocytes	CCL21 SCYA21 UNQ784/PRO1600	CCL21_HUMAN	C-C motif chemokine 21 (6Ckine)
441	Lymphocytes	TP53 P53	P53_HUMAN	Cellular tumor antigen p53 (Antigen NY-CO-13) (Phosphoprotein p53) (Tumor suppressor p53)
442	Lymphocytes	CD83	CD83_HUMAN	CD83 antigen (hCD83) (B-cell activation protein) (Cell surface protein HB15) (CD antigen CD83)
443	Lymphocytes	TNF TNFA TNFSF2	TNFA_HUMAN	Tumor necrosis factor (Cachectin) (TNF-alpha) (Tumor necrosis factor ligand superfamily member 2) (TNF-a) [Cleaved into: Tumor necrosis factor, membrane form (N-terminal fragment) (NTF); Intracellular domain 1 (ICD1); Intracellular domain 2 (ICD2); C-domain 1; C-domain 2; Tumor necrosis factor, soluble form]
444	Lymphocytes	NOB1 ART4 NOB1P PSMD8BP1 MSTP158	NOB1_HUMAN	RNA-binding protein NOB1 (Phosphorylation regulatory protein HP-10) (Protein ART-4)
445	Lymphocytes	IL6 IFNB2	IL6_HUMAN	Interleukin-6 (IL-6) (B-cell stimulatory factor 2) (BSF-2) (CTL differentiation factor) (CDF) (Hybridoma growth factor) (Interferon beta-2) (IFN-beta-2)
446	Lymphocytes	TGFB1 TGFB	TGFB1_HUMAN	Transforming growth factor beta-1 (TGF-beta-1) [Cleaved into: Latency-associated peptide (LAP)]
447	Lymphocytes	IL10	IL10_HUMAN	Interleukin-10 (IL-10) (Cytokine synthesis inhibitory factor) (CSIF)
448	Lymphocytes	NFKB1	NFKB1_HUMAN	Nuclear factor NF-kappa-B p105 subunit (DNA-binding factor KBF1) (EBP-1) (Nuclear factor of kappa light polypeptide gene enhancer in B-cells 1) [Cleaved into: Nuclear factor NF-kappa-B p50 subunit]
449	Lymphocytes	KLF13 BTEB3 NSLP1	KLF13_HUMAN	Krueppel-like factor 13 (Basic transcription element-binding protein 3) (BTE-binding protein 3) (Novel Sp1-like zinc finger transcription factor 1) (RANTES factor of late activated T-lymphocytes 1) (RFLAT-1) (Transcription factor BTEB3) (Transcription factor NSLP1)
450	Lymphocytes	ERBB2 HER2 MLN19 NEU NGL	ERBB2_HUMAN	Receptor tyrosine-protein kinase erbB-2 (EC 2.7.10.1) (Metastatic lymph node gene 19 protein) (MLN 19) (Proto-oncogene Neu) (Proto-oncogene c-ErbB-2) (Tyrosine kinase-type cell surface receptor HER2) (p185erbB2) (CD antigen CD340)
451	Lymphocytes	BCL2	BCL2_HUMAN	Apoptosis regulator Bcl-2
452	Lymphocytes	CD4	CD4_HUMAN	T-cell surface glycoprotein CD4 (T-cell surface antigen T4/Leu-3) (CD antigen CD4)
453	Lymphocytes	IFNG	IFNG_HUMAN	Interferon gamma (IFN-gamma) (Immune interferon)
454	Lymphocytes	CXCR4	CXCR4_HUMAN	C-X-C chemokine receptor type 4 (CXC-R4) (CXCR-4) (FB22) (Fusin) (HM89) (LCR1) (Leukocyte-derived seven transmembrane domain receptor) (LESTR) (Lipopolysaccharide-associated protein 3) (LAP-3) (LPS-associated protein 3) (NPYRL) (Stromal cell-derived factor 1 receptor) (SDF-1 receptor) (CD antigen CD184)
455	Lymphocytes	TERT EST2 TCS1 TRT	TERT_HUMAN	Telomerase reverse transcriptase (EC 2.7.7.49) (HEST2) (Telomerase catalytic subunit) (Telomerase-associated protein 2) (TP2)
456	Lymphocytes	AKT1 PKB RAC	AKT1_HUMAN	RAC-alpha serine/threonine-protein kinase (EC 2.7.11.1) (Protein kinase B) (PKB) (Protein kinase B alpha) (PKB alpha) (Proto-oncogene c-Akt) (RAC-PK-alpha)
457	Lymphocytes	PTGS2 COX2	PGH2_HUMAN	Prostaglandin G/H synthase 2 (EC 1.14.99.1) (Cyclooxygenase-2) (COX-2) (PHS II) (Prostaglandin H2 synthase 2) (PGH synthase 2) (PGHS-2) (Prostaglandin-endoperoxide synthase 2)
458	Lymphocytes	CXCL8 IL8	IL8_HUMAN	Interleukin-8 (IL-8) (C-X-C motif chemokine 8) (Chemokine (C-X-C motif) ligand 8) (Emoctakin) (Granulocyte chemotactic protein 1) (GCP-1) (Monocyte-derived neutrophil chemotactic factor) (MDNCF) (Monocyte-derived neutrophil-activating peptide) (MONAP) (Neutrophil-activating protein 1) (NAP-1) (Protein 3-10C) (T-cell chemotactic factor) [Cleaved into: MDNCF-a (GCP/IL-8 protein IV) (IL8/NAP1 form I…
459	Lymphocytes	TMC6 EVER1 EVIN1	TMC6_HUMAN	Transmembrane channel-like protein 6 (Epidermodysplasia verruciformis protein 1) (Protein LAK-4)
460	Lymphocytes	BRAF BRAF1 RAFB1	BRAF_HUMAN	Serine/threonine-protein kinase B-raf (EC 2.7.11.1) (Proto-oncogene B-Raf) (p94) (v-Raf murine sarcoma viral oncogene homolog B1)
461	Lymphocytes	RNF128	RN128_HUMAN	E3 ubiquitin-protein ligase RNF128 (EC 2.3.2.27) (Gene related to anergy in lymphocytes protein) (GRAIL) (RING finger protein 128) (RING-type E3 ubiquitin transferase RNF128)
462	Lymphocytes	CCR5 CMKBR5	CCR5_HUMAN	C-C chemokine receptor type 5 (C-C CKR-5) (CC-CKR-5) (CCR-5) (CCR5) (CHEMR13) (HIV-1 fusion coreceptor) (CD antigen CD195)
463	Lymphocytes	VEGFA VEGF	VEGFA_HUMAN	Vascular endothelial growth factor A (VEGF-A) (Vascular permeability factor) (VPF)
464	Lymphocytes	STAT3 APRF	STAT3_HUMAN	Signal transducer and activator of transcription 3 (Acute-phase response factor)
465	Lymphocytes	IL17A CTLA8 IL17	IL17_HUMAN	Interleukin-17A (IL-17) (IL-17A) (Cytotoxic T-lymphocyte-associated antigen 8) (CTLA-8)
466	Lymphocytes	FAS APT1 FAS1 TNFRSF6	TNR6_HUMAN	Tumor necrosis factor receptor superfamily member 6 (Apo-1 antigen) (Apoptosis-mediating surface antigen FAS) (FASLG receptor) (CD antigen CD95)
467	Lymphocytes	FASN FAS	FAS_HUMAN	Fatty acid synthase (EC 2.3.1.85) [Includes: [Acyl-carrier-protein] S-acetyltransferase (EC 2.3.1.38); [Acyl-carrier-protein] S-malonyltransferase (EC 2.3.1.39); 3-oxoacyl-[acyl-carrier-protein] synthase (EC 2.3.1.41); 3-oxoacyl-[acyl-carrier-protein] reductase (EC 1.1.1.100); 3-hydroxyacyl-[acyl-carrier-protein] dehydratase (EC 4.2.1.59); Enoyl-[acyl-carrier-protein] reductase (EC 1.3.1.39); Ole…
468	Lymphocytes	HLA-B HLAB	1B07_HUMAN	HLA class I histocompatibility antigen, B-7 alpha chain (MHC class I antigen B*7)
469	Lymphocytes	HLA-B HLAB	1B27_HUMAN	HLA class I histocompatibility antigen, B-27 alpha chain (MHC class I antigen B*27)
470	Lymphocytes	HLA-B HLAB	1B58_HUMAN	HLA class I histocompatibility antigen, B-58 alpha chain (Bw-58) (MHC class I antigen B*58)
471	Lymphocytes	HLA-B HLAB	1B37_HUMAN	HLA class I histocompatibility antigen, B-37 alpha chain (MHC class I antigen B*37)
472	Lymphocytes	HLA-B HLAB	1B51_HUMAN	HLA class I histocompatibility antigen, B-51 alpha chain (MHC class I antigen B*51)
473	Lymphocytes	HLA-B HLAB	1B57_HUMAN	HLA class I histocompatibility antigen, B-57 alpha chain (Bw-57) (MHC class I antigen B*57)
474	Lymphocytes	HLA-B HLAB	1B08_HUMAN	HLA class I histocompatibility antigen, B-8 alpha chain (MHC class I antigen B*8)
475	Lymphocytes	HLA-B HLAB	1B13_HUMAN	HLA class I histocompatibility antigen, B-13 alpha chain (MHC class I antigen B*13)
476	Lymphocytes	HLA-B HLAB	1B14_HUMAN	HLA class I histocompatibility antigen, B-14 alpha chain (MHC class I antigen B*14)
477	Lymphocytes	HLA-B HLAB	1B15_HUMAN	HLA class I histocompatibility antigen, B-15 alpha chain (MHC class I antigen B*15)
478	Lymphocytes	HLA-B HLAB	1B18_HUMAN	HLA class I histocompatibility antigen, B-18 alpha chain (MHC class I antigen B*18)
479	Lymphocytes	HLA-B HLAB	1B39_HUMAN	HLA class I histocompatibility antigen, B-39 alpha chain (MHC class I antigen B*39)
480	Lymphocytes	HLA-B HLAB	1B41_HUMAN	HLA class I histocompatibility antigen, B-41 alpha chain (Bw-41) (MHC class I antigen B*41)
481	Lymphocytes	HLA-B HLAB	1B42_HUMAN	HLA class I histocompatibility antigen, B-42 alpha chain (MHC class I antigen B*42)
482	Lymphocytes	HLA-B HLAB	1B44_HUMAN	HLA class I histocompatibility antigen, B-44 alpha chain (Bw-44) (MHC class I antigen B*44)
483	Lymphocytes	HLA-B HLAB	1B45_HUMAN	HLA class I histocompatibility antigen, B-45 alpha chain (Bw-45) (MHC class I antigen B*45)
484	Lymphocytes	HLA-B HLAB	1B46_HUMAN	HLA class I histocompatibility antigen, B-46 alpha chain (Bw-46) (MHC class I antigen B*46)
485	Lymphocytes	HLA-B HLAB	1B47_HUMAN	HLA class I histocompatibility antigen, B-47 alpha chain (Bw-47) (MHC class I antigen B*47)
486	Lymphocytes	HLA-B HLAB	1B48_HUMAN	HLA class I histocompatibility antigen, B-48 alpha chain (Bw-48) (MHC class I antigen B*48)
487	Lymphocytes	HLA-B HLAB	1B49_HUMAN	HLA class I histocompatibility antigen, B-49 alpha chain (HLA class I histocompatibility antigen, B-21 alpha chain) (MHC class I antigen B*49)
488	Lymphocytes	HLA-B HLAB	1B50_HUMAN	HLA class I histocompatibility antigen, B-50 alpha chain (Bw-50) (HLA class I histocompatibility antigen, B-21 alpha chain) (MHC class I antigen B*50)
489	Lymphocytes	HLA-B HLAB	1B52_HUMAN	HLA class I histocompatibility antigen, B-52 alpha chain (Bw-52) (HLA class I histocompatibility antigen, B-5 alpha chain) (MHC class I antigen B*52)
490	Lymphocytes	HLA-B HLAB	1B53_HUMAN	HLA class I histocompatibility antigen, B-53 alpha chain (Bw-53) (MHC class I antigen B*53)
491	Lymphocytes	HLA-B HLAB	1B54_HUMAN	HLA class I histocompatibility antigen, B-54 alpha chain (Bw-22) (Bw-54) (MHC class I antigen B*54)
492	Lymphocytes	HLA-B HLAB CDABP0067	1B55_HUMAN	HLA class I histocompatibility antigen, B-55 alpha chain (Bw-55) (HLA class I histocompatibility antigen, B-12 alpha chain) (MHC class I antigen B*55)
493	Lymphocytes	HLA-B HLAB	1B56_HUMAN	HLA class I histocompatibility antigen, B-56 alpha chain (Bw-22) (Bw-56) (MHC class I antigen B*56)
494	Lymphocytes	HLA-B HLAB	1B78_HUMAN	HLA class I histocompatibility antigen, B-78 alpha chain (MHC class I antigen B*78)
495	Lymphocytes	HLA-B HLAB	1B35_HUMAN	HLA class I histocompatibility antigen, B-35 alpha chain (MHC class I antigen B*35)
496	Lymphocytes	HLA-B HLAB	1B40_HUMAN	HLA class I histocompatibility antigen, B-40 alpha chain (Bw-60) (MHC class I antigen B*40)
497	Lymphocytes	HLA-B HLAB	1B82_HUMAN	HLA class I histocompatibility antigen, B-82 alpha chain (MHC class I antigen B*82)
498	Lymphocytes	HLA-B HLAB	1B67_HUMAN	HLA class I histocompatibility antigen, B-67 alpha chain (MHC class I antigen B*67)
499	Lymphocytes	HLA-B HLAB	1B59_HUMAN	HLA class I histocompatibility antigen, B-59 alpha chain (MHC class I antigen B*59)
500	Lymphocytes	HLA-B HLAB	1B81_HUMAN	HLA class I histocompatibility antigen, B-81 alpha chain (B'DT) (MHC class I antigen B*81)
501	Lymphocytes	HLA-B HLAB	1B73_HUMAN	HLA class I histocompatibility antigen, B-73 alpha chain (MHC class I antigen B*73)
502	Lymphocytes	HLA-B HLAB	1B38_HUMAN	HLA class I histocompatibility antigen, B-38 alpha chain (Bw-4) (MHC class I antigen B*38)
503	Lymphocytes	ICAM1	ICAM1_HUMAN	Intercellular adhesion molecule 1 (ICAM-1) (Major group rhinovirus receptor) (CD antigen CD54)
504	Lymphocytes	MTHFR	MTHR_HUMAN	Methylenetetrahydrofolate reductase (EC 1.5.1.20)
505	Lymphocytes	IL4	IL4_HUMAN	Interleukin-4 (IL-4) (B-cell stimulatory factor 1) (BSF-1) (Binetrakin) (Lymphocyte stimulatory factor 1) (Pitrakinra)
506	Lymphocytes	TLR4	TLR4_HUMAN	Toll-like receptor 4 (hToll) (CD antigen CD284)
507	Lymphocytes	HIF1A BHLHE78 MOP1 PASD8	HIF1A_HUMAN	Hypoxia-inducible factor 1-alpha (HIF-1-alpha) (HIF1-alpha) (ARNT-interacting protein) (Basic-helix-loop-helix-PAS protein MOP1) (Class E basic helix-loop-helix protein 78) (bHLHe78) (Member of PAS protein 1) (PAS domain-containing protein 8)
508	Lymphocytes	FOXP3 IPEX JM2	FOXP3_HUMAN	Forkhead box protein P3 (Scurfin) [Cleaved into: Forkhead box protein P3, C-terminally processed; Forkhead box protein P3 41 kDa form]
509	Lymphocytes	HLA-A HLAA	1A68_HUMAN	HLA class I histocompatibility antigen, A-68 alpha chain (Aw-68) (HLA class I histocompatibility antigen, A-28 alpha chain) (MHC class I antigen A*68)
510	Lymphocytes	HLA-A HLAA	1A02_HUMAN	HLA class I histocompatibility antigen, A-2 alpha chain (MHC class I antigen A*2)
511	Lymphocytes	HLA-A HLAA	1A03_HUMAN	HLA class I histocompatibility antigen, A-3 alpha chain (MHC class I antigen A*3)
512	Lymphocytes	HLA-A HLAA	1A24_HUMAN	HLA class I histocompatibility antigen, A-24 alpha chain (Aw-24) (HLA class I histocompatibility antigen, A-9 alpha chain) (MHC class I antigen A*24)
513	Lymphocytes	HLA-A HLAA	1A32_HUMAN	HLA class I histocompatibility antigen, A-32 alpha chain (MHC class I antigen A*32)
514	Lymphocytes	HLA-A HLAA	1A69_HUMAN	HLA class I histocompatibility antigen, A-69 alpha chain (Aw-69) (HLA class I histocompatibility antigen, A-28 alpha chain) (MHC class I antigen A*69)
515	Lymphocytes	HLA-A HLAA	1A11_HUMAN	HLA class I histocompatibility antigen, A-11 alpha chain (MHC class I antigen A*11)
516	Lymphocytes	HLA-A HLAA	1A30_HUMAN	HLA class I histocompatibility antigen, A-30 alpha chain (MHC class I antigen A*30)
517	Lymphocytes	HLA-A HLAA	1A31_HUMAN	HLA class I histocompatibility antigen, A-31 alpha chain (MHC class I antigen A*31)
518	Lymphocytes	HLA-A HLAA	1A33_HUMAN	HLA class I histocompatibility antigen, A-33 alpha chain (Aw-19) (Aw-33) (MHC class I antigen A*33)
519	Lymphocytes	HLA-A HLAA	1A25_HUMAN	HLA class I histocompatibility antigen, A-25 alpha chain (HLA class I histocompatibility antigen, A-10 alpha chain) (MHC class I antigen A*25)
520	Lymphocytes	HLA-A HLAA	1A01_HUMAN	HLA class I histocompatibility antigen, A-1 alpha chain (MHC class I antigen A*1)
521	Lymphocytes	HLA-A HLAA	1A23_HUMAN	HLA class I histocompatibility antigen, A-23 alpha chain (HLA class I histocompatibility antigen, A-9 alpha chain) (MHC class I antigen A*23)
522	Lymphocytes	HLA-A HLAA	1A26_HUMAN	HLA class I histocompatibility antigen, A-26 alpha chain (MHC class I antigen A*26)
523	Lymphocytes	HLA-A HLAA	1A34_HUMAN	HLA class I histocompatibility antigen, A-34 alpha chain (Aw-34) (HLA class I histocompatibility antigen, A-10 alpha chain) (MHC class I antigen A*34)
524	Lymphocytes	HLA-A HLAA	1A36_HUMAN	HLA class I histocompatibility antigen, A-36 alpha chain (Aw-36) (MHC class I antigen A*36)
525	Lymphocytes	HLA-A HLAA	1A43_HUMAN	HLA class I histocompatibility antigen, A-43 alpha chain (Aw-43) (MHC class I antigen A*43)
526	Lymphocytes	HLA-A HLAA	1A66_HUMAN	HLA class I histocompatibility antigen, A-66 alpha chain (Aw-66) (HLA class I histocompatibility antigen, A-10 alpha chain) (MHC class I antigen A*66)
527	Lymphocytes	HLA-A HLAA	1A74_HUMAN	HLA class I histocompatibility antigen, A-74 alpha chain (Aw-19) (Aw-74) (MHC class I antigen A*74)
528	Lymphocytes	HLA-A HLAA	1A29_HUMAN	HLA class I histocompatibility antigen, A-29 alpha chain (Aw-19) (MHC class I antigen A*29)
529	Lymphocytes	HLA-A HLAA	1A80_HUMAN	HLA class I histocompatibility antigen, A-80 alpha chain (Aw-80) (HLA class I histocompatibility antigen, A-1 alpha chain) (MHC class I antigen A*80)
530	Lymphocytes	HLA-DRB1 HLA-DRB2	2B1F_HUMAN	HLA class II histocompatibility antigen, DRB1-15 beta chain (DW2.2/DR2.2) (MHC class II antigen DRB1*15)
531	Lymphocytes	HLA-DRB1	2B13_HUMAN	HLA class II histocompatibility antigen, DRB1-3 chain (Clone P2-beta-3) (MHC class II antigen DRB1*3)
532	Lymphocytes	HLA-DRB1	2B11_HUMAN	HLA class II histocompatibility antigen, DRB1-1 beta chain (MHC class II antigen DRB1*1) (DR-1) (DR1)
533	Lymphocytes	HLA-DRB1	2B14_HUMAN	HLA class II histocompatibility antigen, DRB1-4 beta chain (MHC class II antigen DRB1*4) (DR-4) (DR4)
534	Lymphocytes	HLA-DRB1	2B17_HUMAN	HLA class II histocompatibility antigen, DRB1-7 beta chain (MHC class II antigen DRB1*7) (DR-7) (DR7)
535	Lymphocytes	HLA-DRB1	2B1B_HUMAN	HLA class II histocompatibility antigen, DRB1-11 beta chain (DR-5) (DR5) (DRw11) (MHC class II antigen DRB1*11)
536	Lymphocytes	HLA-DRB1	2B1G_HUMAN	HLA class II histocompatibility antigen, DRB1-16 beta chain (MHC class II antigen DRB1*16) (DR-16) (DR16)
537	Lymphocytes	HLA-DRB1	2B18_HUMAN	HLA class II histocompatibility antigen, DRB1-8 beta chain (MHC class II antigen DRB1*8) (DR-8) (DR8) (DRw8)
538	Lymphocytes	HLA-DRB1	2B1A_HUMAN	HLA class II histocompatibility antigen, DRB1-10 beta chain (DRw10) (MHC class II antigen DRB1*10)
539	Lymphocytes	HLA-DRB1	2B1D_HUMAN	HLA class II histocompatibility antigen, DRB1-13 beta chain (MHC class II antigen DRB1*13) (DR-13) (DR13)
540	Lymphocytes	HLA-DRB1	2B1C_HUMAN	HLA class II histocompatibility antigen, DRB1-12 beta chain (MHC class II antigen DRB1*12) (DR-12) (DR12)
541	Lymphocytes	HLA-DRB1	2B1E_HUMAN	HLA class II histocompatibility antigen, DRB1-14 beta chain (MHC class II antigen DRB1*14) (DR-14) (DR14)
542	Lymphocytes	HLA-DRB1	2B19_HUMAN	HLA class II histocompatibility antigen, DRB1-9 beta chain (MHC class II antigen DRB1*9) (DR-9) (DR9)
543	Lymphocytes	ESR1 ESR NR3A1	ESR1_HUMAN	Estrogen receptor (ER) (ER-alpha) (Estradiol receptor) (Nuclear receptor subfamily 3 group A member 1)
544	Lymphocytes	MRPL28 MAAT1	RM28_HUMAN	39S ribosomal protein L28, mitochondrial (L28mt) (MRP-L28) (Melanoma antigen p15) (Melanoma-associated antigen recognized by T-lymphocytes) (Mitochondrial large ribosomal subunit protein bL28m)
545	Lymphocytes	MRPL30 MRPL28 RPML28 HSPC249	RM30_HUMAN	39S ribosomal protein L30, mitochondrial (L30mt) (MRP-L30) (39S ribosomal protein L28, mitochondrial) (L28mt) (MRP-L28) (Mitochondrial large ribosomal subunit protein uL30m)
546	Lymphocytes	MMP9 CLG4B	MMP9_HUMAN	Matrix metalloproteinase-9 (MMP-9) (EC 3.4.24.35) (92 kDa gelatinase) (92 kDa type IV collagenase) (Gelatinase B) (GELB) [Cleaved into: 67 kDa matrix metalloproteinase-9; 82 kDa matrix metalloproteinase-9]
547	Lymphocytes	CXCL12 SDF1 SDF1A SDF1B	SDF1_HUMAN	Stromal cell-derived factor 1 (SDF-1) (hSDF-1) (C-X-C motif chemokine 12) (Intercrine reduced in hepatomas) (IRH) (hIRH) (Pre-B cell growth-stimulating factor) (PBSF) [Cleaved into: SDF-1-beta(3-72); SDF-1-alpha(3-67)]
548	Lymphocytes	SHCBP1	SHCBP_HUMAN	SHC SH2 domain-binding protein 1
549	Lymphocytes	BDNF	BDNF_HUMAN	Brain-derived neurotrophic factor (BDNF) (Abrineurin)
550	Lymphocytes	TLR2 TIL4	TLR2_HUMAN	Toll-like receptor 2 (Toll/interleukin-1 receptor-like protein 4) (CD antigen CD282)
551	Lymphocytes	ABCB1 MDR1 PGY1	MDR1_HUMAN	Multidrug resistance protein 1 (EC 3.6.3.44) (ATP-binding cassette sub-family B member 1) (P-glycoprotein 1) (CD antigen CD243)
552	Lymphocytes	GSTM1 GST1	GSTM1_HUMAN	Glutathione S-transferase Mu 1 (EC 2.5.1.18) (GST HB subunit 4) (GST class-mu 1) (GSTM1-1) (GSTM1a-1a) (GSTM1b-1b) (GTH4)
553	Lymphocytes	CDKN2A CDKN2 MTS1	CDN2A_HUMAN	Cyclin-dependent kinase inhibitor 2A (Cyclin-dependent kinase 4 inhibitor A) (CDK4I) (Multiple tumor suppressor 1) (MTS-1) (p16-INK4a) (p16-INK4) (p16INK4A)
554	Lymphocytes	CDKN2A CDKN2 MLM	ARF_HUMAN	Tumor suppressor ARF (Alternative reading frame) (ARF) (Cyclin-dependent kinase inhibitor 2A) (p14ARF)
555	Lymphocytes	BRCA1 RNF53	BRCA1_HUMAN	Breast cancer type 1 susceptibility protein (EC 2.3.2.27) (RING finger protein 53) (RING-type E3 ubiquitin transferase BRCA1)
556	Lymphocytes	NOS3	NOS3_HUMAN	Nitric oxide synthase, endothelial (EC 1.14.13.39) (Constitutive NOS) (cNOS) (EC-NOS) (Endothelial NOS) (eNOS) (NOS type III) (NOSIII)
557	Lymphocytes	NANOS3 NOS3	NANO3_HUMAN	Nanos homolog 3 (NOS-3)
558	Lymphocytes	KRAS KRAS2 RASK2	RASK_HUMAN	GTPase KRas (K-Ras 2) (Ki-Ras) (c-K-ras) (c-Ki-ras) [Cleaved into: GTPase KRas, N-terminally processed]
559	Lymphocytes	HSH2D ALX	HSH2D_HUMAN	Hematopoietic SH2 domain-containing protein (Hematopoietic SH2 protein) (Adaptor in lymphocytes of unknown function X)
560	Lymphocytes	CTLA4 CD152	CTLA4_HUMAN	Cytotoxic T-lymphocyte protein 4 (Cytotoxic T-lymphocyte-associated antigen 4) (CTLA-4) (CD antigen CD152)
561	Lymphocytes	ADIPOQ ACDC ACRP30 APM1 GBP28	ADIPO_HUMAN	Adiponectin (30 kDa adipocyte complement-related protein) (Adipocyte complement-related 30 kDa protein) (ACRP30) (Adipocyte, C1q and collagen domain-containing protein) (Adipose most abundant gene transcript 1 protein) (apM-1) (Gelatin-binding protein)
562	Lymphocytes	CD274 B7H1 PDCD1L1 PDCD1LG1 PDL1	PD1L1_HUMAN	Programmed cell death 1 ligand 1 (PD-L1) (PDCD1 ligand 1) (Programmed death ligand 1) (B7 homolog 1) (B7-H1) (CD antigen CD274)
563	Lymphocytes	CDKN1A CAP20 CDKN1 CIP1 MDA6 PIC1 SDI1 WAF1	CDN1A_HUMAN	Cyclin-dependent kinase inhibitor 1 (CDK-interacting protein 1) (Melanoma differentiation-associated protein 6) (MDA-6) (p21)
564	Lymphocytes	JAK2	JAK2_HUMAN	Tyrosine-protein kinase JAK2 (EC 2.7.10.2) (Janus kinase 2) (JAK-2)
565	Lymphocytes	IL2	IL2_HUMAN	Interleukin-2 (IL-2) (T-cell growth factor) (TCGF) (Aldesleukin)
566	Lymphocytes	CASP3 CPP32	CASP3_HUMAN	Caspase-3 (CASP-3) (EC 3.4.22.56) (Apopain) (Cysteine protease CPP32) (CPP-32) (Protein Yama) (SREBP cleavage activity 1) (SCA-1) [Cleaved into: Caspase-3 subunit p17; Caspase-3 subunit p12]
567	Lymphocytes	IL1B IL1F2	IL1B_HUMAN	Interleukin-1 beta (IL-1 beta) (Catabolin)
568	Lymphocytes	MAPK1 ERK2 PRKM1 PRKM2	MK01_HUMAN	Mitogen-activated protein kinase 1 (MAP kinase 1) (MAPK 1) (EC 2.7.11.24) (ERT1) (Extracellular signal-regulated kinase 2) (ERK-2) (MAP kinase isoform p42) (p42-MAPK) (Mitogen-activated protein kinase 2) (MAP kinase 2) (MAPK 2)
569	Lymphocytes	HMOX1 HO HO1	HMOX1_HUMAN	Heme oxygenase 1 (HO-1) (EC 1.14.14.18)
570	Lymphocytes	GSTT1	GSTT1_HUMAN	Glutathione S-transferase theta-1 (EC 2.5.1.18) (GST class-theta-1) (Glutathione transferase T1-1)
571	Lymphocytes	VDR NR1I1	VDR_HUMAN	Vitamin D3 receptor (VDR) (1,25-dihydroxyvitamin D3 receptor) (Nuclear receptor subfamily 1 group I member 1)
572	Lymphocytes	PDCD1 PD1	PDCD1_HUMAN	Programmed cell death protein 1 (Protein PD-1) (hPD-1) (CD antigen CD279)
573	Lymphocytes	FASLG APT1LG1 CD95L FASL TNFSF6	TNFL6_HUMAN	Tumor necrosis factor ligand superfamily member 6 (Apoptosis antigen ligand) (APTL) (CD95 ligand) (CD95-L) (Fas antigen ligand) (Fas ligand) (FasL) (CD antigen CD178) [Cleaved into: Tumor necrosis factor ligand superfamily member 6, membrane form; Tumor necrosis factor ligand superfamily member 6, soluble form (Receptor-binding FasL ectodomain) (Soluble Fas ligand) (sFasL); ADAM10-processed FasL …
574	Lymphocytes	MTOR FRAP FRAP1 FRAP2 RAFT1 RAPT1	MTOR_HUMAN	Serine/threonine-protein kinase mTOR (EC 2.7.11.1) (FK506-binding protein 12-rapamycin complex-associated protein 1) (FKBP12-rapamycin complex-associated protein) (Mammalian target of rapamycin) (mTOR) (Mechanistic target of rapamycin) (Rapamycin and FKBP12 target 1) (Rapamycin target protein 1)
575	Lymphocytes	SNCA NACP PARK1	SYUA_HUMAN	Alpha-synuclein (Non-A beta component of AD amyloid) (Non-A4 component of amyloid precursor) (NACP)
576	Lymphocytes	HLA-G HLA-6.0 HLAG	HLAG_HUMAN	HLA class I histocompatibility antigen, alpha chain G (HLA G antigen) (MHC class I antigen G)
577	Lymphocytes	CFTR ABCC7	CFTR_HUMAN	Cystic fibrosis transmembrane conductance regulator (CFTR) (ATP-binding cassette sub-family C member 7) (Channel conductance-controlling ATPase) (EC 3.6.3.49) (cAMP-dependent chloride channel)
578	Lymphocytes	PPARG NR1C3	PPARG_HUMAN	Peroxisome proliferator-activated receptor gamma (PPAR-gamma) (Nuclear receptor subfamily 1 group C member 3)
579	Lymphocytes	IGF1 IBP1	IGF1_HUMAN	Insulin-like growth factor I (IGF-I) (Mechano growth factor) (MGF) (Somatomedin-C)
580	Lymphocytes	PTEN MMAC1 TEP1	PTEN_HUMAN	Phosphatidylinositol 3,4,5-trisphosphate 3-phosphatase and dual-specificity protein phosphatase PTEN (EC 3.1.3.16) (EC 3.1.3.48) (EC 3.1.3.67) (Mutated in multiple advanced cancers 1) (Phosphatase and tensin homolog)
581	Lymphocytes	CD40 TNFRSF5	TNR5_HUMAN	Tumor necrosis factor receptor superfamily member 5 (B-cell surface antigen CD40) (Bp50) (CD40L receptor) (CDw40) (CD antigen CD40)
582	Lymphocytes	ATM	ATM_HUMAN	Serine-protein kinase ATM (EC 2.7.11.1) (Ataxia telangiectasia mutated) (A-T mutated)
583	Lymphocytes	CCL2 MCP1 SCYA2	CCL2_HUMAN	C-C motif chemokine 2 (HC11) (Monocyte chemoattractant protein 1) (Monocyte chemotactic and activating factor) (MCAF) (Monocyte chemotactic protein 1) (MCP-1) (Monocyte secretory protein JE) (Small-inducible cytokine A2)
584	Lymphocytes	CDH1 CDHE UVO	CADH1_HUMAN	Cadherin-1 (CAM 120/80) (Epithelial cadherin) (E-cadherin) (Uvomorulin) (CD antigen CD324) [Cleaved into: E-Cad/CTF1; E-Cad/CTF2; E-Cad/CTF3]
585	Lymphocytes	BRCA2 FACD FANCD1	BRCA2_HUMAN	Breast cancer type 2 susceptibility protein (Fanconi anemia group D1 protein)
586	Lymphocytes	IL2RA	IL2RA_HUMAN	Interleukin-2 receptor subunit alpha (IL-2 receptor subunit alpha) (IL-2-RA) (IL-2R subunit alpha) (IL2-RA) (TAC antigen) (p55) (CD antigen CD25)
587	Lymphocytes	RAC1 TC25 MIG5	RAC1_HUMAN	Ras-related C3 botulinum toxin substrate 1 (Cell migration-inducing gene 5 protein) (Ras-like protein TC25) (p21-Rac1)
588	Lymphocytes	CCL5 D17S136E SCYA5	CCL5_HUMAN	C-C motif chemokine 5 (EoCP) (Eosinophil chemotactic cytokine) (SIS-delta) (Small-inducible cytokine A5) (T cell-specific protein P228) (TCP228) (T-cell-specific protein RANTES) [Cleaved into: RANTES(3-68); RANTES(4-68)]
589	Lymphocytes	SOD1	SODC_HUMAN	Superoxide dismutase [Cu-Zn] (EC 1.15.1.1) (Superoxide dismutase 1) (hSod1)
590	Lymphocytes	HFE HLAH	HFE_HUMAN	Hereditary hemochromatosis protein (HLA-H)
591	Lymphocytes	LEP OB OBS	LEP_HUMAN	Leptin (Obese protein) (Obesity factor)
592	Lymphocytes	SERPINE1 PAI1 PLANH1	PAI1_HUMAN	Plasminogen activator inhibitor 1 (PAI) (PAI-1) (Endothelial plasminogen activator inhibitor) (Serpin E1)
593	Lymphocytes	MYC BHLHE39	MYC_HUMAN	Myc proto-oncogene protein (Class E basic helix-loop-helix protein 39) (bHLHe39) (Proto-oncogene c-Myc) (Transcription factor p64)
594	Lymphocytes	PARP1 ADPRT PPOL	PARP1_HUMAN	Poly [ADP-ribose] polymerase 1 (PARP-1) (EC 2.4.2.30) (ADP-ribosyltransferase diphtheria toxin-like 1) (ARTD1) (NAD(+) ADP-ribosyltransferase 1) (ADPRT 1) (Poly[ADP-ribose] synthase 1)
595	Lymphocytes	GSTP1 FAEES3 GST3	GSTP1_HUMAN	Glutathione S-transferase P (EC 2.5.1.18) (GST class-pi) (GSTP1-1)
596	Lymphocytes	CD44 LHR MDU2 MDU3 MIC4	CD44_HUMAN	CD44 antigen (CDw44) (Epican) (Extracellular matrix receptor III) (ECMR-III) (GP90 lymphocyte homing/adhesion receptor) (HUTCH-I) (Heparan sulfate proteoglycan) (Hermes antigen) (Hyaluronate receptor) (Phagocytic glycoprotein 1) (PGP-1) (Phagocytic glycoprotein I) (PGP-I) (CD antigen CD44)
597	Lymphocytes	MMP2 CLG4A	MMP2_HUMAN	72 kDa type IV collagenase (EC 3.4.24.24) (72 kDa gelatinase) (Gelatinase A) (Matrix metalloproteinase-2) (MMP-2) (TBE-1) [Cleaved into: PEX]
598	Lymphocytes	WT1	WT1_HUMAN	Wilms tumor protein (WT33)
599	Lymphocytes	HMGB1 HMG1	HMGB1_HUMAN	High mobility group protein B1 (High mobility group protein 1) (HMG-1)
600	Lymphocytes	CXCL10 INP10 SCYB10	CXL10_HUMAN	C-X-C motif chemokine 10 (10 kDa interferon gamma-induced protein) (Gamma-IP10) (IP-10) (Small-inducible cytokine B10) [Cleaved into: CXCL10(1-73)]
601	Lymphocytes	RELA NFKB3	TF65_HUMAN	Transcription factor p65 (Nuclear factor NF-kappa-B p65 subunit) (Nuclear factor of kappa light polypeptide gene enhancer in B-cells 3)
602	Lymphocytes	MAPK14 CSBP CSBP1 CSBP2 CSPB1 MXI2 SAPK2A	MK14_HUMAN	Mitogen-activated protein kinase 14 (MAP kinase 14) (MAPK 14) (EC 2.7.11.24) (Cytokine suppressive anti-inflammatory drug-binding protein) (CSAID-binding protein) (CSBP) (MAP kinase MXI2) (MAX-interacting protein 2) (Mitogen-activated protein kinase p38 alpha) (MAP kinase p38 alpha) (Stress-activated protein kinase 2a) (SAPK2a)
603	Lymphocytes	CCND1 BCL1 PRAD1	CCND1_HUMAN	G1/S-specific cyclin-D1 (B-cell lymphoma 1 protein) (BCL-1) (BCL-1 oncogene) (PRAD1 oncogene)
604	Lymphocytes	XRCC1	XRCC1_HUMAN	DNA repair protein XRCC1 (X-ray repair cross-complementing protein 1)
605	Lymphocytes	PIK3CA	PK3CA_HUMAN	Phosphatidylinositol 4,5-bisphosphate 3-kinase catalytic subunit alpha isoform (PI3-kinase subunit alpha) (PI3K-alpha) (PI3Kalpha) (PtdIns-3-kinase subunit alpha) (EC 2.7.1.153) (Phosphatidylinositol 4,5-bisphosphate 3-kinase 110 kDa catalytic subunit alpha) (PtdIns-3-kinase subunit p110-alpha) (p110alpha) (Phosphoinositide-3-kinase catalytic alpha polypeptide) (Serine/threonine protein kinase PI…
606	Lymphocytes	BIRC5 API4 IAP4	BIRC5_HUMAN	Baculoviral IAP repeat-containing protein 5 (Apoptosis inhibitor 4) (Apoptosis inhibitor survivin)
607	Lymphocytes	F2	THRB_HUMAN	Prothrombin (EC 3.4.21.5) (Coagulation factor II) [Cleaved into: Activation peptide fragment 1; Activation peptide fragment 2; Thrombin light chain; Thrombin heavy chain]
608	Lymphocytes	ADRB2 ADRB2R B2AR	ADRB2_HUMAN	Beta-2 adrenergic receptor (Beta-2 adrenoreceptor) (Beta-2 adrenoceptor)
609	Lymphocytes	TNFSF10 APO2L TRAIL	TNF10_HUMAN	Tumor necrosis factor ligand superfamily member 10 (Apo-2 ligand) (Apo-2L) (TNF-related apoptosis-inducing ligand) (Protein TRAIL) (CD antigen CD253)
610	Lymphocytes	NR3C1 GRL	GCR_HUMAN	Glucocorticoid receptor (GR) (Nuclear receptor subfamily 3 group C member 1)
611	Lymphocytes	CYP1A1	CP1A1_HUMAN	Cytochrome P450 1A1 (EC 1.14.14.1) (CYPIA1) (Cytochrome P450 form 6) (Cytochrome P450-C) (Cytochrome P450-P1)
612	Lymphocytes	SASH3 CXorf9 SLY	SASH3_HUMAN	SAM and SH3 domain-containing protein 3 (SH3 protein expressed in lymphocytes homolog)
613	Lymphocytes	HLA-DQB1 HLA-DQB	DQB1_HUMAN	HLA class II histocompatibility antigen, DQ beta 1 chain (MHC class II antigen DQB1)
614	Lymphocytes	NOTCH1 TAN1	NOTC1_HUMAN	Neurogenic locus notch homolog protein 1 (Notch 1) (hN1) (Translocation-associated notch protein TAN-1) [Cleaved into: Notch 1 extracellular truncation (NEXT); Notch 1 intracellular domain (NICD)]
615	Lymphocytes	INS	INS_HUMAN	Insulin [Cleaved into: Insulin B chain; Insulin A chain]
616	Lymphocytes	IL18 IGIF IL1F4	IL18_HUMAN	Interleukin-18 (IL-18) (Iboctadekin) (Interferon gamma-inducing factor) (IFN-gamma-inducing factor) (Interleukin-1 gamma) (IL-1 gamma)
617	Lymphocytes	RB1	RB_HUMAN	Retinoblastoma-associated protein (p105-Rb) (pRb) (Rb) (pp110)
618	Lymphocytes	AGTR1 AGTR1A AGTR1B AT2R1 AT2R1B	AGTR1_HUMAN	Type-1 angiotensin II receptor (AT1AR) (AT1BR) (Angiotensin II type-1 receptor) (AT1)
619	Lymphocytes	KIT SCFR	KIT_HUMAN	Mast/stem cell growth factor receptor Kit (SCFR) (EC 2.7.10.1) (Piebald trait protein) (PBT) (Proto-oncogene c-Kit) (Tyrosine-protein kinase Kit) (p145 c-kit) (v-kit Hardy-Zuckerman 4 feline sarcoma viral oncogene homolog) (CD antigen CD117)
620	Lymphocytes	APOA1	APOA1_HUMAN	Apolipoprotein A-I (Apo-AI) (ApoA-I) (Apolipoprotein A1) [Cleaved into: Proapolipoprotein A-I (ProapoA-I); Truncated apolipoprotein A-I (Apolipoprotein A-I(1-242))]
621	Lymphocytes	ITGB2 CD18 MFI7	ITB2_HUMAN	Integrin beta-2 (Cell surface adhesion glycoproteins LFA-1/CR3/p150,95 subunit beta) (Complement receptor C3 subunit beta) (CD antigen CD18)
622	Lymphocytes	NOD2 CARD15 IBD1	NOD2_HUMAN	Nucleotide-binding oligomerization domain-containing protein 2 (Caspase recruitment domain-containing protein 15) (Inflammatory bowel disease protein 1)
623	Lymphocytes	ZBTB46 BTBD4 ZNF340	ZBT46_HUMAN	Zinc finger and BTB domain-containing protein 46 (BTB-ZF protein expressed in effector lymphocytes) (BZEL) (BTB/POZ domain-containing protein 4) (Zinc finger protein 340)
624	Lymphocytes	BAX BCL2L4	BAX_HUMAN	Apoptosis regulator BAX (Bcl-2-like protein 4) (Bcl2-L-4)
625	Lymphocytes	KLRK1 D12S2489E NKG2D	NKG2D_HUMAN	NKG2-D type II integral membrane protein (Killer cell lectin-like receptor subfamily K member 1) (NK cell receptor D) (NKG2-D-activating NK receptor) (CD antigen CD314)
626	Lymphocytes	CD40LG CD40L TNFSF5 TRAP	CD40L_HUMAN	CD40 ligand (CD40-L) (T-cell antigen Gp39) (TNF-related activation protein) (TRAP) (Tumor necrosis factor ligand superfamily member 5) (CD antigen CD154) [Cleaved into: CD40 ligand, membrane form; CD40 ligand, soluble form]
627	Lymphocytes	SP1 TSFP1	SP1_HUMAN	Transcription factor Sp1
628	Lymphocytes	DAND5 CER2 CKTSF1B3 GREM3 SP1	DAND5_HUMAN	DAN domain family member 5 (Cerberus-like protein 2) (Cerl-2) (Cysteine knot superfamily 1, BMP antagonist 3) (Gremlin-3)
629	Lymphocytes	ESR2 ESTRB NR3A2	ESR2_HUMAN	Estrogen receptor beta (ER-beta) (Nuclear receptor subfamily 3 group A member 2)
630	Lymphocytes	MET	MET_HUMAN	Hepatocyte growth factor receptor (HGF receptor) (EC 2.7.10.1) (HGF/SF receptor) (Proto-oncogene c-Met) (Scatter factor receptor) (SF receptor) (Tyrosine-protein kinase Met)
631	Lymphocytes	SLTM MET	SLTM_HUMAN	SAFB-like transcription modulator (Modulator of estrogen-induced transcription)
632	Lymphocytes	ZAP70 SRK	ZAP70_HUMAN	Tyrosine-protein kinase ZAP-70 (EC 2.7.10.2) (70 kDa zeta-chain associated protein) (Syk-related tyrosine kinase)
633	Lymphocytes	OPRM1 MOR1	OPRM_HUMAN	Mu-type opioid receptor (M-OR-1) (MOR-1) (Mu opiate receptor) (Mu opioid receptor) (MOP) (hMOP)
634	Lymphocytes	TP63 KET P63 P73H P73L TP73L	P63_HUMAN	Tumor protein 63 (p63) (Chronic ulcerative stomatitis protein) (CUSP) (Keratinocyte transcription factor KET) (Transformation-related protein 63) (TP63) (Tumor protein p73-like) (p73L) (p40) (p51)
635	Lymphocytes	OGG1 MMH MUTM OGH1	OGG1_HUMAN	N-glycosylase/DNA lyase [Includes: 8-oxoguanine DNA glycosylase (EC 3.2.2.-); DNA-(apurinic or apyrimidinic site) lyase (AP lyase) (EC 4.2.99.18)]
636	Lymphocytes	CD28	CD28_HUMAN	T-cell-specific surface glycoprotein CD28 (TP44) (CD antigen CD28)
637	Lymphocytes	AGT SERPINA8	ANGT_HUMAN	Angiotensinogen (Serpin A8) [Cleaved into: Angiotensin-1 (Angiotensin 1-10) (Angiotensin I) (Ang I); Angiotensin-2 (Angiotensin 1-8) (Angiotensin II) (Ang II); Angiotensin-3 (Angiotensin 2-8) (Angiotensin III) (Ang III) (Des-Asp[1]-angiotensin II); Angiotensin-4 (Angiotensin 3-8) (Angiotensin IV) (Ang IV); Angiotensin 1-9; Angiotensin 1-7; Angiotensin 1-5; Angiotensin 1-4]
638	Lymphocytes	NFE2L2 NRF2	NF2L2_HUMAN	Nuclear factor erythroid 2-related factor 2 (NF-E2-related factor 2) (NFE2-related factor 2) (HEBP1) (Nuclear factor, erythroid derived 2, like 2)
639	Lymphocytes	CASP8 MCH5	CASP8_HUMAN	Caspase-8 (CASP-8) (EC 3.4.22.61) (Apoptotic cysteine protease) (Apoptotic protease Mch-5) (CAP4) (FADD-homologous ICE/ced-3-like protease) (FADD-like ICE) (FLICE) (ICE-like apoptotic protease 5) (MORT1-associated ced-3 homolog) (MACH) [Cleaved into: Caspase-8 subunit p18; Caspase-8 subunit p10]
640	Lymphocytes	SLC6A3 DAT1	SC6A3_HUMAN	Sodium-dependent dopamine transporter (DA transporter) (DAT) (Solute carrier family 6 member 3)
641	Lymphocytes	CDKN1B KIP1	CDN1B_HUMAN	Cyclin-dependent kinase inhibitor 1B (Cyclin-dependent kinase inhibitor p27) (p27Kip1)
642	Lymphocytes	SLC2A1 GLUT1	GTR1_HUMAN	Solute carrier family 2, facilitated glucose transporter member 1 (Glucose transporter type 1, erythrocyte/brain) (GLUT-1) (HepG2 glucose transporter)
643	Lymphocytes	JUN	JUN_HUMAN	Transcription factor AP-1 (Activator protein 1) (AP1) (Proto-oncogene c-Jun) (V-jun avian sarcoma virus 17 oncogene homolog) (p39)
644	Lymphocytes	TLR9 UNQ5798/PRO19605	TLR9_HUMAN	Toll-like receptor 9 (CD antigen CD289)
645	Lymphocytes	TNFSF13B BAFF BLYS TALL1 TNFSF20 ZTNF4 UNQ401/PRO738	TN13B_HUMAN	Tumor necrosis factor ligand superfamily member 13B (B lymphocyte stimulator) (BLyS) (B-cell-activating factor) (BAFF) (Dendritic cell-derived TNF-like molecule) (TNF- and APOL-related leukocyte expressed ligand 1) (TALL-1) (CD antigen CD257) [Cleaved into: Tumor necrosis factor ligand superfamily member 13b, membrane form; Tumor necrosis factor ligand superfamily member 13b, soluble form]
646	Lymphocytes	LRRK2 PARK8	LRRK2_HUMAN	Leucine-rich repeat serine/threonine-protein kinase 2 (EC 2.7.11.1) (Dardarin)
647	Lymphocytes	MMP1 CLG	MMP1_HUMAN	Interstitial collagenase (EC 3.4.24.7) (Fibroblast collagenase) (Matrix metalloproteinase-1) (MMP-1) [Cleaved into: 22 kDa interstitial collagenase; 27 kDa interstitial collagenase]
648	Lymphocytes	SIRT1 SIR2L1	SIR1_HUMAN	NAD-dependent protein deacetylase sirtuin-1 (hSIRT1) (EC 3.5.1.-) (Regulatory protein SIR2 homolog 1) (SIR2-like protein 1) (hSIR2) [Cleaved into: SirtT1 75 kDa fragment (75SirT1)]
649	Lymphocytes	SRC SRC1	SRC_HUMAN	Proto-oncogene tyrosine-protein kinase Src (EC 2.7.10.2) (Proto-oncogene c-Src) (pp60c-src) (p60-Src)
650	Lymphocytes	GSK3B	GSK3B_HUMAN	Glycogen synthase kinase-3 beta (GSK-3 beta) (EC 2.7.11.26) (Serine/threonine-protein kinase GSK3B) (EC 2.7.11.1)
651	Lymphocytes	GZMB CGL1 CSPB CTLA1 GRB	GRAB_HUMAN	Granzyme B (EC 3.4.21.79) (C11) (CTLA-1) (Cathepsin G-like 1) (CTSGL1) (Cytotoxic T-lymphocyte proteinase 2) (Lymphocyte protease) (Fragmentin-2) (Granzyme-2) (Human lymphocyte protein) (HLP) (SECT) (T-cell serine protease 1-3E)
652	Lymphocytes	ITGB1 FNRB MDF2 MSK12	ITB1_HUMAN	Integrin beta-1 (Fibronectin receptor subunit beta) (Glycoprotein IIa) (GPIIA) (VLA-4 subunit beta) (CD antigen CD29)
653	Lymphocytes	IL13 NC30	IL13_HUMAN	Interleukin-13 (IL-13)
654	Lymphocytes	IGF1R	IGF1R_HUMAN	Insulin-like growth factor 1 receptor (EC 2.7.10.1) (Insulin-like growth factor I receptor) (IGF-I receptor) (CD antigen CD221) [Cleaved into: Insulin-like growth factor 1 receptor alpha chain; Insulin-like growth factor 1 receptor beta chain]
655	Lymphocytes	MLH1 COCA2	MLH1_HUMAN	DNA mismatch repair protein Mlh1 (MutL protein homolog 1)
656	Lymphocytes	SOD2	SODM_HUMAN	Superoxide dismutase [Mn], mitochondrial (EC 1.15.1.1)
657	Lymphocytes	FMR1	FMR1_HUMAN	Synaptic functional regulator FMR1 (Fragile X mental retardation protein 1) (FMRP) (Protein FMR-1)
658	Lymphocytes	MAPK3 ERK1 PRKM3	MK03_HUMAN	Mitogen-activated protein kinase 3 (MAP kinase 3) (MAPK 3) (EC 2.7.11.24) (ERT2) (Extracellular signal-regulated kinase 1) (ERK-1) (Insulin-stimulated MAP2 kinase) (MAP kinase isoform p44) (p44-MAPK) (Microtubule-associated protein 2 kinase) (p44-ERK1)
659	Lymphocytes	EDN1	EDN1_HUMAN	Endothelin-1 (Preproendothelin-1) (PPET1) [Cleaved into: Endothelin-1 (ET-1); Big endothelin-1]
660	Lymphocytes	NOS2 NOS2A	NOS2_HUMAN	Nitric oxide synthase, inducible (EC 1.14.13.39) (Hepatocyte NOS) (HEP-NOS) (Inducible NO synthase) (Inducible NOS) (iNOS) (NOS type II) (Peptidyl-cysteine S-nitrosylase NOS2)
661	Lymphocytes	NANOS2 NOS2	NANO2_HUMAN	Nanos homolog 2 (NOS-2)
662	Lymphocytes	LCK	LCK_HUMAN	Tyrosine-protein kinase Lck (EC 2.7.10.2) (Leukocyte C-terminal Src kinase) (LSK) (Lymphocyte cell-specific protein-tyrosine kinase) (Protein YT16) (Proto-oncogene Lck) (T cell-specific protein-tyrosine kinase) (p56-LCK)
663	Lymphocytes	PTPRC CD45	PTPRC_HUMAN	Receptor-type tyrosine-protein phosphatase C (EC 3.1.3.48) (Leukocyte common antigen) (L-CA) (T200) (CD antigen CD45)
664	Lymphocytes	HGF HPTA	HGF_HUMAN	Hepatocyte growth factor (Hepatopoietin-A) (Scatter factor) (SF) [Cleaved into: Hepatocyte growth factor alpha chain; Hepatocyte growth factor beta chain]
665	Lymphocytes	CAV1 CAV	CAV1_HUMAN	Caveolin-1
666	Lymphocytes	IL1RN IL1F3 IL1RA	IL1RA_HUMAN	Interleukin-1 receptor antagonist protein (IL-1RN) (IL-1ra) (IRAP) (ICIL-1RA) (IL1 inhibitor) (Anakinra)
667	Lymphocytes	TNFSF11 OPGL RANKL TRANCE	TNF11_HUMAN	Tumor necrosis factor ligand superfamily member 11 (Osteoclast differentiation factor) (ODF) (Osteoprotegerin ligand) (OPGL) (Receptor activator of nuclear factor kappa-B ligand) (RANKL) (TNF-related activation-induced cytokine) (TRANCE) (CD antigen CD254) [Cleaved into: Tumor necrosis factor ligand superfamily member 11, membrane form; Tumor necrosis factor ligand superfamily member 11, soluble …
668	Lymphocytes	ERCC2 XPD XPDC	ERCC2_HUMAN	General transcription and DNA repair factor IIH helicase subunit XPD (TFIIH subunit XPD) (EC 3.6.4.12) (Basic transcription factor 2 80 kDa subunit) (BTF2 p80) (CXPD) (DNA excision repair protein ERCC-2) (DNA repair protein complementing XP-D cells) (TFIIH basal transcription factor complex 80 kDa subunit) (TFIIH 80 kDa subunit) (TFIIH p80) (Xeroderma pigmentosum group D-complementing protein)
669	Lymphocytes	MUC1 PUM	MUC1_HUMAN	Mucin-1 (MUC-1) (Breast carcinoma-associated antigen DF3) (Cancer antigen 15-3) (CA 15-3) (Carcinoma-associated mucin) (Episialin) (H23AG) (Krebs von den Lungen-6) (KL-6) (PEMT) (Peanut-reactive urinary mucin) (PUM) (Polymorphic epithelial mucin) (PEM) (Tumor-associated epithelial membrane antigen) (EMA) (Tumor-associated mucin) (CD antigen CD227) [Cleaved into: Mucin-1 subunit alpha (MUC1-NT) (M…
670	Lymphocytes	EP300 P300	EP300_HUMAN	Histone acetyltransferase p300 (p300 HAT) (EC 2.3.1.48) (E1A-associated protein p300) (Histone butyryltransferase p300) (EC 2.3.1.-) (Histone crotonyltransferase p300) (EC 2.3.1.-) (Protein propionyltransferase p300) (EC 2.3.1.-)
671	Lymphocytes	H2AFX H2AX	H2AX_HUMAN	Histone H2AX (H2a/x) (Histone H2A.X)
672	Lymphocytes	IL15	IL15_HUMAN	Interleukin-15 (IL-15)
673	Lymphocytes	LGALS3 MAC2	LEG3_HUMAN	Galectin-3 (Gal-3) (35 kDa lectin) (Carbohydrate-binding protein 35) (CBP 35) (Galactose-specific lectin 3) (Galactoside-binding protein) (GALBP) (IgE-binding protein) (L-31) (Laminin-binding protein) (Lectin L-29) (Mac-2 antigen)
674	Lymphocytes	MAPK8 JNK1 PRKM8 SAPK1 SAPK1C	MK08_HUMAN	Mitogen-activated protein kinase 8 (MAP kinase 8) (MAPK 8) (EC 2.7.11.24) (JNK-46) (Stress-activated protein kinase 1c) (SAPK1c) (Stress-activated protein kinase JNK1) (c-Jun N-terminal kinase 1)
675	Lymphocytes	CXCR3 GPR9	CXCR3_HUMAN	C-X-C chemokine receptor type 3 (CXC-R3) (CXCR-3) (CKR-L2) (G protein-coupled receptor 9) (Interferon-inducible protein 10 receptor) (IP-10 receptor) (CD antigen CD183)
676	Lymphocytes	KDR FLK1 VEGFR2	VGFR2_HUMAN	Vascular endothelial growth factor receptor 2 (VEGFR-2) (EC 2.7.10.1) (Fetal liver kinase 1) (FLK-1) (Kinase insert domain receptor) (KDR) (Protein-tyrosine kinase receptor flk-1) (CD antigen CD309)
677	Lymphocytes	STAT1	STAT1_HUMAN	Signal transducer and activator of transcription 1-alpha/beta (Transcription factor ISGF-3 components p91/p84)
678	Lymphocytes	CYP3A4 CYP3A3	CP3A4_HUMAN	Cytochrome P450 3A4 (EC 1.14.14.-) (1,8-cineole 2-exo-monooxygenase) (EC 1.14.14.56) (Albendazole monooxygenase) (EC 1.14.14.-) (Albendazole sulfoxidase) (CYPIIIA3) (CYPIIIA4) (Cholesterol 25-hydroxylase) (EC 1.14.14.-) (Cytochrome P450 3A3) (Cytochrome P450 HLp) (Cytochrome P450 NF-25) (Cytochrome P450-PCN1) (Nifedipine oxidase) (Quinine 3-monooxygenase) (EC 1.14.14.55) (Taurochenodeoxycholate 6…
679	Lymphocytes	F3	TF_HUMAN	Tissue factor (TF) (Coagulation factor III) (Thromboplastin) (CD antigen CD142)
680	Lymphocytes	EZH2 KMT6	EZH2_HUMAN	Histone-lysine N-methyltransferase EZH2 (EC 2.1.1.43) (ENX-1) (Enhancer of zeste homolog 2) (Lysine N-methyltransferase 6)
681	Lymphocytes	MPO	PERM_HUMAN	Myeloperoxidase (MPO) (EC 1.11.2.2) [Cleaved into: Myeloperoxidase; 89 kDa myeloperoxidase; 84 kDa myeloperoxidase; Myeloperoxidase light chain; Myeloperoxidase heavy chain]
682	Lymphocytes	RHOA ARH12 ARHA RHO12	RHOA_HUMAN	Transforming protein RhoA (Rho cDNA clone 12) (h12)
683	Lymphocytes	S100B	S100B_HUMAN	Protein S100-B (S-100 protein beta chain) (S-100 protein subunit beta) (S100 calcium-binding protein B)
684	Lymphocytes	IL1A IL1F1	IL1A_HUMAN	Interleukin-1 alpha (IL-1 alpha) (Hematopoietin-1)
685	Lymphocytes	PRF1 PFP	PERF_HUMAN	Perforin-1 (P1) (Cytolysin) (Lymphocyte pore-forming protein) (PFP)
686	Lymphocytes	ERCC1	ERCC1_HUMAN	DNA excision repair protein ERCC-1
687	Lymphocytes	HTR2A HTR2	5HT2A_HUMAN	5-hydroxytryptamine receptor 2A (5-HT-2) (5-HT-2A) (Serotonin receptor 2A)
688	Lymphocytes	HLA-DQA1	DQA1_HUMAN	HLA class II histocompatibility antigen, DQ alpha 1 chain (DC-1 alpha chain) (DC-alpha) (HLA-DCA) (MHC class II DQA1)
689	Lymphocytes	IL21	IL21_HUMAN	Interleukin-21 (IL-21) (Za11)
690	Lymphocytes	HRAS HRAS1	RASH_HUMAN	GTPase HRas (H-Ras-1) (Ha-Ras) (Transforming protein p21) (c-H-ras) (p21ras) [Cleaved into: GTPase HRas, N-terminally processed]
691	Lymphocytes	NAT2 AAC2	ARY2_HUMAN	Arylamine N-acetyltransferase 2 (EC 2.3.1.5) (Arylamide acetylase 2) (N-acetyltransferase type 2) (NAT-2) (Polymorphic arylamine N-acetyltransferase) (PNAT)
692	Lymphocytes	NAA16 NARG1L NAT2	NAA16_HUMAN	N-alpha-acetyltransferase 16, NatA auxiliary subunit (NMDA receptor-regulated 1-like protein) (NARG1-like protein)
693	Lymphocytes	HSPA4 APG2	HSP74_HUMAN	Heat shock 70 kDa protein 4 (HSP70RY) (Heat shock 70-related protein APG-2)
694	Lymphocytes	IFNL3 IL28B IL28C ZCYTO22	IFNL3_HUMAN	Interferon lambda-3 (IFN-lambda-3) (Cytokine Zcyto22) (Interleukin-28B) (IL-28B) (Interleukin-28C) (IL-28C)
695	Lymphocytes	LEPROT LEPR OBR	OBRG_HUMAN	Leptin receptor gene-related protein (Endospanin-1) (Leptin receptor overlapping transcript protein) (OB-R gene-related protein) (OB-RGRP)
696	Lymphocytes	LEPR DB OBR	LEPR_HUMAN	Leptin receptor (LEP-R) (HuB219) (OB receptor) (OB-R) (CD antigen CD295)
697	Lymphocytes	TCF7L2 TCF4	TF7L2_HUMAN	Transcription factor 7-like 2 (HMG box transcription factor 4) (T-cell-specific transcription factor 4) (T-cell factor 4) (TCF-4) (hTCF-4)
698	Lymphocytes	ABL1 ABL JTK7	ABL1_HUMAN	Tyrosine-protein kinase ABL1 (EC 2.7.10.2) (Abelson murine leukemia viral oncogene homolog 1) (Abelson tyrosine-protein kinase 1) (Proto-oncogene c-Abl) (p150)
699	Lymphocytes	E2F1 RBBP3	E2F1_HUMAN	Transcription factor E2F1 (E2F-1) (PBR3) (Retinoblastoma-associated protein 1) (RBAP-1) (Retinoblastoma-binding protein 3) (RBBP-3) (pRB-binding protein E2F-1)
700	Lymphocytes	HSP90AA1 HSP90A HSPC1 HSPCA	HS90A_HUMAN	Heat shock protein HSP 90-alpha (Heat shock 86 kDa) (HSP 86) (HSP86) (Lipopolysaccharide-associated protein 2) (LAP-2) (LPS-associated protein 2) (Renal carcinoma antigen NY-REN-38)
701	Lymphocytes	MKI67	KI67_HUMAN	Proliferation marker protein Ki-67 (Antigen identified by monoclonal antibody Ki-67) (Antigen KI-67) (Antigen Ki67)
702	Lymphocytes	NPM1 NPM	NPM_HUMAN	Nucleophosmin (NPM) (Nucleolar phosphoprotein B23) (Nucleolar protein NO38) (Numatrin)
703	Lymphocytes	DPP4 ADCP2 CD26	DPP4_HUMAN	Dipeptidyl peptidase 4 (EC 3.4.14.5) (ADABP) (Adenosine deaminase complexing protein 2) (ADCP-2) (Dipeptidyl peptidase IV) (DPP IV) (T-cell activation antigen CD26) (TP103) (CD antigen CD26) [Cleaved into: Dipeptidyl peptidase 4 membrane form (Dipeptidyl peptidase IV membrane form); Dipeptidyl peptidase 4 soluble form (Dipeptidyl peptidase IV soluble form)]
704	Lymphocytes	CD247 CD3Z T3Z TCRZ	CD3Z_HUMAN	T-cell surface glycoprotein CD3 zeta chain (T-cell receptor T3 zeta chain) (CD antigen CD247)
705	Lymphocytes	MCL1 BCL2L3	MCL1_HUMAN	Induced myeloid leukemia cell differentiation protein Mcl-1 (Bcl-2-like protein 3) (Bcl2-L-3) (Bcl-2-related protein EAT/mcl1) (mcl1/EAT)
706	Lymphocytes	MMP3 STMY1	MMP3_HUMAN	Stromelysin-1 (SL-1) (EC 3.4.24.17) (Matrix metalloproteinase-3) (MMP-3) (Transin-1)
707	Lymphocytes	SLC6A4 HTT SERT	SC6A4_HUMAN	Sodium-dependent serotonin transporter (SERT) (5HT transporter) (5HTT) (Solute carrier family 6 member 4)
708	Lymphocytes	HTT HD IT15	HD_HUMAN	Huntingtin (Huntington disease protein) (HD protein)
709	Lymphocytes	CYP3A5	CP3A5_HUMAN	Cytochrome P450 3A5 (EC 1.14.14.1) (CYPIIIA5) (Cytochrome P450 HLp2) (Cytochrome P450-PCN3)
710	Lymphocytes	BSG UNQ6505/PRO21383	BASI_HUMAN	Basigin (5F7) (Collagenase stimulatory factor) (Extracellular matrix metalloproteinase inducer) (EMMPRIN) (Leukocyte activation antigen M6) (OK blood group antigen) (Tumor cell-derived collagenase stimulatory factor) (TCSF) (CD antigen CD147)
711	Lymphocytes	FLT1 FLT FRT VEGFR1	VGFR1_HUMAN	Vascular endothelial growth factor receptor 1 (VEGFR-1) (EC 2.7.10.1) (Fms-like tyrosine kinase 1) (FLT-1) (Tyrosine-protein kinase FRT) (Tyrosine-protein kinase receptor FLT) (FLT) (Vascular permeability factor receptor)
712	Lymphocytes	APOBEC3G MDS019	ABC3G_HUMAN	DNA dC->dU-editing enzyme APOBEC-3G (EC 3.5.4.-) (APOBEC-related cytidine deaminase) (APOBEC-related protein) (ARCD) (APOBEC-related protein 9) (ARP-9) (CEM-15) (CEM15) (Deoxycytidine deaminase) (A3G)
713	Lymphocytes	CNR1 CNR	CNR1_HUMAN	Cannabinoid receptor 1 (CB-R) (CB1) (CANN6)
714	Lymphocytes	RETN FIZZ3 HXCP1 RSTN UNQ407/PRO1199	RETN_HUMAN	Resistin (Adipose tissue-specific secretory factor) (ADSF) (C/EBP-epsilon-regulated myeloid-specific secreted cysteine-rich protein) (Cysteine-rich secreted protein A12-alpha-like 2) (Cysteine-rich secreted protein FIZZ3)
715	Lymphocytes	BCL2L1 BCL2L BCLX	B2CL1_HUMAN	Bcl-2-like protein 1 (Bcl2-L-1) (Apoptosis regulator Bcl-X)
716	Lymphocytes	IL7	IL7_HUMAN	Interleukin-7 (IL-7)
717	Lymphocytes	P2RX7	P2RX7_HUMAN	P2X purinoceptor 7 (P2X7) (ATP receptor) (P2Z receptor) (Purinergic receptor)
718	Lymphocytes	C3 CPAMD1	CO3_HUMAN	Complement C3 (C3 and PZP-like alpha-2-macroglobulin domain-containing protein 1) [Cleaved into: Complement C3 beta chain; C3-beta-c (C3bc); Complement C3 alpha chain; C3a anaphylatoxin; Acylation stimulating protein (ASP) (C3adesArg); Complement C3b alpha' chain; Complement C3c alpha' chain fragment 1; Complement C3dg fragment; Complement C3g fragment; Complement C3d fragment; Complement C3f fra…
719	Lymphocytes	TLR3	TLR3_HUMAN	Toll-like receptor 3 (CD antigen CD283)
720	Lymphocytes	HSPB1 HSP27 HSP28	HSPB1_HUMAN	Heat shock protein beta-1 (HspB1) (28 kDa heat shock protein) (Estrogen-regulated 24 kDa protein) (Heat shock 27 kDa protein) (HSP 27) (Stress-responsive protein 27) (SRP27)
721	Lymphocytes	DMD	DMD_HUMAN	Dystrophin
722	Lymphocytes	APEX1 APE APE1 APEX APX HAP1 REF1	APEX1_HUMAN	DNA-(apurinic or apyrimidinic site) lyase (EC 3.1.-.-) (EC 4.2.99.18) (APEX nuclease) (APEN) (Apurinic-apyrimidinic endonuclease 1) (AP endonuclease 1) (APE-1) (REF-1) (Redox factor-1) [Cleaved into: DNA-(apurinic or apyrimidinic site) lyase, mitochondrial]
723	Lymphocytes	TIMP1 CLGI TIMP	TIMP1_HUMAN	Metalloproteinase inhibitor 1 (Erythroid-potentiating activity) (EPA) (Fibroblast collagenase inhibitor) (Collagenase inhibitor) (Tissue inhibitor of metalloproteinases 1) (TIMP-1)
724	Lymphocytes	LTA TNFB TNFSF1	TNFB_HUMAN	Lymphotoxin-alpha (LT-alpha) (TNF-beta) (Tumor necrosis factor ligand superfamily member 1)
725	Lymphocytes	IL12B NKSF2	IL12B_HUMAN	Interleukin-12 subunit beta (IL-12B) (Cytotoxic lymphocyte maturation factor 40 kDa subunit) (CLMF p40) (IL-12 subunit p40) (NK cell stimulatory factor chain 2) (NKSF2)
726	Lymphocytes	CD209 CLEC4L	CD209_HUMAN	CD209 antigen (C-type lectin domain family 4 member L) (Dendritic cell-specific ICAM-3-grabbing non-integrin 1) (DC-SIGN) (DC-SIGN1) (CD antigen CD209)
727	Lymphocytes	RAD51 RAD51A RECA	RAD51_HUMAN	DNA repair protein RAD51 homolog 1 (HsRAD51) (hRAD51) (RAD51 homolog A)
728	Lymphocytes	NAMPT PBEF PBEF1	NAMPT_HUMAN	Nicotinamide phosphoribosyltransferase (NAmPRTase) (Nampt) (EC 2.4.2.12) (Pre-B-cell colony-enhancing factor 1) (Pre-B cell-enhancing factor) (Visfatin)
729	Lymphocytes	VCAM1	VCAM1_HUMAN	Vascular cell adhesion protein 1 (V-CAM 1) (VCAM-1) (INCAM-100) (CD antigen CD106)
730	Lymphocytes	ADA ADA1	ADA_HUMAN	Adenosine deaminase (EC 3.5.4.4) (Adenosine aminohydrolase)
731	Lymphocytes	HSPA5 GRP78	BIP_HUMAN	Endoplasmic reticulum chaperone BiP (EC 3.6.4.10) (78 kDa glucose-regulated protein) (GRP-78) (Binding-immunoglobulin protein) (BiP) (Heat shock protein 70 family protein 5) (HSP70 family protein 5) (Heat shock protein family A member 5) (Immunoglobulin heavy chain-binding protein)
732	Lymphocytes	CDK2 CDKN2	CDK2_HUMAN	Cyclin-dependent kinase 2 (EC 2.7.11.22) (Cell division protein kinase 2) (p33 protein kinase)
733	Lymphocytes	THBS1 TSP TSP1	TSP1_HUMAN	Thrombospondin-1
734	Lymphocytes	MICA PERB11.1	MICA_HUMAN	MHC class I polypeptide-related sequence A (MIC-A)
735	Lymphocytes	CYP1B1	CP1B1_HUMAN	Cytochrome P450 1B1 (EC 1.14.14.1) (CYPIB1)
736	Lymphocytes	FCGR2A CD32 FCG2 FCGR2A1 IGFR2	FCG2A_HUMAN	Low affinity immunoglobulin gamma Fc region receptor II-a (IgG Fc receptor II-a) (CDw32) (Fc-gamma RII-a) (Fc-gamma-RIIa) (FcRII-a) (CD antigen CD32)
737	Lymphocytes	NF1	NF1_HUMAN	Neurofibromin (Neurofibromatosis-related protein NF-1) [Cleaved into: Neurofibromin truncated]
738	Lymphocytes	PLAU	UROK_HUMAN	Urokinase-type plasminogen activator (U-plasminogen activator) (uPA) (EC 3.4.21.73) [Cleaved into: Urokinase-type plasminogen activator long chain A; Urokinase-type plasminogen activator short chain A; Urokinase-type plasminogen activator chain B]
739	Lymphocytes	SMAD3 MADH3	SMAD3_HUMAN	Mothers against decapentaplegic homolog 3 (MAD homolog 3) (Mad3) (Mothers against DPP homolog 3) (hMAD-3) (JV15-2) (SMAD family member 3) (SMAD 3) (Smad3) (hSMAD3)
740	Lymphocytes	NQO1 DIA4 NMOR1	NQO1_HUMAN	NAD(P)H dehydrogenase [quinone] 1 (EC 1.6.5.2) (Azoreductase) (DT-diaphorase) (DTD) (Menadione reductase) (NAD(P)H:quinone oxidoreductase 1) (Phylloquinone reductase) (Quinone reductase 1) (QR1)
741	Lymphocytes	SYK	KSYK_HUMAN	Tyrosine-protein kinase SYK (EC 2.7.10.2) (Spleen tyrosine kinase) (p72-Syk)
742	Lymphocytes	EZR VIL2	EZRI_HUMAN	Ezrin (Cytovillin) (Villin-2) (p81)
743	Lymphocytes	PCNA	PCNA_HUMAN	Proliferating cell nuclear antigen (PCNA) (Cyclin)
744	Lymphocytes	NRG1 GGF HGL HRGA NDF SMDF	NRG1_HUMAN	Pro-neuregulin-1, membrane-bound isoform (Pro-NRG1) [Cleaved into: Neuregulin-1 (Acetylcholine receptor-inducing activity) (ARIA) (Breast cancer cell differentiation factor p45) (Glial growth factor) (Heregulin) (HRG) (Neu differentiation factor) (Sensory and motor neuron-derived factor)]
745	Lymphocytes	IDO1 IDO INDO	I23O1_HUMAN	Indoleamine 2,3-dioxygenase 1 (IDO-1) (EC 1.13.11.52) (Indoleamine-pyrrole 2,3-dioxygenase)
746	Lymphocytes	AHR BHLHE76	AHR_HUMAN	Aryl hydrocarbon receptor (Ah receptor) (AhR) (Class E basic helix-loop-helix protein 76) (bHLHe76)
747	Lymphocytes	PRL	PRL_HUMAN	Prolactin (PRL)
748	Lymphocytes	PBX1 PRL	PBX1_HUMAN	Pre-B-cell leukemia transcription factor 1 (Homeobox protein PBX1) (Homeobox protein PRL)
749	Lymphocytes	HSPA1A HSP72 HSPA1 HSX70	HS71A_HUMAN	Heat shock 70 kDa protein 1A (Heat shock 70 kDa protein 1) (HSP70-1) (HSP70.1)
750	Lymphocytes	PIK3R1 GRB1	P85A_HUMAN	Phosphatidylinositol 3-kinase regulatory subunit alpha (PI3-kinase regulatory subunit alpha) (PI3K regulatory subunit alpha) (PtdIns-3-kinase regulatory subunit alpha) (Phosphatidylinositol 3-kinase 85 kDa regulatory subunit alpha) (PI3-kinase subunit p85-alpha) (PtdIns-3-kinase regulatory subunit p85-alpha)
751	Lymphocytes	MC4R	MC4R_HUMAN	Melanocortin receptor 4 (MC4-R)
752	Lymphocytes	CALCA CALC1	CALC_HUMAN	Calcitonin [Cleaved into: Calcitonin; Katacalcin (Calcitonin carboxyl-terminal peptide) (CCP) (PDN-21)]
753	Lymphocytes	CALCA CALC1	CALCA_HUMAN	Calcitonin gene-related peptide 1 (Alpha-type CGRP) (Calcitonin gene-related peptide I) (CGRP-I)
754	Lymphocytes	TWIST1 BHLHA38 TWIST	TWST1_HUMAN	Twist-related protein 1 (Class A basic helix-loop-helix protein 38) (bHLHa38) (H-twist)
755	Lymphocytes	FOXO3 FKHRL1 FOXO3A	FOXO3_HUMAN	Forkhead box protein O3 (AF6q21 protein) (Forkhead in rhabdomyosarcoma-like 1)
756	Lymphocytes	ITGAV MSK8 VNRA VTNR	ITAV_HUMAN	Integrin alpha-V (Vitronectin receptor) (Vitronectin receptor subunit alpha) (CD antigen CD51) [Cleaved into: Integrin alpha-V heavy chain; Integrin alpha-V light chain]
757	Lymphocytes	MS4A1 CD20	CD20_HUMAN	B-lymphocyte antigen CD20 (B-lymphocyte surface antigen B1) (Bp35) (Leukocyte surface antigen Leu-16) (Membrane-spanning 4-domains subfamily A member 1) (CD antigen CD20)
758	Lymphocytes	TFRC	TFR1_HUMAN	Transferrin receptor protein 1 (TR) (TfR) (TfR1) (Trfr) (T9) (p90) (CD antigen CD71) [Cleaved into: Transferrin receptor protein 1, serum form (sTfR)]
759	Lymphocytes	NFKBIA IKBA MAD3 NFKBI	IKBA_HUMAN	NF-kappa-B inhibitor alpha (I-kappa-B-alpha) (IkB-alpha) (IkappaBalpha) (Major histocompatibility complex enhancer-binding protein MAD3)
760	Lymphocytes	ADAM17 CSVP TACE	ADA17_HUMAN	Disintegrin and metalloproteinase domain-containing protein 17 (ADAM 17) (EC 3.4.24.86) (Snake venom-like protease) (TNF-alpha convertase) (TNF-alpha-converting enzyme) (CD antigen CD156b)
761	Lymphocytes	CDC42	CDC42_HUMAN	Cell division control protein 42 homolog (G25K GTP-binding protein)
762	Lymphocytes	HAMP HEPC LEAP1 UNQ487/PRO1003	HEPC_HUMAN	Hepcidin (Liver-expressed antimicrobial peptide 1) (LEAP-1) (Putative liver tumor regressor) (PLTR) [Cleaved into: Hepcidin-25 (Hepc25); Hepcidin-20 (Hepc20)]
763	Lymphocytes	ACTB	ACTB_HUMAN	Actin, cytoplasmic 1 (Beta-actin) [Cleaved into: Actin, cytoplasmic 1, N-terminally processed]
764	Lymphocytes	NBN NBS NBS1 P95	NBN_HUMAN	Nibrin (Cell cycle regulatory protein p95) (Nijmegen breakage syndrome protein 1)
765	Lymphocytes	EPO	EPO_HUMAN	Erythropoietin (Epoetin)
766	Lymphocytes	EPX EPER EPO EPP	PERE_HUMAN	Eosinophil peroxidase (EPO) (EC 1.11.1.7) [Cleaved into: Eosinophil peroxidase light chain; Eosinophil peroxidase heavy chain]
767	Lymphocytes	TGFBR2	TGFR2_HUMAN	TGF-beta receptor type-2 (TGFR-2) (EC 2.7.11.30) (TGF-beta type II receptor) (Transforming growth factor-beta receptor type II) (TGF-beta receptor type II) (TbetaR-II)
768	Lymphocytes	GRN	GRN_HUMAN	Granulins (Proepithelin) (PEPI) [Cleaved into: Acrogranin (Glycoprotein of 88 Kda) (GP88) (Glycoprotein 88) (Progranulin); Paragranulin; Granulin-1 (Granulin G); Granulin-2 (Granulin F); Granulin-3 (Granulin B); Granulin-4 (Granulin A); Granulin-5 (Granulin C); Granulin-6 (Granulin D); Granulin-7 (Granulin E)]
769	Lymphocytes	VIM	VIME_HUMAN	Vimentin
770	Lymphocytes	CD36 GP3B GP4	CD36_HUMAN	Platelet glycoprotein 4 (Fatty acid translocase) (FAT) (Glycoprotein IIIb) (GPIIIB) (Leukocyte differentiation antigen CD36) (PAS IV) (PAS-4) (Platelet collagen receptor) (Platelet glycoprotein IV) (GPIV) (Thrombospondin receptor) (CD antigen CD36)
771	Lymphocytes	HNF4A HNF4 NR2A1 TCF14	HNF4A_HUMAN	Hepatocyte nuclear factor 4-alpha (HNF-4-alpha) (Nuclear receptor subfamily 2 group A member 1) (Transcription factor 14) (TCF-14) (Transcription factor HNF-4)
772	Lymphocytes	RAF1 RAF	RAF1_HUMAN	RAF proto-oncogene serine/threonine-protein kinase (EC 2.7.11.1) (Proto-oncogene c-RAF) (cRaf) (Raf-1)
773	Lymphocytes	B2M CDABP0092 HDCMA22P	B2MG_HUMAN	Beta-2-microglobulin [Cleaved into: Beta-2-microglobulin form pI 5.3]
774	Lymphocytes	GATA3	GATA3_HUMAN	Trans-acting T-cell-specific transcription factor GATA-3 (GATA-binding factor 3)
775	Lymphocytes	PRKCA PKCA PRKACA	KPCA_HUMAN	Protein kinase C alpha type (PKC-A) (PKC-alpha) (EC 2.7.11.13)
776	Lymphocytes	PRKACA PKACA	KAPCA_HUMAN	cAMP-dependent protein kinase catalytic subunit alpha (PKA C-alpha) (EC 2.7.11.11)
777	Lymphocytes	FOXO1 FKHR FOXO1A	FOXO1_HUMAN	Forkhead box protein O1 (Forkhead box protein O1A) (Forkhead in rhabdomyosarcoma)
778	Lymphocytes	F2R CF2R PAR1 TR	PAR1_HUMAN	Proteinase-activated receptor 1 (PAR-1) (Coagulation factor II receptor) (Thrombin receptor)
779	Lymphocytes	CYP21A2 CYP21 CYP21B	CP21A_HUMAN	Steroid 21-hydroxylase (EC 1.14.14.16) (21-OHase) (Cytochrome P-450c21) (Cytochrome P450 21) (Cytochrome P450 XXI) (Cytochrome P450-C21) (Cytochrome P450-C21B)
780	Lymphocytes	CX3CR1 CMKBRL1 GPR13	CX3C1_HUMAN	CX3C chemokine receptor 1 (C-X3-C CKR-1) (CX3CR1) (Beta chemokine receptor-like 1) (CMK-BRL-1) (CMK-BRL1) (Fractalkine receptor) (G-protein coupled receptor 13) (V28)
781	Lymphocytes	S100A4 CAPL MTS1	S10A4_HUMAN	Protein S100-A4 (Calvasculin) (Metastasin) (Placental calcium-binding protein) (Protein Mts1) (S100 calcium-binding protein A4)
782	Lymphocytes	XRCC3	XRCC3_HUMAN	DNA repair protein XRCC3 (X-ray repair cross-complementing protein 3)
783	Lymphocytes	PRKDC HYRC HYRC1	PRKDC_HUMAN	DNA-dependent protein kinase catalytic subunit (DNA-PK catalytic subunit) (DNA-PKcs) (EC 2.7.11.1) (DNPK1) (p460)
784	Lymphocytes	PLAT	TPA_HUMAN	Tissue-type plasminogen activator (t-PA) (t-plasminogen activator) (tPA) (EC 3.4.21.68) (Alteplase) (Reteplase) [Cleaved into: Tissue-type plasminogen activator chain A; Tissue-type plasminogen activator chain B]
785	Lymphocytes	EIF2AK2 PKR PRKR	E2AK2_HUMAN	Interferon-induced, double-stranded RNA-activated protein kinase (EC 2.7.11.1) (Eukaryotic translation initiation factor 2-alpha kinase 2) (eIF-2A protein kinase 2) (Interferon-inducible RNA-dependent protein kinase) (P1/eIF-2A protein kinase) (Protein kinase RNA-activated) (PKR) (Protein kinase R) (Tyrosine-protein kinase EIF2AK2) (EC 2.7.10.2) (p68 kinase)
786	Lymphocytes	DRD3	DRD3_HUMAN	D(3) dopamine receptor (Dopamine D3 receptor)
787	Lymphocytes	SELE ELAM1	LYAM2_HUMAN	E-selectin (CD62 antigen-like family member E) (Endothelial leukocyte adhesion molecule 1) (ELAM-1) (Leukocyte-endothelial cell adhesion molecule 2) (LECAM2) (CD antigen CD62E)
788	Lymphocytes	LGALS1	LEG1_HUMAN	Galectin-1 (Gal-1) (14 kDa laminin-binding protein) (HLBP14) (14 kDa lectin) (Beta-galactoside-binding lectin L-14-I) (Galaptin) (HBL) (HPL) (Lactose-binding lectin 1) (Lectin galactoside-binding soluble 1) (Putative MAPK-activating protein PM12) (S-Lac lectin 1)
789	Lymphocytes	CCR2 CMKBR2	CCR2_HUMAN	C-C chemokine receptor type 2 (C-C CKR-2) (CC-CKR-2) (CCR-2) (CCR2) (Monocyte chemoattractant protein 1 receptor) (MCP-1-R) (CD antigen CD192)
790	Lymphocytes	SHC1 SHC SHCA	SHC1_HUMAN	SHC-transforming protein 1 (SHC-transforming protein 3) (SHC-transforming protein A) (Src homology 2 domain-containing-transforming protein C1) (SH2 domain protein C1)
791	Lymphocytes	FCGR3A CD16A FCG3 FCGR3 IGFR3	FCG3A_HUMAN	Low affinity immunoglobulin gamma Fc region receptor III-A (CD16a antigen) (Fc-gamma RIII-alpha) (Fc-gamma RIII) (Fc-gamma RIIIa) (FcRIII) (FcRIIIa) (FcR-10) (IgG Fc receptor III-2) (CD antigen CD16a)
792	Lymphocytes	ADORA2A ADORA2	AA2AR_HUMAN	Adenosine receptor A2a
793	Lymphocytes	STAT5A STAT5	STA5A_HUMAN	Signal transducer and activator of transcription 5A
794	Lymphocytes	CD38	CD38_HUMAN	ADP-ribosyl cyclase/cyclic ADP-ribose hydrolase 1 (EC 3.2.2.6) (2'-phospho-ADP-ribosyl cyclase) (2'-phospho-ADP-ribosyl cyclase/2'-phospho-cyclic-ADP-ribose transferase) (EC 2.4.99.20) (2'-phospho-cyclic-ADP-ribose transferase) (ADP-ribosyl cyclase 1) (ADPRC 1) (Cyclic ADP-ribose hydrolase 1) (cADPr hydrolase 1) (T10) (CD antigen CD38)
795	Lymphocytes	PECAM1	PECA1_HUMAN	Platelet endothelial cell adhesion molecule (PECAM-1) (EndoCAM) (GPIIA') (PECA1) (CD antigen CD31)
796	Lymphocytes	PTH	PTHY_HUMAN	Parathyroid hormone (PTH) (Parathormone) (Parathyrin)
797	Lymphocytes	MYH9	MYH9_HUMAN	Myosin-9 (Cellular myosin heavy chain, type A) (Myosin heavy chain 9) (Myosin heavy chain, non-muscle IIa) (Non-muscle myosin heavy chain A) (NMMHC-A) (Non-muscle myosin heavy chain IIa) (NMMHC II-a) (NMMHC-IIA)
798	Lymphocytes	BCL2L11 BIM	B2L11_HUMAN	Bcl-2-like protein 11 (Bcl2-L-11) (Bcl2-interacting mediator of cell death)
799	Lymphocytes	SOCS3 CIS3 SSI3	SOCS3_HUMAN	Suppressor of cytokine signaling 3 (SOCS-3) (Cytokine-inducible SH2 protein 3) (CIS-3) (STAT-induced STAT inhibitor 3) (SSI-3)
800	Lymphocytes	IL33 C9orf26 IL1F11 NFHEV	IL33_HUMAN	Interleukin-33 (IL-33) (Interleukin-1 family member 11) (IL-1F11) (Nuclear factor from high endothelial venules) (NF-HEV) [Cleaved into: Interleukin-33 (95-270); Interleukin-33 (99-270); Interleukin-33 (109-270)]
801	Lymphocytes	CCR7 CMKBR7 EBI1 EVI1	CCR7_HUMAN	C-C chemokine receptor type 7 (C-C CKR-7) (CC-CKR-7) (CCR-7) (BLR2) (CDw197) (Epstein-Barr virus-induced G-protein coupled receptor 1) (EBI1) (EBV-induced G-protein coupled receptor 1) (MIP-3 beta receptor) (CD antigen CD197)
802	Lymphocytes	CR1 C3BR	CR1_HUMAN	Complement receptor type 1 (C3b/C4b receptor) (CD antigen CD35)
803	Lymphocytes	IL12A NKSF1	IL12A_HUMAN	Interleukin-12 subunit alpha (IL-12A) (Cytotoxic lymphocyte maturation factor 35 kDa subunit) (CLMF p35) (IL-12 subunit p35) (NK cell stimulatory factor chain 1) (NKSF1)
804	Lymphocytes	HTR1A ADRB2RL1 ADRBRL1	5HT1A_HUMAN	5-hydroxytryptamine receptor 1A (5-HT-1A) (5-HT1A) (G-21) (Serotonin receptor 1A)
805	Lymphocytes	PIK3CG	PK3CG_HUMAN	Phosphatidylinositol 4,5-bisphosphate 3-kinase catalytic subunit gamma isoform (PI3-kinase subunit gamma) (PI3K-gamma) (PI3Kgamma) (PtdIns-3-kinase subunit gamma) (EC 2.7.1.153) (Phosphatidylinositol 4,5-bisphosphate 3-kinase 110 kDa catalytic subunit gamma) (PtdIns-3-kinase subunit p110-gamma) (p110gamma) (Phosphoinositide-3-kinase catalytic gamma polypeptide) (Serine/threonine protein kinase PI…
806	Lymphocytes	NRAS HRAS1	RASN_HUMAN	GTPase NRas (Transforming protein N-Ras)
807	Lymphocytes	PIN1	PIN1_HUMAN	Peptidyl-prolyl cis-trans isomerase NIMA-interacting 1 (EC 5.2.1.8) (Peptidyl-prolyl cis-trans isomerase Pin1) (PPIase Pin1) (Rotamase Pin1)
808	Lymphocytes	IL22 ILTIF ZCYTO18 UNQ3099/PRO10096	IL22_HUMAN	Interleukin-22 (IL-22) (Cytokine Zcyto18) (IL-10-related T-cell-derived-inducible factor) (IL-TIF)
809	Lymphocytes	TXN TRDX TRX TRX1	THIO_HUMAN	Thioredoxin (Trx) (ATL-derived factor) (ADF) (Surface-associated sulphydryl protein) (SASP)
810	Lymphocytes	CCNE1 CCNE	CCNE1_HUMAN	G1/S-specific cyclin-E1
811	Lymphocytes	LTF GIG12 LF	TRFL_HUMAN	Lactotransferrin (Lactoferrin) (EC 3.4.21.-) (Growth-inhibiting protein 12) (Talalactoferrin) [Cleaved into: Lactoferricin-H (Lfcin-H); Kaliocin-1; Lactoferroxin-A; Lactoferroxin-B; Lactoferroxin-C]
812	Lymphocytes	SERPINA2 ARGS ATR PIL SERPINA2P	A1ATR_HUMAN	Putative alpha-1-antitrypsin-related protein (Protease inhibitor 1-like) (Serpin A2)
813	Lymphocytes	ATR FRP1	ATR_HUMAN	Serine/threonine-protein kinase ATR (EC 2.7.11.1) (Ataxia telangiectasia and Rad3-related protein) (FRAP-related protein 1)
814	Lymphocytes	ANTXR1 ATR TEM8	ANTR1_HUMAN	Anthrax toxin receptor 1 (Tumor endothelial marker 8)
815	Lymphocytes	TRPV1 VR1	TRPV1_HUMAN	Transient receptor potential cation channel subfamily V member 1 (TrpV1) (Capsaicin receptor) (Osm-9-like TRP channel 1) (OTRPC1) (Vanilloid receptor 1)
816	Lymphocytes	PAK1	PAK1_HUMAN	Serine/threonine-protein kinase PAK 1 (EC 2.7.11.1) (Alpha-PAK) (p21-activated kinase 1) (PAK-1) (p65-PAK)
817	Lymphocytes	PKN1 PAK1 PKN PRK1 PRKCL1	PKN1_HUMAN	Serine/threonine-protein kinase N1 (EC 2.7.11.13) (Protease-activated kinase 1) (PAK-1) (Protein kinase C-like 1) (Protein kinase C-like PKN) (Protein kinase PKN-alpha) (Protein-kinase C-related kinase 1) (Serine-threonine protein kinase N)
818	Lymphocytes	SOCS1 SSI1 TIP3	SOCS1_HUMAN	Suppressor of cytokine signaling 1 (SOCS-1) (JAK-binding protein) (JAB) (STAT-induced STAT inhibitor 1) (SSI-1) (Tec-interacting protein 3) (TIP-3)
819	Lymphocytes	BCR BCR1 D22S11	BCR_HUMAN	Breakpoint cluster region protein (EC 2.7.11.1) (Renal carcinoma antigen NY-REN-26)
820	Lymphocytes	NOS1	NOS1_HUMAN	Nitric oxide synthase, brain (EC 1.14.13.39) (Constitutive NOS) (NC-NOS) (NOS type I) (Neuronal NOS) (N-NOS) (nNOS) (Peptidyl-cysteine S-nitrosylase NOS1) (bNOS)
821	Lymphocytes	NANOS1 NOS1	NANO1_HUMAN	Nanos homolog 1 (NOS-1) (EC_Rep1a)
822	Lymphocytes	CASP9 MCH6	CASP9_HUMAN	Caspase-9 (CASP-9) (EC 3.4.22.62) (Apoptotic protease Mch-6) (Apoptotic protease-activating factor 3) (APAF-3) (ICE-like apoptotic protease 6) (ICE-LAP6) [Cleaved into: Caspase-9 subunit p35; Caspase-9 subunit p10]
823	Lymphocytes	PPIA CYPA	PPIA_HUMAN	Peptidyl-prolyl cis-trans isomerase A (PPIase A) (EC 5.2.1.8) (Cyclophilin A) (Cyclosporin A-binding protein) (Rotamase A) [Cleaved into: Peptidyl-prolyl cis-trans isomerase A, N-terminally processed]
824	Lymphocytes	HLA-DPB1 HLA-DP1B	DPB1_HUMAN	HLA class II histocompatibility antigen, DP beta 1 chain (HLA class II histocompatibility antigen, DP(W4) beta chain) (MHC class II antigen DPB1)
825	Lymphocytes	IL4R IL4RA 582J2.1	IL4RA_HUMAN	Interleukin-4 receptor subunit alpha (IL-4 receptor subunit alpha) (IL-4R subunit alpha) (IL-4R-alpha) (IL-4RA) (CD antigen CD124) [Cleaved into: Soluble interleukin-4 receptor subunit alpha (Soluble IL-4 receptor subunit alpha) (Soluble IL-4R-alpha) (sIL4Ralpha/prot) (IL-4-binding protein) (IL4-BP)]
826	Lymphocytes	AFP HPAFP	FETA_HUMAN	Alpha-fetoprotein (Alpha-1-fetoprotein) (Alpha-fetoglobulin)
827	Lymphocytes	CHRNA7 NACHRA7	ACHA7_HUMAN	Neuronal acetylcholine receptor subunit alpha-7
828	Lymphocytes	HAVCR2 TIM3 TIMD3	HAVR2_HUMAN	Hepatitis A virus cellular receptor 2 (HAVcr-2) (T-cell immunoglobulin and mucin domain-containing protein 3) (TIMD-3) (T-cell immunoglobulin mucin receptor 3) (TIM-3) (T-cell membrane protein 3)
829	Lymphocytes	POLG MDP1 POLG1 POLGA	DPOG1_HUMAN	DNA polymerase subunit gamma-1 (EC 2.7.7.7) (Mitochondrial DNA polymerase catalytic subunit) (PolG-alpha)
830	Lymphocytes	CDK4	CDK4_HUMAN	Cyclin-dependent kinase 4 (EC 2.7.11.22) (Cell division protein kinase 4) (PSK-J3)
831	Lymphocytes	ITGA2 CD49B	ITA2_HUMAN	Integrin alpha-2 (CD49 antigen-like family member B) (Collagen receptor) (Platelet membrane glycoprotein Ia) (GPIa) (VLA-2 subunit alpha) (CD antigen CD49b)
832	Lymphocytes	ITGA4 CD49D	ITA4_HUMAN	Integrin alpha-4 (CD49 antigen-like family member D) (Integrin alpha-IV) (VLA-4 subunit alpha) (CD antigen CD49d)
833	Lymphocytes	ITGAL CD11A	ITAL_HUMAN	Integrin alpha-L (CD11 antigen-like family member A) (Leukocyte adhesion glycoprotein LFA-1 alpha chain) (LFA-1A) (Leukocyte function-associated molecule 1 alpha chain) (CD antigen CD11a)
834	Lymphocytes	IKBKB IKKB	IKKB_HUMAN	Inhibitor of nuclear factor kappa-B kinase subunit beta (I-kappa-B-kinase beta) (IKK-B) (IKK-beta) (IkBKB) (EC 2.7.11.10) (I-kappa-B kinase 2) (IKK2) (Nuclear factor NF-kappa-B inhibitor kinase beta) (NFKBIKB)
835	Lymphocytes	MYD88	MYD88_HUMAN	Myeloid differentiation primary response protein MyD88
836	Lymphocytes	POMC	COLI_HUMAN	Pro-opiomelanocortin (POMC) (Corticotropin-lipotropin) [Cleaved into: NPP; Melanotropin gamma (Gamma-MSH); Potential peptide; Corticotropin (Adrenocorticotropic hormone) (ACTH); Melanocyte-stimulating hormone alpha (Alpha-MSH) (Melanotropin alpha); Corticotropin-like intermediary peptide (CLIP); Lipotropin beta (Beta-LPH); Lipotropin gamma (Gamma-LPH); Melanocyte-stimulating hormone beta (Beta-MS…
837	Lymphocytes	MME EPN	NEP_HUMAN	Neprilysin (EC 3.4.24.11) (Atriopeptidase) (Common acute lymphocytic leukemia antigen) (CALLA) (Enkephalinase) (Neutral endopeptidase 24.11) (NEP) (Neutral endopeptidase) (Skin fibroblast elastase) (SFE) (CD antigen CD10)
838	Lymphocytes	CX3CL1 FKN NTT SCYD1 A-152E5.2	X3CL1_HUMAN	Fractalkine (C-X3-C motif chemokine 1) (CX3C membrane-anchored chemokine) (Neurotactin) (Small-inducible cytokine D1) [Cleaved into: Processed fractalkine]
839	Lymphocytes	RXRA NR2B1	RXRA_HUMAN	Retinoic acid receptor RXR-alpha (Nuclear receptor subfamily 2 group B member 1) (Retinoid X receptor alpha)
840	Lymphocytes	CIITA MHC2TA	C2TA_HUMAN	MHC class II transactivator (CIITA) (EC 2.3.1.-) (EC 2.7.11.1)
841	Lymphocytes	GSN	GELS_HUMAN	Gelsolin (AGEL) (Actin-depolymerizing factor) (ADF) (Brevin)
842	Lymphocytes	CYP2A6 CYP2A3	CP2A6_HUMAN	Cytochrome P450 2A6 (EC 1.14.13.-) (1,4-cineole 2-exo-monooxygenase) (CYPIIA6) (Coumarin 7-hydroxylase) (Cytochrome P450 IIA3) (Cytochrome P450(I))
843	Lymphocytes	NCAM1 NCAM	NCAM1_HUMAN	Neural cell adhesion molecule 1 (N-CAM-1) (NCAM-1) (CD antigen CD56)
844	Lymphocytes	WAS IMD2	WASP_HUMAN	Wiskott-Aldrich syndrome protein (WASp)
845	Lymphocytes	CCL20 LARC MIP3A SCYA20	CCL20_HUMAN	C-C motif chemokine 20 (Beta-chemokine exodus-1) (CC chemokine LARC) (Liver and activation-regulated chemokine) (Macrophage inflammatory protein 3 alpha) (MIP-3-alpha) (Small-inducible cytokine A20) [Cleaved into: CCL20(1-67); CCL20(1-64); CCL20(2-70)]
846	Lymphocytes	FOS G0S7	FOS_HUMAN	Proto-oncogene c-Fos (Cellular oncogene fos) (G0/G1 switch regulatory protein 7)
847	Lymphocytes	TNFAIP3 OTUD7C	TNAP3_HUMAN	Tumor necrosis factor alpha-induced protein 3 (TNF alpha-induced protein 3) (EC 2.3.2.-) (EC 3.4.19.12) (OTU domain-containing protein 7C) (Putative DNA-binding protein A20) (Zinc finger protein A20) [Cleaved into: A20p50; A20p37]
848	Lymphocytes	MCAM MUC18	MUC18_HUMAN	Cell surface glycoprotein MUC18 (Cell surface glycoprotein P1H12) (Melanoma cell adhesion molecule) (Melanoma-associated antigen A32) (Melanoma-associated antigen MUC18) (S-endo 1 endothelial-associated antigen) (CD antigen CD146)
849	Lymphocytes	RYR1 RYDR	RYR1_HUMAN	Ryanodine receptor 1 (RYR-1) (RyR1) (Skeletal muscle calcium release channel) (Skeletal muscle ryanodine receptor) (Skeletal muscle-type ryanodine receptor) (Type 1 ryanodine receptor)
850	Lymphocytes	PLA2G7 PAFAH	PAFA_HUMAN	Platelet-activating factor acetylhydrolase (PAF acetylhydrolase) (EC 3.1.1.47) (1-alkyl-2-acetylglycerophosphocholine esterase) (2-acetyl-1-alkylglycerophosphocholine esterase) (Group-VIIA phospholipase A2) (gVIIA-PLA2) (LDL-associated phospholipase A2) (LDL-PLA(2)) (PAF 2-acylhydrolase)
851	Lymphocytes	ROCK1	ROCK1_HUMAN	Rho-associated protein kinase 1 (EC 2.7.11.1) (Renal carcinoma antigen NY-REN-35) (Rho-associated, coiled-coil-containing protein kinase 1) (Rho-associated, coiled-coil-containing protein kinase I) (ROCK-I) (p160 ROCK-1) (p160ROCK)
852	Lymphocytes	CXCR2 IL8RB	CXCR2_HUMAN	C-X-C chemokine receptor type 2 (CXC-R2) (CXCR-2) (CDw128b) (GRO/MGSA receptor) (High affinity interleukin-8 receptor B) (IL-8R B) (IL-8 receptor type 2) (CD antigen CD182)
853	Lymphocytes	NRP1 NRP VEGF165R	NRP1_HUMAN	Neuropilin-1 (Vascular endothelial cell growth factor 165 receptor) (CD antigen CD304)
854	Lymphocytes	NELL1 NRP1	NELL1_HUMAN	Protein kinase C-binding protein NELL1 (NEL-like protein 1) (Nel-related protein 1)
855	Lymphocytes	JAK3	JAK3_HUMAN	Tyrosine-protein kinase JAK3 (EC 2.7.10.2) (Janus kinase 3) (JAK-3) (Leukocyte janus kinase) (L-JAK)
856	Lymphocytes	PRKCB PKCB PRKCB1	KPCB_HUMAN	Protein kinase C beta type (PKC-B) (PKC-beta) (EC 2.7.11.13)
857	Lymphocytes	CCL3 G0S19-1 MIP1A SCYA3	CCL3_HUMAN	C-C motif chemokine 3 (G0/G1 switch regulatory protein 19-1) (Macrophage inflammatory protein 1-alpha) (MIP-1-alpha) (PAT 464.1) (SIS-beta) (Small-inducible cytokine A3) (Tonsillar lymphocyte LD78 alpha protein) [Cleaved into: MIP-1-alpha(4-69) (LD78-alpha(4-69))]
858	Lymphocytes	PTPN6 HCP PTP1C	PTN6_HUMAN	Tyrosine-protein phosphatase non-receptor type 6 (EC 3.1.3.48) (Hematopoietic cell protein-tyrosine phosphatase) (Protein-tyrosine phosphatase 1C) (PTP-1C) (Protein-tyrosine phosphatase SHP-1) (SH-PTP1)
859	Lymphocytes	BCL6 BCL5 LAZ3 ZBTB27 ZNF51	BCL6_HUMAN	B-cell lymphoma 6 protein (BCL-6) (B-cell lymphoma 5 protein) (BCL-5) (Protein LAZ-3) (Zinc finger and BTB domain-containing protein 27) (Zinc finger protein 51)
860	Lymphocytes	IL7R	IL7RA_HUMAN	Interleukin-7 receptor subunit alpha (IL-7 receptor subunit alpha) (IL-7R subunit alpha) (IL-7R-alpha) (IL-7RA) (CDw127) (CD antigen CD127)
861	Lymphocytes	ACTA1 ACTA	ACTS_HUMAN	Actin, alpha skeletal muscle (Alpha-actin-1) [Cleaved into: Actin, alpha skeletal muscle, intermediate form]
862	Lymphocytes	CTSB CPSB	CATB_HUMAN	Cathepsin B (EC 3.4.22.1) (APP secretase) (APPS) (Cathepsin B1) [Cleaved into: Cathepsin B light chain; Cathepsin B heavy chain]
863	Lymphocytes	AICDA AID	AICDA_HUMAN	Single-stranded DNA cytosine deaminase (EC 3.5.4.38) (Activation-induced cytidine deaminase) (AID) (Cytidine aminohydrolase)
864	Lymphocytes	IKBKG FIP3 NEMO	NEMO_HUMAN	NF-kappa-B essential modulator (NEMO) (FIP-3) (IkB kinase-associated protein 1) (IKKAP1) (Inhibitor of nuclear factor kappa-B kinase subunit gamma) (I-kappa-B kinase subunit gamma) (IKK-gamma) (IKKG) (IkB kinase subunit gamma) (NF-kappa-B essential modifier)
865	Lymphocytes	TBX21 TBET TBLYM	TBX21_HUMAN	T-box transcription factor TBX21 (T-box protein 21) (T-cell-specific T-box transcription factor T-bet) (Transcription factor TBLYM)
866	Lymphocytes	CHUK IKKA TCF16	IKKA_HUMAN	Inhibitor of nuclear factor kappa-B kinase subunit alpha (I-kappa-B kinase alpha) (IKK-A) (IKK-alpha) (IkBKA) (IkappaB kinase) (EC 2.7.11.10) (Conserved helix-loop-helix ubiquitous kinase) (I-kappa-B kinase 1) (IKK1) (Nuclear factor NF-kappa-B inhibitor kinase alpha) (NFKBIKA) (Transcription factor 16) (TCF-16)
867	Lymphocytes	BTK AGMX1 ATK BPK	BTK_HUMAN	Tyrosine-protein kinase BTK (EC 2.7.10.2) (Agammaglobulinemia tyrosine kinase) (ATK) (B-cell progenitor kinase) (BPK) (Bruton tyrosine kinase)
868	Lymphocytes	CXCL13 BCA1 BLC SCYB13	CXL13_HUMAN	C-X-C motif chemokine 13 (Angie) (B cell-attracting chemokine 1) (BCA-1) (B lymphocyte chemoattractant) (CXC chemokine BLC) (Small-inducible cytokine B13)
869	Lymphocytes	PRKCE PKCE	KPCE_HUMAN	Protein kinase C epsilon type (EC 2.7.11.13) (nPKC-epsilon)
870	Lymphocytes	CD81 TAPA1 TSPAN28	CD81_HUMAN	CD81 antigen (26 kDa cell surface protein TAPA-1) (Target of the antiproliferative antibody 1) (Tetraspanin-28) (Tspan-28) (CD antigen CD81)
871	Lymphocytes	CD8A MAL	CD8A_HUMAN	T-cell surface glycoprotein CD8 alpha chain (T-lymphocyte differentiation antigen T8/Leu-2) (CD antigen CD8a)
872	Lymphocytes	TNFRSF8 CD30 D1S166E	TNR8_HUMAN	Tumor necrosis factor receptor superfamily member 8 (CD30L receptor) (Ki-1 antigen) (Lymphocyte activation antigen CD30) (CD antigen CD30)
873	Lymphocytes	SMN1 SMN SMNT; SMN2 SMNC	SMN_HUMAN	Survival motor neuron protein (Component of gems 1) (Gemin-1)
874	Lymphocytes	SMARCA4 BAF190A BRG1 SNF2B SNF2L4	SMCA4_HUMAN	Transcription activator BRG1 (EC 3.6.4.-) (ATP-dependent helicase SMARCA4) (BRG1-associated factor 190A) (BAF190A) (Mitotic growth and transcription activator) (Protein BRG-1) (Protein brahma homolog 1) (SNF2-beta) (SWI/SNF-related matrix-associated actin-dependent regulator of chromatin subfamily A member 4)
875	Lymphocytes	RPS6KB1 STK14A	KS6B1_HUMAN	Ribosomal protein S6 kinase beta-1 (S6K-beta-1) (S6K1) (EC 2.7.11.1) (70 kDa ribosomal protein S6 kinase 1) (P70S6K1) (p70-S6K 1) (Ribosomal protein S6 kinase I) (Serine/threonine-protein kinase 14A) (p70 ribosomal S6 kinase alpha) (p70 S6 kinase alpha) (p70 S6K-alpha) (p70 S6KA)
876	Lymphocytes	HLA-DRA HLA-DRA1	DRA_HUMAN	HLA class II histocompatibility antigen, DR alpha chain (MHC class II antigen DRA)
877	Lymphocytes	NGFR TNFRSF16	TNR16_HUMAN	Tumor necrosis factor receptor superfamily member 16 (Gp80-LNGFR) (Low affinity neurotrophin receptor p75NTR) (Low-affinity nerve growth factor receptor) (NGF receptor) (p75 ICD) (CD antigen CD271)
878	Lymphocytes	ALOX5 LOG5	LOX5_HUMAN	Arachidonate 5-lipoxygenase (5-LO) (5-lipoxygenase) (EC 1.13.11.34)
879	Lymphocytes	ANXA1 ANX1 LPC1	ANXA1_HUMAN	Annexin A1 (Annexin I) (Annexin-1) (Calpactin II) (Calpactin-2) (Chromobindin-9) (Lipocortin I) (Phospholipase A2 inhibitory protein) (p35)
880	Lymphocytes	TNFRSF10B DR5 KILLER TRAILR2 TRICK2 ZTNFR9 UNQ160/PRO186	TR10B_HUMAN	Tumor necrosis factor receptor superfamily member 10B (Death receptor 5) (TNF-related apoptosis-inducing ligand receptor 2) (TRAIL receptor 2) (TRAIL-R2) (CD antigen CD262)
881	Lymphocytes	DEFB4A DEFB102 DEFB2 DEFB4; DEFB4B	DFB4A_HUMAN	Beta-defensin 4A (Beta-defensin 2) (BD-2) (hBD-2) (Defensin, beta 2) (Skin-antimicrobial peptide 1) (SAP1)
882	Lymphocytes	CTSD CPSD	CATD_HUMAN	Cathepsin D (EC 3.4.23.5) [Cleaved into: Cathepsin D light chain; Cathepsin D heavy chain]
883	Lymphocytes	CD80 CD28LG CD28LG1 LAB7	CD80_HUMAN	T-lymphocyte activation antigen CD80 (Activation B7-1 antigen) (BB1) (CTLA-4 counter-receptor B7.1) (B7) (CD antigen CD80)
884	Lymphocytes	ITGAM CD11B CR3A	ITAM_HUMAN	Integrin alpha-M (CD11 antigen-like family member B) (CR-3 alpha chain) (Cell surface glycoprotein MAC-1 subunit alpha) (Leukocyte adhesion receptor MO1) (Neutrophil adherence receptor) (CD antigen CD11b)
885	Lymphocytes	STAT6	STAT6_HUMAN	Signal transducer and activator of transcription 6 (IL-4 Stat)
886	Lymphocytes	SAMHD1 MOP5	SAMH1_HUMAN	Deoxynucleoside triphosphate triphosphohydrolase SAMHD1 (dNTPase) (EC 3.1.5.-) (Dendritic cell-derived IFNG-induced protein) (DCIP) (Monocyte protein 5) (MOP-5) (SAM domain and HD domain-containing protein 1)
887	Lymphocytes	CSK	CSK_HUMAN	Tyrosine-protein kinase CSK (EC 2.7.10.2) (C-Src kinase) (Protein-tyrosine kinase CYL)
888	Lymphocytes	HLA-E HLA-6.2 HLAE	HLAE_HUMAN	HLA class I histocompatibility antigen, alpha chain E (MHC class I antigen E)
889	Lymphocytes	PLA2G2A PLA2B PLA2L RASF-A	PA2GA_HUMAN	Phospholipase A2, membrane associated (EC 3.1.1.4) (GIIC sPLA2) (Group IIA phospholipase A2) (Non-pancreatic secretory phospholipase A2) (NPS-PLA2) (Phosphatidylcholine 2-acylhydrolase 2A)
890	Lymphocytes	STAT5B	STA5B_HUMAN	Signal transducer and activator of transcription 5B
891	Lymphocytes	DISC1 KIAA0457	DISC1_HUMAN	Disrupted in schizophrenia 1 protein
892	Lymphocytes	CFL1 CFL	COF1_HUMAN	Cofilin-1 (18 kDa phosphoprotein) (p18) (Cofilin, non-muscle isoform)
893	Lymphocytes	CD27 TNFRSF7	CD27_HUMAN	CD27 antigen (CD27L receptor) (T-cell activation antigen CD27) (T14) (Tumor necrosis factor receptor superfamily member 7) (CD antigen CD27)
894	Lymphocytes	ADAR ADAR1 DSRAD G1P1 IFI4	DSRAD_HUMAN	Double-stranded RNA-specific adenosine deaminase (DRADA) (EC 3.5.4.37) (136 kDa double-stranded RNA-binding protein) (p136) (Interferon-inducible protein 4) (IFI-4) (K88DSRBP)
895	Lymphocytes	ADAM10 KUZ MADM	ADA10_HUMAN	Disintegrin and metalloproteinase domain-containing protein 10 (ADAM 10) (EC 3.4.24.81) (CDw156) (Kuzbanian protein homolog) (Mammalian disintegrin-metalloprotease) (CD antigen CD156c)
896	Lymphocytes	IRF1	IRF1_HUMAN	Interferon regulatory factor 1 (IRF-1)
897	Lymphocytes	PTHLH PTHRP	PTHR_HUMAN	Parathyroid hormone-related protein (PTH-rP) (PTHrP) (Parathyroid hormone-like protein) (PLP) [Cleaved into: PTHrP[1-36]; PTHrP[38-94]; Osteostatin (PTHrP[107-139])]
898	Lymphocytes	FBXW7 FBW7 FBX30 SEL10	FBXW7_HUMAN	F-box/WD repeat-containing protein 7 (Archipelago homolog) (hAgo) (F-box and WD-40 domain-containing protein 7) (F-box protein FBX30) (SEL-10) (hCdc4)
899	Lymphocytes	KCNA3 HGK5	KCNA3_HUMAN	Potassium voltage-gated channel subfamily A member 3 (HGK5) (HLK3) (HPCN3) (Voltage-gated K(+) channel HuKIII) (Voltage-gated potassium channel subunit Kv1.3)
900	Lymphocytes	CEACAM1 BGP BGP1	CEAM1_HUMAN	Carcinoembryonic antigen-related cell adhesion molecule 1 (Biliary glycoprotein 1) (BGP-1) (CD antigen CD66a)
901	Lymphocytes	NR1H3 LXRA	NR1H3_HUMAN	Oxysterols receptor LXR-alpha (Liver X receptor alpha) (Nuclear receptor subfamily 1 group H member 3)
902	Lymphocytes	TGFB2	TGFB2_HUMAN	Transforming growth factor beta-2 (TGF-beta-2) (BSC-1 cell growth inhibitor) (Cetermin) (Glioblastoma-derived T-cell suppressor factor) (G-TSF) (Polyergin) [Cleaved into: Latency-associated peptide (LAP)]
903	Lymphocytes	PRKCQ PRKCT	KPCT_HUMAN	Protein kinase C theta type (EC 2.7.11.13) (nPKC-theta)
904	Lymphocytes	CDK9 CDC2L4 TAK	CDK9_HUMAN	Cyclin-dependent kinase 9 (EC 2.7.11.22) (EC 2.7.11.23) (C-2K) (Cell division cycle 2-like protein kinase 4) (Cell division protein kinase 9) (Serine/threonine-protein kinase PITALRE) (Tat-associated kinase complex catalytic subunit)
905	Lymphocytes	CD163 M130	C163A_HUMAN	Scavenger receptor cysteine-rich type 1 protein M130 (Hemoglobin scavenger receptor) (CD antigen CD163) [Cleaved into: Soluble CD163 (sCD163)]
906	Lymphocytes	YY1 INO80S	TYY1_HUMAN	Transcriptional repressor protein YY1 (Delta transcription factor) (INO80 complex subunit S) (NF-E1) (Yin and yang 1) (YY-1)
907	Lymphocytes	STAT4	STAT4_HUMAN	Signal transducer and activator of transcription 4
908	Lymphocytes	GRIN2B NMDAR2B	NMDE2_HUMAN	Glutamate receptor ionotropic, NMDA 2B (GluN2B) (Glutamate [NMDA] receptor subunit epsilon-2) (N-methyl D-aspartate receptor subtype 2B) (NMDAR2B) (NR2B) (N-methyl-D-aspartate receptor subunit 3) (NR3) (hNR3)
909	Lymphocytes	TRAF2 TRAP3	TRAF2_HUMAN	TNF receptor-associated factor 2 (EC 2.3.2.27) (E3 ubiquitin-protein ligase TRAF2) (RING-type E3 ubiquitin transferase TRAF2) (Tumor necrosis factor type 2 receptor-associated protein 3)
910	Lymphocytes	TANK ITRAF TRAF2	TANK_HUMAN	TRAF family member-associated NF-kappa-B activator (TRAF-interacting protein) (I-TRAF)
911	Lymphocytes	TLR7 UNQ248/PRO285	TLR7_HUMAN	Toll-like receptor 7
912	Lymphocytes	TAP1 ABCB2 PSF1 RING4 Y3	TAP1_HUMAN	Antigen peptide transporter 1 (APT1) (ATP-binding cassette sub-family B member 2) (Peptide supply factor 1) (Peptide transporter PSF1) (PSF-1) (Peptide transporter TAP1) (Peptide transporter involved in antigen processing 1) (Really interesting new gene 4 protein)
913	Lymphocytes	ENPP1 M6S1 NPPS PC1 PDNP1	ENPP1_HUMAN	Ectonucleotide pyrophosphatase/phosphodiesterase family member 1 (E-NPP 1) (Membrane component chromosome 6 surface marker 1) (Phosphodiesterase I/nucleotide pyrophosphatase 1) (Plasma-cell membrane glycoprotein PC-1) [Includes: Alkaline phosphodiesterase I (EC 3.1.4.1); Nucleotide pyrophosphatase (NPPase) (EC 3.6.1.9) (Nucleotide diphosphatase)]
914	Lymphocytes	HDAC6 KIAA0901 JM21	HDAC6_HUMAN	Histone deacetylase 6 (HD6) (EC 3.5.1.98)
915	Lymphocytes	SELPLG	SELPL_HUMAN	P-selectin glycoprotein ligand 1 (PSGL-1) (Selectin P ligand) (CD antigen CD162)
916	Lymphocytes	EPOR	EPOR_HUMAN	Erythropoietin receptor (EPO-R)
917	Lymphocytes	PRKAR1A PKR1 PRKAR1 TSE1	KAP0_HUMAN	cAMP-dependent protein kinase type I-alpha regulatory subunit (Tissue-specific extinguisher 1) (TSE1)
918	Lymphocytes	IL23A SGRF UNQ2498/PRO5798	IL23A_HUMAN	Interleukin-23 subunit alpha (IL-23 subunit alpha) (IL-23-A) (Interleukin-23 subunit p19) (IL-23p19)
919	Lymphocytes	IKZF1 IK1 IKAROS LYF1 ZNFN1A1	IKZF1_HUMAN	DNA-binding protein Ikaros (Ikaros family zinc finger protein 1) (Lymphoid transcription factor LyF-1)
920	Lymphocytes	CCNT1	CCNT1_HUMAN	Cyclin-T1 (CycT1) (Cyclin-T)
921	Lymphocytes	VAV1 VAV	VAV_HUMAN	Proto-oncogene vav
922	Lymphocytes	THY1	THY1_HUMAN	Thy-1 membrane glycoprotein (CDw90) (Thy-1 antigen) (CD antigen CD90)
923	Lymphocytes	SELL LNHR LYAM1	LYAM1_HUMAN	L-selectin (CD62 antigen-like family member L) (Leukocyte adhesion molecule 1) (LAM-1) (Leukocyte surface antigen Leu-8) (Leukocyte-endothelial cell adhesion molecule 1) (LECAM1) (Lymph node homing receptor) (TQ1) (gp90-MEL) (CD antigen CD62L)
924	Lymphocytes	FADD MORT1 GIG3	FADD_HUMAN	FAS-associated death domain protein (FAS-associating death domain-containing protein) (Growth-inhibiting gene 3 protein) (Mediator of receptor induced toxicity) (Protein FADD)
925	Lymphocytes	CD46 MCP MIC10	MCP_HUMAN	Membrane cofactor protein (TLX) (Trophoblast leukocyte common antigen) (CD antigen CD46)
926	Lymphocytes	TEK TIE2 VMCM VMCM1	TIE2_HUMAN	Angiopoietin-1 receptor (EC 2.7.10.1) (Endothelial tyrosine kinase) (Tunica interna endothelial cell kinase) (Tyrosine kinase with Ig and EGF homology domains-2) (Tyrosine-protein kinase receptor TEK) (Tyrosine-protein kinase receptor TIE-2) (hTIE2) (p140 TEK) (CD antigen CD202b)
927	Lymphocytes	MX1	MX1_HUMAN	Interferon-induced GTP-binding protein Mx1 (Interferon-induced protein p78) (IFI-78K) (Interferon-regulated resistance GTP-binding protein MxA) (Myxoma resistance protein 1) (Myxovirus resistance protein 1) [Cleaved into: Interferon-induced GTP-binding protein Mx1, N-terminally processed]
928	Lymphocytes	CD1D	CD1D_HUMAN	Antigen-presenting glycoprotein CD1d (R3G1) (CD antigen CD1d)
929	Lymphocytes	TG	THYG_HUMAN	Thyroglobulin (Tg)
930	Lymphocytes	HPRT1 HPRT	HPRT_HUMAN	Hypoxanthine-guanine phosphoribosyltransferase (HGPRT) (HGPRTase) (EC 2.4.2.8)
931	Lymphocytes	IL27 IL27A IL30	IL27A_HUMAN	Interleukin-27 subunit alpha (IL-27 subunit alpha) (IL-27-A) (IL27-A) (Interleukin-30) (p28)
932	Lymphocytes	BID	BID_HUMAN	BH3-interacting domain death agonist (p22 BID) (BID) [Cleaved into: BH3-interacting domain death agonist p15 (p15 BID); BH3-interacting domain death agonist p13 (p13 BID); BH3-interacting domain death agonist p11 (p11 BID)]
933	Lymphocytes	PLP1 PLP	MYPR_HUMAN	Myelin proteolipid protein (PLP) (Lipophilin)
934	Lymphocytes	CCRL2 CCR11 CCR6 CKRX CRAM HCR	CCRL2_HUMAN	C-C chemokine receptor-like 2 (Chemokine receptor CCR11) (Chemokine receptor X) (Putative MCP-1 chemokine receptor)
935	Lymphocytes	CCR6 CKRL3 CMKBR6 GPR29 STRL22	CCR6_HUMAN	C-C chemokine receptor type 6 (C-C CKR-6) (CC-CKR-6) (CCR-6) (Chemokine receptor-like 3) (CKR-L3) (DRY6) (G-protein coupled receptor 29) (GPR-CY4) (GPRCY4) (LARC receptor) (CD antigen CD196)
936	Lymphocytes	PLA2G4A CPLA2 PLA2G4	PA24A_HUMAN	Cytosolic phospholipase A2 (cPLA2) (Phospholipase A2 group IVA) [Includes: Phospholipase A2 (EC 3.1.1.4) (Phosphatidylcholine 2-acylhydrolase); Lysophospholipase (EC 3.1.1.5)]
937	Lymphocytes	EDNRB ETRB	EDNRB_HUMAN	Endothelin receptor type B (ET-B) (ET-BR) (Endothelin receptor non-selective type)
938	Lymphocytes	CD59 MIC11 MIN1 MIN2 MIN3 MSK21	CD59_HUMAN	CD59 glycoprotein (1F5 antigen) (20 kDa homologous restriction factor) (HRF-20) (HRF20) (MAC-inhibitory protein) (MAC-IP) (MEM43 antigen) (Membrane attack complex inhibition factor) (MACIF) (Membrane inhibitor of reactive lysis) (MIRL) (Protectin) (CD antigen CD59)
939	Lymphocytes	PSEN2 AD4 PS2 PSNL2 STM2	PSN2_HUMAN	Presenilin-2 (PS-2) (EC 3.4.23.-) (AD3LP) (AD5) (E5-1) (STM-2) [Cleaved into: Presenilin-2 NTF subunit; Presenilin-2 CTF subunit]
940	Lymphocytes	GNAQ GAQ	GNAQ_HUMAN	Guanine nucleotide-binding protein G(q) subunit alpha (Guanine nucleotide-binding protein alpha-q)
941	Lymphocytes	IL5	IL5_HUMAN	Interleukin-5 (IL-5) (B-cell differentiation factor I) (Eosinophil differentiation factor) (T-cell replacing factor) (TRF)
942	Lymphocytes	CASP1 IL1BC IL1BCE	CASP1_HUMAN	Caspase-1 (CASP-1) (EC 3.4.22.36) (Interleukin-1 beta convertase) (IL-1BC) (Interleukin-1 beta-converting enzyme) (ICE) (IL-1 beta-converting enzyme) (p45) [Cleaved into: Caspase-1 subunit p20; Caspase-1 subunit p10]
943	Lymphocytes	ENTPD1 CD39	ENTP1_HUMAN	Ectonucleoside triphosphate diphosphohydrolase 1 (NTPDase 1) (EC 3.6.1.5) (Ecto-ATP diphosphohydrolase 1) (Ecto-ATPDase 1) (Ecto-ATPase 1) (Ecto-apyrase) (Lymphoid cell activation antigen) (CD antigen CD39)
944	Lymphocytes	SGK1 SGK	SGK1_HUMAN	Serine/threonine-protein kinase Sgk1 (EC 2.7.11.1) (Serum/glucocorticoid-regulated kinase 1)
945	Lymphocytes	IL6ST	IL6RB_HUMAN	Interleukin-6 receptor subunit beta (IL-6 receptor subunit beta) (IL-6R subunit beta) (IL-6R-beta) (IL-6RB) (CDw130) (Interleukin-6 signal transducer) (Membrane glycoprotein 130) (gp130) (Oncostatin-M receptor subunit alpha) (CD antigen CD130)
946	Lymphocytes	BDKRB2 BKR2	BKRB2_HUMAN	B2 bradykinin receptor (B2R) (BK-2 receptor)
947	Lymphocytes	ANXA5 ANX5 ENX2 PP4	ANXA5_HUMAN	Annexin A5 (Anchorin CII) (Annexin V) (Annexin-5) (Calphobindin I) (CBP-I) (Endonexin II) (Lipocortin V) (Placental anticoagulant protein 4) (PP4) (Placental anticoagulant protein I) (PAP-I) (Thromboplastin inhibitor) (Vascular anticoagulant-alpha) (VAC-alpha)
948	Lymphocytes	BIRC3 API2 MIHC RNF49	BIRC3_HUMAN	Baculoviral IAP repeat-containing protein 3 (EC 2.3.2.27) (Apoptosis inhibitor 2) (API2) (Cellular inhibitor of apoptosis 2) (C-IAP2) (IAP homolog C) (Inhibitor of apoptosis protein 1) (hIAP-1) (hIAP1) (RING finger protein 49) (RING-type E3 ubiquitin transferase BIRC3) (TNFR2-TRAF-signaling complex protein 1)
949	Lymphocytes	CD86 CD28LG2	CD86_HUMAN	T-lymphocyte activation antigen CD86 (Activation B7-2 antigen) (B70) (BU63) (CTLA-4 counter-receptor B7.2) (FUN-1) (CD antigen CD86)
950	Lymphocytes	CRH	CRF_HUMAN	Corticoliberin (Corticotropin-releasing factor) (CRF) (Corticotropin-releasing hormone)
951	Lymphocytes	SRY TDF	SRY_HUMAN	Sex-determining region Y protein (Testis-determining factor)
952	Lymphocytes	DTNBP1 BLOC1S8 My031	DTBP1_HUMAN	Dysbindin (Biogenesis of lysosome-related organelles complex 1 subunit 8) (BLOC-1 subunit 8) (Dysbindin-1) (Dystrobrevin-binding protein 1) (Hermansky-Pudlak syndrome 7 protein) (HPS7 protein)
953	Lymphocytes	CAPN10 KIAA1845	CAN10_HUMAN	Calpain-10 (EC 3.4.22.-) (Calcium-activated neutral proteinase 10) (CANP 10)
954	Lymphocytes	CD5 LEU1	CD5_HUMAN	T-cell surface glycoprotein CD5 (Lymphocyte antigen T1/Leu-1) (CD antigen CD5)
955	Lymphocytes	MPL TPOR	TPOR_HUMAN	Thrombopoietin receptor (TPO-R) (Myeloproliferative leukemia protein) (Proto-oncogene c-Mpl) (CD antigen CD110)
956	Lymphocytes	CTSK CTSO CTSO2	CATK_HUMAN	Cathepsin K (EC 3.4.22.38) (Cathepsin O) (Cathepsin O2) (Cathepsin X)
957	Lymphocytes	CXCR1 CMKAR1 IL8RA	CXCR1_HUMAN	C-X-C chemokine receptor type 1 (CXC-R1) (CXCR-1) (CDw128a) (High affinity interleukin-8 receptor A) (IL-8R A) (IL-8 receptor type 1) (CD antigen CD181)
958	Lymphocytes	ACTA2 ACTSA ACTVS GIG46	ACTA_HUMAN	Actin, aortic smooth muscle (Alpha-actin-2) (Cell growth-inhibiting gene 46 protein) [Cleaved into: Actin, aortic smooth muscle, intermediate form]
959	Lymphocytes	ALCAM MEMD	CD166_HUMAN	CD166 antigen (Activated leukocyte cell adhesion molecule) (CD antigen CD166)
960	Lymphocytes	ARF6	ARF6_HUMAN	ADP-ribosylation factor 6
961	Lymphocytes	FCER2 CD23A CLEC4J FCE2 IGEBF	FCER2_HUMAN	Low affinity immunoglobulin epsilon Fc receptor (BLAST-2) (C-type lectin domain family 4 member J) (Fc-epsilon-RII) (Immunoglobulin E-binding factor) (Lymphocyte IgE receptor) (CD antigen CD23) [Cleaved into: Low affinity immunoglobulin epsilon Fc receptor membrane-bound form; Low affinity immunoglobulin epsilon Fc receptor soluble form]
962	Lymphocytes	SLC11A1 LSH NRAMP NRAMP1	NRAM1_HUMAN	Natural resistance-associated macrophage protein 1 (NRAMP 1) (Solute carrier family 11 member 1)
963	Lymphocytes	ACKR3 CMKOR1 CXCR7 GPR159 RDC1	ACKR3_HUMAN	Atypical chemokine receptor 3 (C-X-C chemokine receptor type 7) (CXC-R7) (CXCR-7) (Chemokine orphan receptor 1) (G-protein coupled receptor 159) (G-protein coupled receptor RDC1 homolog) (RDC-1)
964	Lymphocytes	GRIN1 NMDAR1	NMDZ1_HUMAN	Glutamate receptor ionotropic, NMDA 1 (GluN1) (Glutamate [NMDA] receptor subunit zeta-1) (N-methyl-D-aspartate receptor subunit NR1) (NMD-R1)
965	Lymphocytes	TP53BP1	TP53B_HUMAN	TP53-binding protein 1 (53BP1) (p53-binding protein 1) (p53BP1)
966	Lymphocytes	DDIT3 CHOP CHOP10 GADD153	DDIT3_HUMAN	DNA damage-inducible transcript 3 protein (DDIT-3) (C/EBP zeta) (C/EBP-homologous protein) (CHOP) (C/EBP-homologous protein 10) (CHOP-10) (CCAAT/enhancer-binding protein homologous protein) (Growth arrest and DNA damage-inducible protein GADD153)
967	Lymphocytes	PF4 CXCL4 SCYB4	PLF4_HUMAN	Platelet factor 4 (PF-4) (C-X-C motif chemokine 4) (Iroplact) (Oncostatin-A) [Cleaved into: Platelet factor 4, short form (Endothelial cell growth inhibitor)]
968	Lymphocytes	FCGR2B CD32 FCG2 IGFR2	FCG2B_HUMAN	Low affinity immunoglobulin gamma Fc region receptor II-b (IgG Fc receptor II-b) (CDw32) (Fc-gamma RII-b) (Fc-gamma-RIIb) (FcRII-b) (CD antigen CD32)
969	Lymphocytes	SLC2A4 GLUT4	GTR4_HUMAN	Solute carrier family 2, facilitated glucose transporter member 4 (Glucose transporter type 4, insulin-responsive) (GLUT-4)
970	Lymphocytes	CXCL1 GRO GRO1 GROA MGSA SCYB1	GROA_HUMAN	Growth-regulated alpha protein (C-X-C motif chemokine 1) (GRO-alpha(1-73)) (Melanoma growth stimulatory activity) (MGSA) (Neutrophil-activating protein 3) (NAP-3) [Cleaved into: GRO-alpha(4-73); GRO-alpha(5-73); GRO-alpha(6-73)]
971	Lymphocytes	HAVCR1 KIM1 TIM1 TIMD1	HAVR1_HUMAN	Hepatitis A virus cellular receptor 1 (HAVcr-1) (Kidney injury molecule 1) (KIM-1) (T-cell immunoglobulin and mucin domain-containing protein 1) (TIMD-1) (T-cell immunoglobulin mucin receptor 1) (TIM) (TIM-1) (T-cell membrane protein 1)
972	Lymphocytes	FOLH1 FOLH NAALAD1 PSM PSMA GIG27	FOLH1_HUMAN	Glutamate carboxypeptidase 2 (EC 3.4.17.21) (Cell growth-inhibiting gene 27 protein) (Folate hydrolase 1) (Folylpoly-gamma-glutamate carboxypeptidase) (FGCP) (Glutamate carboxypeptidase II) (GCPII) (Membrane glutamate carboxypeptidase) (mGCP) (N-acetylated-alpha-linked acidic dipeptidase I) (NAALADase I) (Prostate-specific membrane antigen) (PSM) (PSMA) (Pteroylpoly-gamma-glutamate carboxypeptida…
973	Lymphocytes	NR4A1 GFRP1 HMR NAK1	NR4A1_HUMAN	Nuclear receptor subfamily 4 group A member 1 (Early response protein NAK1) (Nuclear hormone receptor NUR/77) (Nur77) (Orphan nuclear receptor HMR) (Orphan nuclear receptor TR3) (ST-59) (Testicular receptor 3)
974	Lymphocytes	TCF3 BHLHB21 E2A ITF1	TFE2_HUMAN	Transcription factor E2-alpha (Class B basic helix-loop-helix protein 21) (bHLHb21) (Immunoglobulin enhancer-binding factor E12/E47) (Immunoglobulin transcription factor 1) (Kappa-E2-binding factor) (Transcription factor 3) (TCF-3) (Transcription factor ITF-1)
975	Lymphocytes	TCF7L1 TCF3	TF7L1_HUMAN	Transcription factor 7-like 1 (HMG box transcription factor 3) (TCF-3)
976	Lymphocytes	MFN2 CPRP1 KIAA0214	MFN2_HUMAN	Mitofusin-2 (EC 3.6.5.-) (Transmembrane GTPase MFN2)
977	Lymphocytes	CLTC CLH17 CLTCL2 KIAA0034	CLH1_HUMAN	Clathrin heavy chain 1 (Clathrin heavy chain on chromosome 17) (CLH-17)
978	Lymphocytes	TNFRSF10A APO2 DR4 TRAILR1	TR10A_HUMAN	Tumor necrosis factor receptor superfamily member 10A (Death receptor 4) (TNF-related apoptosis-inducing ligand receptor 1) (TRAIL receptor 1) (TRAIL-R1) (CD antigen CD261)
979	Lymphocytes	CR2 C3DR	CR2_HUMAN	Complement receptor type 2 (Cr2) (Complement C3d receptor) (Epstein-Barr virus receptor) (EBV receptor) (CD antigen CD21)
980	Lymphocytes	SMPD1 ASM	ASM_HUMAN	Sphingomyelin phosphodiesterase (EC 3.1.4.12) (Acid sphingomyelinase) (aSMase)
981	Lymphocytes	ERCC4 ERCC11 XPF	XPF_HUMAN	DNA repair endonuclease XPF (EC 3.1.-.-) (DNA excision repair protein ERCC-4) (DNA repair protein complementing XP-F cells) (Xeroderma pigmentosum group F-complementing protein)
982	Lymphocytes	RORC NR1F3 RORG RZRG	RORG_HUMAN	Nuclear receptor ROR-gamma (Nuclear receptor RZR-gamma) (Nuclear receptor subfamily 1 group F member 3) (RAR-related orphan receptor C) (Retinoid-related orphan receptor-gamma)
983	Lymphocytes	CD82 KAI1 SAR2 ST6 TSPAN27	CD82_HUMAN	CD82 antigen (C33 antigen) (IA4) (Inducible membrane protein R2) (Metastasis suppressor Kangai-1) (Suppressor of tumorigenicity 6 protein) (Tetraspanin-27) (Tspan-27) (CD antigen CD82)
984	Lymphocytes	DAXX BING2 DAP6	DAXX_HUMAN	Death domain-associated protein 6 (Daxx) (hDaxx) (ETS1-associated protein 1) (EAP1) (Fas death domain-associated protein)
985	Lymphocytes	MBP	MBP_HUMAN	Myelin basic protein (MBP) (Myelin A1 protein) (Myelin membrane encephalitogenic protein)
986	Lymphocytes	PRG2 MBP	PRG2_HUMAN	Bone marrow proteoglycan (BMPG) (Proteoglycan 2) [Cleaved into: Eosinophil granule major basic protein (EMBP) (MBP) (Pregnancy-associated major basic protein)]
987	Lymphocytes	CYLD CYLD1 KIAA0849 HSPC057	CYLD_HUMAN	Ubiquitin carboxyl-terminal hydrolase CYLD (EC 3.4.19.12) (Deubiquitinating enzyme CYLD) (Ubiquitin thioesterase CYLD) (Ubiquitin-specific-processing protease CYLD)
988	Lymphocytes	CCL4 LAG1 MIP1B SCYA4	CCL4_HUMAN	C-C motif chemokine 4 (G-26 T-lymphocyte-secreted protein) (HC21) (Lymphocyte activation gene 1 protein) (LAG-1) (MIP-1-beta(1-69)) (Macrophage inflammatory protein 1-beta) (MIP-1-beta) (PAT 744) (Protein H400) (SIS-gamma) (Small-inducible cytokine A4) (T-cell activation protein 2) (ACT-2) [Cleaved into: MIP-1-beta(3-69)]
989	Lymphocytes	GRK2 ADRBK1 BARK BARK1	ARBK1_HUMAN	Beta-adrenergic receptor kinase 1 (Beta-ARK-1) (EC 2.7.11.15) (G-protein coupled receptor kinase 2)
990	Lymphocytes	S1PR1 CHEDG1 EDG1	S1PR1_HUMAN	Sphingosine 1-phosphate receptor 1 (S1P receptor 1) (S1P1) (Endothelial differentiation G-protein coupled receptor 1) (Sphingosine 1-phosphate receptor Edg-1) (S1P receptor Edg-1) (CD antigen CD363)
991	Lymphocytes	IRF4 MUM1	IRF4_HUMAN	Interferon regulatory factor 4 (IRF-4) (Lymphocyte-specific interferon regulatory factor) (LSIRF) (Multiple myeloma oncogene 1) (NF-EM5)
992	Lymphocytes	SLC9A3R1 NHERF NHERF1	NHRF1_HUMAN	Na(+)/H(+) exchange regulatory cofactor NHE-RF1 (NHERF-1) (Ezrin-radixin-moesin-binding phosphoprotein 50) (EBP50) (Regulatory cofactor of Na(+)/H(+) exchanger) (Sodium-hydrogen exchanger regulatory factor 1) (Solute carrier family 9 isoform A3 regulatory factor 1)
993	Lymphocytes	ADIPOR1 PAQR1 TESBP1A CGI-45	PAQR1_HUMAN	Adiponectin receptor protein 1 (Progestin and adipoQ receptor family member 1) (Progestin and adipoQ receptor family member I)
994	Lymphocytes	IL17F	IL17F_HUMAN	Interleukin-17F (IL-17F) (Cytokine ML-1)
995	Lymphocytes	PAX5	PAX5_HUMAN	Paired box protein Pax-5 (B-cell-specific transcription factor) (BSAP)
996	Lymphocytes	FSCN1 FAN1 HSN SNL	FSCN1_HUMAN	Fascin (55 kDa actin-bundling protein) (Singed-like protein) (p55)
997	Lymphocytes	HNRNPK HNRPK	HNRPK_HUMAN	Heterogeneous nuclear ribonucleoprotein K (hnRNP K) (Transformation up-regulated nuclear protein) (TUNP)
998	Lymphocytes	TNFSF15 TL1 VEGI	TNF15_HUMAN	Tumor necrosis factor ligand superfamily member 15 (TNF ligand-related molecule 1) (Vascular endothelial cell growth inhibitor) [Cleaved into: Tumor necrosis factor ligand superfamily member 15, membrane form; Tumor necrosis factor ligand superfamily member 15, secreted form]
999	Lymphocytes	NOTCH2	NOTC2_HUMAN	Neurogenic locus notch homolog protein 2 (Notch 2) (hN2) [Cleaved into: Notch 2 extracellular truncation (N2ECD); Notch 2 intracellular domain (N2ICD)]
1000	Lymphocytes	PALB2 FANCN	PALB2_HUMAN	Partner and localizer of BRCA2
1001	Lymphocytes	FAAH FAAH1	FAAH1_HUMAN	Fatty-acid amide hydrolase 1 (EC 3.5.1.99) (Anandamide amidohydrolase 1) (Oleamide hydrolase 1)
1002	Lymphocytes	FA2H FAAH	FA2H_HUMAN	Fatty acid 2-hydroxylase (EC 1.-.-.-) (Fatty acid alpha-hydroxylase)
1003	Lymphocytes	ICOS AILIM	ICOS_HUMAN	Inducible T-cell costimulator (Activation-inducible lymphocyte immunomediatory molecule) (CD antigen CD278)
1004	Lymphocytes	TNFSF13 APRIL TALL2 ZTNF2 UNQ383/PRO715	TNF13_HUMAN	Tumor necrosis factor ligand superfamily member 13 (A proliferation-inducing ligand) (APRIL) (TNF- and APOL-related leukocyte expressed ligand 2) (TALL-2) (TNF-related death ligand 1) (TRDL-1) (CD antigen CD256)
1005	Lymphocytes	CCL18 AMAC1 DCCK1 MIP4 PARC SCYA18	CCL18_HUMAN	C-C motif chemokine 18 (Alternative macrophage activation-associated CC chemokine 1) (AMAC-1) (CC chemokine PARC) (Dendritic cell chemokine 1) (DC-CK1) (Macrophage inflammatory protein 4) (MIP-4) (Pulmonary and activation-regulated chemokine) (Small-inducible cytokine A18) [Cleaved into: CCL18(1-68); CCL18(3-69); CCL18(4-69)]
1006	Lymphocytes	CYP24A1 CYP24	CP24A_HUMAN	1,25-dihydroxyvitamin D(3) 24-hydroxylase, mitochondrial (24-OHase) (Vitamin D(3) 24-hydroxylase) (EC 1.14.15.16) (Cytochrome P450 24A1) (Cytochrome P450-CC24)
1007	Lymphocytes	ACTG1 ACTG	ACTG_HUMAN	Actin, cytoplasmic 2 (Gamma-actin) [Cleaved into: Actin, cytoplasmic 2, N-terminally processed]
1008	Lymphocytes	NOX1 MOX1 NOH1	NOX1_HUMAN	NADPH oxidase 1 (NOX-1) (EC 1.-.-.-) (Mitogenic oxidase 1) (MOX-1) (NADH/NADPH mitogenic oxidase subunit P65-MOX) (NOH-1)
1009	Lymphocytes	RAG1 RNF74	RAG1_HUMAN	V(D)J recombination-activating protein 1 (RAG-1) (RING finger protein 74) [Includes: Endonuclease RAG1 (EC 3.1.-.-); E3 ubiquitin-protein ligase RAG1 (EC 2.3.2.27) (RING-type E3 ubiquitin transferase RAG1)]
1010	Lymphocytes	NFATC2 NFAT1 NFATP	NFAC2_HUMAN	Nuclear factor of activated T-cells, cytoplasmic 2 (NF-ATc2) (NFATc2) (NFAT pre-existing subunit) (NF-ATp) (T-cell transcription factor NFAT1)
1011	Lymphocytes	SLC30A8 ZNT8	ZNT8_HUMAN	Zinc transporter 8 (ZnT-8) (Solute carrier family 30 member 8)
1012	Lymphocytes	HDAC4 KIAA0288	HDAC4_HUMAN	Histone deacetylase 4 (HD4) (EC 3.5.1.98)
1013	Lymphocytes	GADD45A DDIT1 GADD45	GA45A_HUMAN	Growth arrest and DNA damage-inducible protein GADD45 alpha (DNA damage-inducible transcript 1 protein) (DDIT-1)
1014	Lymphocytes	MSN	MOES_HUMAN	Moesin (Membrane-organizing extension spike protein)
1015	Lymphocytes	SSTR2	SSR2_HUMAN	Somatostatin receptor type 2 (SS-2-R) (SS2-R) (SS2R) (SRIF-1)
1016	Lymphocytes	TRPM7 CHAK1 LTRPC7	TRPM7_HUMAN	Transient receptor potential cation channel subfamily M member 7 (EC 2.7.11.1) (Channel-kinase 1) (Long transient receptor potential channel 7) (LTrpC-7) (LTrpC7)
1017	Lymphocytes	CD63 MLA1 TSPAN30	CD63_HUMAN	CD63 antigen (Granulophysin) (Lysosomal-associated membrane protein 3) (LAMP-3) (Melanoma-associated antigen ME491) (OMA81H) (Ocular melanoma-associated antigen) (Tetraspanin-30) (Tspan-30) (CD antigen CD63)
1018	Lymphocytes	HLA-DRB5	DRB5_HUMAN	HLA class II histocompatibility antigen, DR beta 5 chain (DR beta-5) (DR2-beta-2) (Dw2) (MHC class II antigen DRB5)
1019	Lymphocytes	TRAF1 EBI6	TRAF1_HUMAN	TNF receptor-associated factor 1 (Epstein-Barr virus-induced protein 6)
1020	Lymphocytes	FANCD2 FACD	FACD2_HUMAN	Fanconi anemia group D2 protein (Protein FACD2)
1021	Lymphocytes	C4B CO4 CPAMD3; C4B_2	CO4B_HUMAN	Complement C4-B (Basic complement C4) (C3 and PZP-like alpha-2-macroglobulin domain-containing protein 3) [Cleaved into: Complement C4 beta chain; Complement C4-B alpha chain; C4a anaphylatoxin; C4b-B; C4d-B; Complement C4 gamma chain]
1022	Lymphocytes	ABCC4 MRP4	MRP4_HUMAN	Multidrug resistance-associated protein 4 (ATP-binding cassette sub-family C member 4) (MRP/cMOAT-related ABC transporter) (Multi-specific organic anion transporter B) (MOAT-B)
1023	Lymphocytes	KIR3DL1 CD158E NKAT3 NKB1	KI3L1_HUMAN	Killer cell immunoglobulin-like receptor 3DL1 (CD158 antigen-like family member E) (HLA-BW4-specific inhibitory NK cell receptor) (MHC class I NK cell receptor) (Natural killer-associated transcript 3) (NKAT-3) (p70 natural killer cell receptor clones CL-2/CL-11) (p70 NK receptor CL-2/CL-11) (CD antigen CD158e)
1024	Lymphocytes	NFATC1 NFAT2 NFATC	NFAC1_HUMAN	Nuclear factor of activated T-cells, cytoplasmic 1 (NF-ATc1) (NFATc1) (NFAT transcription complex cytosolic component) (NF-ATc) (NFATc)
1025	Lymphocytes	PRLR	PRLR_HUMAN	Prolactin receptor (PRL-R)
1026	Lymphocytes	HLA-DRB3	DRB3_HUMAN	HLA class II histocompatibility antigen, DR beta 3 chain (MHC class II antigen DRB3)
1027	Lymphocytes	SLPI WAP4 WFDC4	SLPI_HUMAN	Antileukoproteinase (ALP) (BLPI) (HUSI-1) (Mucus proteinase inhibitor) (MPI) (Protease inhibitor WAP4) (Secretory leukocyte protease inhibitor) (Seminal proteinase inhibitor) (WAP four-disulfide core domain protein 4)
1028	Lymphocytes	HLA-DRB4	DRB4_HUMAN	HLA class II histocompatibility antigen, DR beta 4 chain (MHC class II antigen DRB4)
1029	Lymphocytes	TNFRSF9 CD137 ILA	TNR9_HUMAN	Tumor necrosis factor receptor superfamily member 9 (4-1BB ligand receptor) (CDw137) (T-cell antigen 4-1BB homolog) (T-cell antigen ILA) (CD antigen CD137)
1030	Lymphocytes	CXCL9 CMK MIG SCYB9	CXCL9_HUMAN	C-X-C motif chemokine 9 (Gamma-interferon-induced monokine) (Monokine induced by interferon-gamma) (HuMIG) (MIG) (Small-inducible cytokine B9)
1031	Lymphocytes	DNM2 DYN2	DYN2_HUMAN	Dynamin-2 (EC 3.6.5.5)
1032	Lymphocytes	IGF2BP3 IMP3 KOC1 VICKZ3	IF2B3_HUMAN	Insulin-like growth factor 2 mRNA-binding protein 3 (IGF2 mRNA-binding protein 3) (IMP-3) (IGF-II mRNA-binding protein 3) (KH domain-containing protein overexpressed in cancer) (hKOC) (VICKZ family member 3)
1033	Lymphocytes	EIF2S1 EIF2A	IF2A_HUMAN	Eukaryotic translation initiation factor 2 subunit 1 (Eukaryotic translation initiation factor 2 subunit alpha) (eIF-2-alpha) (eIF-2A) (eIF-2alpha)
1034	Lymphocytes	ENPP2 ATX PDNP2	ENPP2_HUMAN	Ectonucleotide pyrophosphatase/phosphodiesterase family member 2 (E-NPP 2) (EC 3.1.4.39) (Autotaxin) (Extracellular lysophospholipase D) (LysoPLD)
1035	Lymphocytes	TAP2 ABCB3 PSF2 RING11 Y1	TAP2_HUMAN	Antigen peptide transporter 2 (APT2) (ATP-binding cassette sub-family B member 3) (Peptide supply factor 2) (Peptide transporter PSF2) (PSF-2) (Peptide transporter TAP2) (Peptide transporter involved in antigen processing 2) (Really interesting new gene 11 protein)
1036	Lymphocytes	SEC14L3 TAP2	S14L3_HUMAN	SEC14-like protein 3 (Tocopherol-associated protein 2)
1037	Lymphocytes	NR4A2 NOT NURR1 TINUR	NR4A2_HUMAN	Nuclear receptor subfamily 4 group A member 2 (Immediate-early response protein NOT) (Orphan nuclear receptor NURR1) (Transcriptionally-inducible nuclear receptor)
1038	Lymphocytes	PTH1R PTHR PTHR1	PTH1R_HUMAN	Parathyroid hormone/parathyroid hormone-related peptide receptor (PTH/PTHrP type I receptor) (PTH/PTHr receptor) (Parathyroid hormone 1 receptor) (PTH1 receptor)
1039	Lymphocytes	CD19	CD19_HUMAN	B-lymphocyte antigen CD19 (B-lymphocyte surface antigen B4) (Differentiation antigen CD19) (T-cell surface antigen Leu-12) (CD antigen CD19)
1040	Lymphocytes	MAPK9 JNK2 PRKM9 SAPK1A	MK09_HUMAN	Mitogen-activated protein kinase 9 (MAP kinase 9) (MAPK 9) (EC 2.7.11.24) (JNK-55) (Stress-activated protein kinase 1a) (SAPK1a) (Stress-activated protein kinase JNK2) (c-Jun N-terminal kinase 2)
1041	Lymphocytes	GNRHR GRHR	GNRHR_HUMAN	Gonadotropin-releasing hormone receptor (GnRH receptor) (GnRH-R)
1042	Lymphocytes	ITPR1 INSP3R1	ITPR1_HUMAN	Inositol 1,4,5-trisphosphate receptor type 1 (IP3 receptor isoform 1) (IP3R 1) (InsP3R1) (Type 1 inositol 1,4,5-trisphosphate receptor) (Type 1 InsP3 receptor)
1043	Lymphocytes	RAP1A KREV1	RAP1A_HUMAN	Ras-related protein Rap-1A (C21KG) (G-22K) (GTP-binding protein smg p21A) (Ras-related protein Krev-1)
1044	Lymphocytes	REL	REL_HUMAN	Proto-oncogene c-Rel
1045	Lymphocytes	PRDM1 BLIMP1	PRDM1_HUMAN	PR domain zinc finger protein 1 (EC 2.1.1.-) (BLIMP-1) (Beta-interferon gene positive regulatory domain I-binding factor) (PR domain-containing protein 1) (Positive regulatory domain I-binding factor 1) (PRDI-BF1) (PRDI-binding factor 1)
1046	Lymphocytes	PRKCI DXS1179E	KPCI_HUMAN	Protein kinase C iota type (EC 2.7.11.13) (Atypical protein kinase C-lambda/iota) (PRKC-lambda/iota) (aPKC-lambda/iota) (nPKC-iota)
1047	Lymphocytes	ACTN4	ACTN4_HUMAN	Alpha-actinin-4 (Non-muscle alpha-actinin 4)
1048	Lymphocytes	TRAF3 CAP1 CRAF1	TRAF3_HUMAN	TNF receptor-associated factor 3 (EC 2.3.2.27) (CAP-1) (CD40 receptor-associated factor 1) (CRAF1) (CD40-binding protein) (CD40BP) (LMP1-associated protein 1) (LAP1) (RING-type E3 ubiquitin transferase TRAF3)
1049	Lymphocytes	TLR1 KIAA0012	TLR1_HUMAN	Toll-like receptor 1 (Toll/interleukin-1 receptor-like protein) (TIL) (CD antigen CD281)
1050	Lymphocytes	USP7 HAUSP	UBP7_HUMAN	Ubiquitin carboxyl-terminal hydrolase 7 (EC 3.4.19.12) (Deubiquitinating enzyme 7) (Herpesvirus-associated ubiquitin-specific protease) (Ubiquitin thioesterase 7) (Ubiquitin-specific-processing protease 7)
1051	Lymphocytes	HSPA1B HSP72	HS71B_HUMAN	Heat shock 70 kDa protein 1B (Heat shock 70 kDa protein 2) (HSP70-2) (HSP70.2)
1052	Lymphocytes	NT5E NT5 NTE	5NTD_HUMAN	5'-nucleotidase (5'-NT) (EC 3.1.3.5) (Ecto-5'-nucleotidase) (CD antigen CD73)
1053	Lymphocytes	MALT1 MLT	MALT1_HUMAN	Mucosa-associated lymphoid tissue lymphoma translocation protein 1 (EC 3.4.22.-) (MALT lymphoma-associated translocation) (Paracaspase)
1054	Lymphocytes	CAPN1 CANPL1 PIG30	CAN1_HUMAN	Calpain-1 catalytic subunit (EC 3.4.22.52) (Calcium-activated neutral proteinase 1) (CANP 1) (Calpain mu-type) (Calpain-1 large subunit) (Cell proliferation-inducing gene 30 protein) (Micromolar-calpain) (muCANP)
1055	Lymphocytes	GPT AAT1 GPT1	ALAT1_HUMAN	Alanine aminotransferase 1 (ALT1) (EC 2.6.1.2) (Glutamate pyruvate transaminase 1) (GPT 1) (Glutamic--alanine transaminase 1) (Glutamic--pyruvic transaminase 1)
1056	Lymphocytes	GHSR	GHSR_HUMAN	Growth hormone secretagogue receptor type 1 (GHS-R) (GH-releasing peptide receptor) (GHRP) (Ghrelin receptor)
1057	Lymphocytes	KCNN4 IK1 IKCA1 KCA4 SK4	KCNN4_HUMAN	Intermediate conductance calcium-activated potassium channel protein 4 (SK4) (SKCa 4) (SKCa4) (IKCa1) (IK1) (KCa3.1) (KCa4) (Putative Gardos channel)
1058	Lymphocytes	PDIA3 ERP57 ERP60 GRP58	PDIA3_HUMAN	Protein disulfide-isomerase A3 (EC 5.3.4.1) (58 kDa glucose-regulated protein) (58 kDa microsomal protein) (p58) (Disulfide isomerase ER-60) (Endoplasmic reticulum resident protein 57) (ER protein 57) (ERp57) (Endoplasmic reticulum resident protein 60) (ER protein 60) (ERp60)
1059	Lymphocytes	ARF1	ARF1_HUMAN	ADP-ribosylation factor 1
1060	Lymphocytes	CD47 MER6	CD47_HUMAN	Leukocyte surface antigen CD47 (Antigenic surface determinant protein OA3) (Integrin-associated protein) (IAP) (Protein MER6) (CD antigen CD47)
1061	Lymphocytes	CXCL16 SCYB16 SRPSOX UNQ2759/PRO6714	CXL16_HUMAN	C-X-C motif chemokine 16 (Scavenger receptor for phosphatidylserine and oxidized low density lipoprotein) (SR-PSOX) (Small-inducible cytokine B16) (Transmembrane chemokine CXCL16)
1062	Lymphocytes	CCL22 MDC SCYA22 A-152E5.1	CCL22_HUMAN	C-C motif chemokine 22 (CC chemokine STCP-1) (MDC(1-69)) (Macrophage-derived chemokine) (Small-inducible cytokine A22) (Stimulated T-cell chemotactic protein 1) [Cleaved into: MDC(3-69); MDC(5-69); MDC(7-69)]
1063	Lymphocytes	CFB BF BFD	CFAB_HUMAN	Complement factor B (EC 3.4.21.47) (C3/C5 convertase) (Glycine-rich beta glycoprotein) (GBG) (PBF2) (Properdin factor B) [Cleaved into: Complement factor B Ba fragment; Complement factor B Bb fragment]
1064	Lymphocytes	CD74 DHLAG	HG2A_HUMAN	HLA class II histocompatibility antigen gamma chain (HLA-DR antigens-associated invariant chain) (Ia antigen-associated invariant chain) (Ii) (p33) (CD antigen CD74)
1065	Lymphocytes	IL2RG	IL2RG_HUMAN	Cytokine receptor common subunit gamma (Interleukin-2 receptor subunit gamma) (IL-2 receptor subunit gamma) (IL-2R subunit gamma) (IL-2RG) (gammaC) (p64) (CD antigen CD132)
1066	Lymphocytes	LAMC2 LAMB2T LAMNB2	LAMC2_HUMAN	Laminin subunit gamma-2 (Cell-scattering factor 140 kDa subunit) (CSF 140 kDa subunit) (Epiligrin subunit gamma) (Kalinin subunit gamma) (Kalinin/nicein/epiligrin 100 kDa subunit) (Ladsin 140 kDa subunit) (Laminin B2t chain) (Laminin-5 subunit gamma) (Large adhesive scatter factor 140 kDa subunit) (Nicein subunit gamma)
1067	Lymphocytes	CAPN3 CANP3 CANPL3 NCL1	CAN3_HUMAN	Calpain-3 (EC 3.4.22.54) (Calcium-activated neutral proteinase 3) (CANP 3) (Calpain L3) (Calpain p94) (Muscle-specific calcium-activated neutral protease 3) (New calpain 1) (nCL-1)
1068	Lymphocytes	DYRK1A DYRK MNB MNBH	DYR1A_HUMAN	Dual specificity tyrosine-phosphorylation-regulated kinase 1A (EC 2.7.12.1) (Dual specificity YAK1-related kinase) (HP86) (Protein kinase minibrain homolog) (MNBH) (hMNB)
1069	Lymphocytes	ANPEP APN CD13 PEPN	AMPN_HUMAN	Aminopeptidase N (AP-N) (hAPN) (EC 3.4.11.2) (Alanyl aminopeptidase) (Aminopeptidase M) (AP-M) (Microsomal aminopeptidase) (Myeloid plasma membrane glycoprotein CD13) (gp150) (CD antigen CD13)
1070	Lymphocytes	CCND2	CCND2_HUMAN	G1/S-specific cyclin-D2
1071	Lymphocytes	KIF11 EG5 KNSL1 TRIP5	KIF11_HUMAN	Kinesin-like protein KIF11 (Kinesin-like protein 1) (Kinesin-like spindle protein HKSP) (Kinesin-related motor protein Eg5) (Thyroid receptor-interacting protein 5) (TR-interacting protein 5) (TRIP-5)
1072	Lymphocytes	PSCA UNQ206/PRO232	PSCA_HUMAN	Prostate stem cell antigen
1073	Lymphocytes	FOXP1 HSPC215	FOXP1_HUMAN	Forkhead box protein P1 (Mac-1-regulated forkhead) (MFH)
1074	Lymphocytes	FANCA FAA FACA FANCH	FANCA_HUMAN	Fanconi anemia group A protein (Protein FACA)
1075	Lymphocytes	ZBTB16 PLZF ZNF145	ZBT16_HUMAN	Zinc finger and BTB domain-containing protein 16 (Promyelocytic leukemia zinc finger protein) (Zinc finger protein 145) (Zinc finger protein PLZF)
1076	Lymphocytes	DNM1 DNM	DYN1_HUMAN	Dynamin-1 (EC 3.6.5.5)
1077	Lymphocytes	S100A7 PSOR1 S100A7C	S10A7_HUMAN	Protein S100-A7 (Psoriasin) (S100 calcium-binding protein A7)
1078	Lymphocytes	PABPC1 PAB1 PABP1 PABPC2	PABP1_HUMAN	Polyadenylate-binding protein 1 (PABP-1) (Poly(A)-binding protein 1)
1079	Lymphocytes	TERF1 PIN2 TRBF1 TRF TRF1	TERF1_HUMAN	Telomeric repeat-binding factor 1 (NIMA-interacting protein 2) (TTAGGG repeat-binding factor 1) (Telomeric protein Pin2/TRF1)
1080	Lymphocytes	ACTC1 ACTC	ACTC_HUMAN	Actin, alpha cardiac muscle 1 (Alpha-cardiac actin) [Cleaved into: Actin, alpha cardiac muscle 1, intermediate form]
1081	Lymphocytes	MAPK7 BMK1 ERK5 PRKM7	MK07_HUMAN	Mitogen-activated protein kinase 7 (MAP kinase 7) (MAPK 7) (EC 2.7.11.24) (Big MAP kinase 1) (BMK-1) (Extracellular signal-regulated kinase 5) (ERK-5)
1082	Lymphocytes	XDH XDHA	XDH_HUMAN	Xanthine dehydrogenase/oxidase [Includes: Xanthine dehydrogenase (XD) (EC 1.17.1.4); Xanthine oxidase (XO) (EC 1.17.3.2) (Xanthine oxidoreductase) (XOR)]
1083	Lymphocytes	PIK3CB PIK3C1	PK3CB_HUMAN	Phosphatidylinositol 4,5-bisphosphate 3-kinase catalytic subunit beta isoform (PI3-kinase subunit beta) (PI3K-beta) (PI3Kbeta) (PtdIns-3-kinase subunit beta) (EC 2.7.1.153) (Phosphatidylinositol 4,5-bisphosphate 3-kinase 110 kDa catalytic subunit beta) (PtdIns-3-kinase subunit p110-beta) (p110beta)
1084	Lymphocytes	TRPM2 EREG1 KNP3 LTRPC2 TRPC7	TRPM2_HUMAN	Transient receptor potential cation channel subfamily M member 2 (Estrogen-responsive element-associated gene 1 protein) (Long transient receptor potential channel 2) (LTrpC-2) (LTrpC2) (Transient receptor potential channel 7) (TrpC7) (Transient receptor potential melastatin 2)
1085	Lymphocytes	SET	SET_HUMAN	Protein SET (HLA-DR-associated protein II) (Inhibitor of granzyme A-activated DNase) (IGAAD) (PHAPII) (Phosphatase 2A inhibitor I2PP2A) (I-2PP2A) (Template-activating factor I) (TAF-I)
1086	Lymphocytes	FGF7 KGF	FGF7_HUMAN	Fibroblast growth factor 7 (FGF-7) (Heparin-binding growth factor 7) (HBGF-7) (Keratinocyte growth factor)
1087	Lymphocytes	LAMP2	LAMP2_HUMAN	Lysosome-associated membrane glycoprotein 2 (LAMP-2) (Lysosome-associated membrane protein 2) (CD107 antigen-like family member B) (LGP-96) (CD antigen CD107b)
1088	Lymphocytes	IL9	IL9_HUMAN	Interleukin-9 (IL-9) (Cytokine P40) (T-cell growth factor P40)
1089	Lymphocytes	TYK2	TYK2_HUMAN	Non-receptor tyrosine-protein kinase TYK2 (EC 2.7.10.2)
1090	Lymphocytes	LGALS9	LEG9_HUMAN	Galectin-9 (Gal-9) (Ecalectin) (Tumor antigen HOM-HD-21)
1091	Lymphocytes	ITPA C20orf37 My049 OK/SW-cl.9	ITPA_HUMAN	Inosine triphosphate pyrophosphatase (ITPase) (Inosine triphosphatase) (EC 3.6.1.9) (Non-canonical purine NTP pyrophosphatase) (Non-standard purine NTP pyrophosphatase) (Nucleoside-triphosphate diphosphatase) (Nucleoside-triphosphate pyrophosphatase) (NTPase) (Putative oncogene protein hlc14-06-p)
1092	Lymphocytes	PLA2G6 PLPLA9	PLPL9_HUMAN	85/88 kDa calcium-independent phospholipase A2 (CaI-PLA2) (EC 3.1.1.4) (Group VI phospholipase A2) (GVI PLA2) (Intracellular membrane-associated calcium-independent phospholipase A2 beta) (iPLA2-beta) (Patatin-like phospholipase domain-containing protein 9) (PNPLA9)
1093	Lymphocytes	SEMA3A SEMAD	SEM3A_HUMAN	Semaphorin-3A (Semaphorin III) (Sema III)
1094	Lymphocytes	USF1 BHLHB11 USF	USF1_HUMAN	Upstream stimulatory factor 1 (Class B basic helix-loop-helix protein 11) (bHLHb11) (Major late transcription factor 1)
1095	Lymphocytes	IFNA2 IFNA2A IFNA2B IFNA2C	IFNA2_HUMAN	Interferon alpha-2 (IFN-alpha-2) (Interferon alpha-A) (LeIF A)
1096	Lymphocytes	CD99 MIC2 MIC2X MIC2Y	CD99_HUMAN	CD99 antigen (12E7) (E2 antigen) (Protein MIC2) (T-cell surface glycoprotein E2) (CD antigen CD99)
1097	Lymphocytes	BCL10 CIPER CLAP	BCL10_HUMAN	B-cell lymphoma/leukemia 10 (B-cell CLL/lymphoma 10) (Bcl-10) (CARD-containing molecule enhancing NF-kappa-B) (CARD-like apoptotic protein) (hCLAP) (CED-3/ICH-1 prodomain homologous E10-like regulator) (CIPER) (Cellular homolog of vCARMEN) (cCARMEN) (Cellular-E10) (c-E10) (Mammalian CARD-containing adapter molecule E10) (mE10)
1098	Lymphocytes	TTK MPS1 MPS1L1	TTK_HUMAN	Dual specificity protein kinase TTK (EC 2.7.12.1) (Phosphotyrosine picked threonine-protein kinase) (PYT)
1099	Lymphocytes	CCND3	CCND3_HUMAN	G1/S-specific cyclin-D3
1100	Lymphocytes	CCL17 SCYA17 TARC	CCL17_HUMAN	C-C motif chemokine 17 (CC chemokine TARC) (Small-inducible cytokine A17) (Thymus and activation-regulated chemokine)
1101	Lymphocytes	NUP98 ADAR2	NUP98_HUMAN	Nuclear pore complex protein Nup98-Nup96 (EC 3.4.21.-) [Cleaved into: Nuclear pore complex protein Nup98 (98 kDa nucleoporin) (Nucleoporin Nup98) (Nup98); Nuclear pore complex protein Nup96 (96 kDa nucleoporin) (Nucleoporin Nup96) (Nup96)]
1102	Lymphocytes	CYCS CYC	CYC_HUMAN	Cytochrome c
1103	Lymphocytes	EIF2AK3 PEK PERK	E2AK3_HUMAN	Eukaryotic translation initiation factor 2-alpha kinase 3 (EC 2.7.11.1) (PRKR-like endoplasmic reticulum kinase) (Pancreatic eIF2-alpha kinase) (HsPEK)
1104	Lymphocytes	PLD1	PLD1_HUMAN	Phospholipase D1 (PLD 1) (hPLD1) (EC 3.1.4.4) (Choline phosphatase 1) (Phosphatidylcholine-hydrolyzing phospholipase D1)
1105	Lymphocytes	IRF7	IRF7_HUMAN	Interferon regulatory factor 7 (IRF-7)
1106	Lymphocytes	APOBEC3F	ABC3F_HUMAN	DNA dC->dU-editing enzyme APOBEC-3F (EC 3.5.4.-) (Apolipoprotein B mRNA-editing enzyme catalytic polypeptide-like 3F) (A3F)
1107	Lymphocytes	KIR2DS2 CD158J NKAT5	KI2S2_HUMAN	Killer cell immunoglobulin-like receptor 2DS2 (CD158 antigen-like family member J) (MHC class I NK cell receptor) (NK receptor 183 ActI) (Natural killer-associated transcript 5) (NKAT-5) (p58 natural killer cell receptor clone CL-49) (p58 NK receptor CL-49) (CD antigen CD158j)
1108	Lymphocytes	PAK2	PAK2_HUMAN	Serine/threonine-protein kinase PAK 2 (EC 2.7.11.1) (Gamma-PAK) (PAK65) (S6/H4 kinase) (p21-activated kinase 2) (PAK-2) (p58) [Cleaved into: PAK-2p27 (p27); PAK-2p34 (p34) (C-t-PAK2)]
1109	Lymphocytes	FADS1 FADSD5	FADS1_HUMAN	Fatty acid desaturase 1 (EC 1.14.19.-) (Delta(5) fatty acid desaturase) (D5D) (Delta(5) desaturase) (Delta-5 desaturase)
1110	Lymphocytes	TNFRSF4 TXGP1L	TNR4_HUMAN	Tumor necrosis factor receptor superfamily member 4 (ACT35 antigen) (OX40L receptor) (TAX transcriptionally-activated glycoprotein 1 receptor) (CD antigen CD134)
1111	Lymphocytes	DEAF1 SPN ZMYND5	DEAF1_HUMAN	Deformed epidermal autoregulatory factor 1 homolog (Nuclear DEAF-1-related transcriptional regulator) (NUDR) (Suppressin) (Zinc finger MYND domain-containing protein 5)
1112	Lymphocytes	SPN CD43	LEUK_HUMAN	Leukosialin (GPL115) (Galactoglycoprotein) (GALGP) (Leukocyte sialoglycoprotein) (Sialophorin) (CD antigen CD43) [Cleaved into: CD43 cytoplasmic tail (CD43-ct) (CD43ct)]
1113	Lymphocytes	CXCL5 ENA78 SCYB5	CXCL5_HUMAN	C-X-C motif chemokine 5 (ENA-78(1-78)) (Epithelial-derived neutrophil-activating protein 78) (Neutrophil-activating peptide ENA-78) (Small-inducible cytokine B5) [Cleaved into: ENA-78(8-78); ENA-78(9-78)]
1114	Lymphocytes	RRM1 RR1	RIR1_HUMAN	Ribonucleoside-diphosphate reductase large subunit (EC 1.17.4.1) (Ribonucleoside-diphosphate reductase subunit M1) (Ribonucleotide reductase large subunit)
1115	Lymphocytes	CD200 MOX1 MOX2 My033	OX2G_HUMAN	OX-2 membrane glycoprotein (CD antigen CD200)
1116	Lymphocytes	DLL4 UNQ1895/PRO4341	DLL4_HUMAN	Delta-like protein 4 (Drosophila Delta homolog 4) (Delta4)
1117	Lymphocytes	EHMT2 BAT8 C6orf30 G9A KMT1C NG36	EHMT2_HUMAN	Histone-lysine N-methyltransferase EHMT2 (EC 2.1.1.-) (EC 2.1.1.43) (Euchromatic histone-lysine N-methyltransferase 2) (HLA-B-associated transcript 8) (Histone H3-K9 methyltransferase 3) (H3-K9-HMTase 3) (Lysine N-methyltransferase 1C) (Protein G9a)
1118	Lymphocytes	PDHA1 PHE1A	ODPA_HUMAN	Pyruvate dehydrogenase E1 component subunit alpha, somatic form, mitochondrial (EC 1.2.4.1) (PDHE1-A type I)
1119	Lymphocytes	P2RY2 P2RU1	P2RY2_HUMAN	P2Y purinoceptor 2 (P2Y2) (ATP receptor) (P2U purinoceptor 1) (P2U1) (P2U receptor 1) (Purinergic receptor)
1120	Lymphocytes	VTCN1 B7H4 UNQ659/PRO1291	VTCN1_HUMAN	V-set domain-containing T-cell activation inhibitor 1 (B7 homolog 4) (B7-H4) (B7h.5) (Immune costimulatory protein B7-H4) (Protein B7S1) (T-cell costimulatory molecule B7x)
1121	Lymphocytes	CREM	CREM_HUMAN	cAMP-responsive element modulator (Inducible cAMP early repressor) (ICER)
1122	Lymphocytes	MEF2A MEF2	MEF2A_HUMAN	Myocyte-specific enhancer factor 2A (Serum response factor-like protein 1)
1123	Lymphocytes	LAMP1	LAMP1_HUMAN	Lysosome-associated membrane glycoprotein 1 (LAMP-1) (Lysosome-associated membrane protein 1) (CD107 antigen-like family member A) (CD antigen CD107a)
1124	Lymphocytes	NR1H2 LXRB NER UNR	NR1H2_HUMAN	Oxysterols receptor LXR-beta (Liver X receptor beta) (Nuclear receptor NER) (Nuclear receptor subfamily 1 group H member 2) (Ubiquitously-expressed nuclear receptor)
1125	Lymphocytes	ACADM	ACADM_HUMAN	Medium-chain specific acyl-CoA dehydrogenase, mitochondrial (MCAD) (EC 1.3.8.7)
1126	Lymphocytes	BRIP1 BACH1 FANCJ	FANCJ_HUMAN	Fanconi anemia group J protein (Protein FACJ) (EC 3.6.4.13) (ATP-dependent RNA helicase BRIP1) (BRCA1-associated C-terminal helicase 1) (BRCA1-interacting protein C-terminal helicase 1) (BRCA1-interacting protein 1)
1127	Lymphocytes	MRPL36 BRIP1	RM36_HUMAN	39S ribosomal protein L36, mitochondrial (L36mt) (MRP-L36) (BRCA1-interacting protein 1) (Mitochondrial large ribosomal subunit protein bL36m)
1128	Lymphocytes	FH	FUMH_HUMAN	Fumarate hydratase, mitochondrial (Fumarase) (EC 4.2.1.2)
1129	Lymphocytes	MC3R	MC3R_HUMAN	Melanocortin receptor 3 (MC3-R)
1130	Lymphocytes	TRIM21 RNF81 RO52 SSA1	RO52_HUMAN	E3 ubiquitin-protein ligase TRIM21 (EC 2.3.2.27) (52 kDa Ro protein) (52 kDa ribonucleoprotein autoantigen Ro/SS-A) (RING finger protein 81) (RING-type E3 ubiquitin transferase TRIM21) (Ro(SS-A)) (Sjoegren syndrome type A antigen) (SS-A) (Tripartite motif-containing protein 21)
1131	Lymphocytes	SH2D1A DSHP SAP	SH21A_HUMAN	SH2 domain-containing protein 1A (Duncan disease SH2-protein) (Signaling lymphocytic activation molecule-associated protein) (SLAM-associated protein) (T-cell signal transduction molecule SAP)
1132	Lymphocytes	POU1F1 GHF1 PIT1	PIT1_HUMAN	Pituitary-specific positive transcription factor 1 (PIT-1) (Growth hormone factor 1) (GHF-1)
1133	Lymphocytes	KIR2DL2 CD158B1 NKAT6	KI2L2_HUMAN	Killer cell immunoglobulin-like receptor 2DL2 (CD158 antigen-like family member B1) (MHC class I NK cell receptor) (Natural killer-associated transcript 6) (NKAT-6) (p58 natural killer cell receptor clone CL-43) (p58 NK receptor CL-43) (CD antigen CD158b1)
1134	Lymphocytes	DCK	DCK_HUMAN	Deoxycytidine kinase (dCK) (EC 2.7.1.74)
1135	Lymphocytes	RBPJ IGKJRB IGKJRB1 RBPJK RBPSUH	SUH_HUMAN	Recombining binding protein suppressor of hairless (CBF-1) (J kappa-recombination signal-binding protein) (RBP-J kappa) (RBP-J) (RBP-JK) (Renal carcinoma antigen NY-REN-30)
1136	Lymphocytes	DKC1 NOLA4	DKC1_HUMAN	H/ACA ribonucleoprotein complex subunit 4 (EC 5.4.99.-) (CBF5 homolog) (Dyskerin) (Nopp140-associated protein of 57 kDa) (Nucleolar protein NAP57) (Nucleolar protein family A member 4) (snoRNP protein DKC1)
1137	Lymphocytes	SDC4	SDC4_HUMAN	Syndecan-4 (SYND4) (Amphiglycan) (Ryudocan core protein)
1138	Lymphocytes	KIR2DL3 CD158B2 KIRCL23 NKAT2	KI2L3_HUMAN	Killer cell immunoglobulin-like receptor 2DL3 (CD158 antigen-like family member B2) (KIR-023GB) (Killer inhibitory receptor cl 2-3) (MHC class I NK cell receptor) (NKAT2a) (NKAT2b) (Natural killer-associated transcript 2) (NKAT-2) (p58 natural killer cell receptor clone CL-6) (p58 NK receptor CL-6) (p58.2 MHC class-I-specific NK receptor) (CD antigen CD158b2)
1139	Lymphocytes	ACPP	PPAP_HUMAN	Prostatic acid phosphatase (PAP) (EC 3.1.3.2) (5'-nucleotidase) (5'-NT) (EC 3.1.3.5) (Ecto-5'-nucleotidase) (Thiamine monophosphatase) (TMPase) [Cleaved into: PAPf39]
1140	Lymphocytes	TRPV6 ECAC2	TRPV6_HUMAN	Transient receptor potential cation channel subfamily V member 6 (TrpV6) (CaT-like) (CaT-L) (Calcium transport protein 1) (CaT1) (Epithelial calcium channel 2) (ECaC2)
1141	Lymphocytes	LAMA3 LAMNA	LAMA3_HUMAN	Laminin subunit alpha-3 (Epiligrin 170 kDa subunit) (E170) (Epiligrin subunit alpha) (Kalinin subunit alpha) (Laminin-5 subunit alpha) (Laminin-6 subunit alpha) (Laminin-7 subunit alpha) (Nicein subunit alpha)
1142	Lymphocytes	CD70 CD27L CD27LG TNFSF7	CD70_HUMAN	CD70 antigen (CD27 ligand) (CD27-L) (Tumor necrosis factor ligand superfamily member 7) (CD antigen CD70)
1143	Lymphocytes	EFNB2 EPLG5 HTKL LERK5	EFNB2_HUMAN	Ephrin-B2 (EPH-related receptor tyrosine kinase ligand 5) (LERK-5) (HTK ligand) (HTK-L)
1144	Lymphocytes	CD244 2B4	CD244_HUMAN	Natural killer cell receptor 2B4 (NK cell activation-inducing ligand) (NAIL) (NK cell type I receptor protein 2B4) (NKR2B4) (h2B4) (SLAM family member 4) (SLAMF4) (Signaling lymphocytic activation molecule 4) (CD antigen CD244)
1145	Lymphocytes	ITGAE	ITAE_HUMAN	Integrin alpha-E (HML-1 antigen) (Integrin alpha-IEL) (Mucosal lymphocyte 1 antigen) (CD antigen CD103) [Cleaved into: Integrin alpha-E light chain; Integrin alpha-E heavy chain]
1146	Lymphocytes	CD3G T3G	CD3G_HUMAN	T-cell surface glycoprotein CD3 gamma chain (T-cell receptor T3 gamma chain) (CD antigen CD3g)
1147	Lymphocytes	SLC5A1 NAGT SGLT1	SC5A1_HUMAN	Sodium/glucose cotransporter 1 (Na(+)/glucose cotransporter 1) (High affinity sodium-glucose cotransporter) (Solute carrier family 5 member 1)
1148	Lymphocytes	PLEC PLEC1	PLEC_HUMAN	Plectin (PCN) (PLTN) (Hemidesmosomal protein 1) (HD1) (Plectin-1)
1149	Lymphocytes	HLA-DPA1 HLA-DP1A HLASB	DPA1_HUMAN	HLA class II histocompatibility antigen, DP alpha 1 chain (DP(W3)) (DP(W4)) (HLA-SB alpha chain) (MHC class II DP3-alpha) (MHC class II DPA1)
1150	Lymphocytes	OPRK1 OPRK	OPRK_HUMAN	Kappa-type opioid receptor (K-OR-1) (KOR-1)
1151	Lymphocytes	CD69 CLEC2C	CD69_HUMAN	Early activation antigen CD69 (Activation inducer molecule) (AIM) (BL-AC/P26) (C-type lectin domain family 2 member C) (EA1) (Early T-cell activation antigen p60) (GP32/28) (Leukocyte surface antigen Leu-23) (MLR-3) (CD antigen CD69)
1152	Lymphocytes	OPRD1 OPRD	OPRD_HUMAN	Delta-type opioid receptor (D-OR-1) (DOR-1)
1153	Lymphocytes	CTAG1A CTAG CTAG1 ESO1 LAGE2 LAGE2A; CTAG1B LAGE2B	CTG1B_HUMAN	Cancer/testis antigen 1 (Autoimmunogenic cancer/testis antigen NY-ESO-1) (Cancer/testis antigen 6.1) (CT6.1) (L antigen family member 2) (LAGE-2)
1154	Lymphocytes	TLN1 KIAA1027 TLN	TLN1_HUMAN	Talin-1
1155	Lymphocytes	FANCC FAC FACC	FANCC_HUMAN	Fanconi anemia group C protein (Protein FACC)
1156	Lymphocytes	ADORA2B	AA2BR_HUMAN	Adenosine receptor A2b
1157	Lymphocytes	ACP5	PPA5_HUMAN	Tartrate-resistant acid phosphatase type 5 (TR-AP) (EC 3.1.3.2) (Tartrate-resistant acid ATPase) (TrATPase) (Type 5 acid phosphatase)
1158	Lymphocytes	HLA-F HLA-5.4 HLAF	HLAF_HUMAN	HLA class I histocompatibility antigen, alpha chain F (CDA12) (HLA F antigen) (Leukocyte antigen F) (MHC class I antigen F)
1159	Lymphocytes	RPE65	RPE65_HUMAN	Retinoid isomerohydrolase (EC 3.1.1.64) (All-trans-retinyl-palmitate hydrolase) (Meso-zeaxanthin isomerase) (EC 5.3.3.-) (Retinal pigment epithelium-specific 65 kDa protein) (Retinol isomerase)
1160	Lymphocytes	IL2RB IL15RB	IL2RB_HUMAN	Interleukin-2 receptor subunit beta (IL-2 receptor subunit beta) (IL-2R subunit beta) (IL-2RB) (High affinity IL-2 receptor subunit beta) (Interleukin-15 receptor subunit beta) (p70-75) (p75) (CD antigen CD122)
1161	Lymphocytes	ST6GAL1 SIAT1	SIAT1_HUMAN	Beta-galactoside alpha-2,6-sialyltransferase 1 (Alpha 2,6-ST 1) (EC 2.4.99.1) (B-cell antigen CD75) (CMP-N-acetylneuraminate-beta-galactosamide-alpha-2,6-sialyltransferase 1) (ST6Gal I) (ST6GalI) (Sialyltransferase 1)
1162	Lymphocytes	XRCC2	XRCC2_HUMAN	DNA repair protein XRCC2 (X-ray repair cross-complementing protein 2)
1163	Lymphocytes	LAMB3 LAMNB1	LAMB3_HUMAN	Laminin subunit beta-3 (Epiligrin subunit bata) (Kalinin B1 chain) (Kalinin subunit beta) (Laminin B1k chain) (Laminin-5 subunit beta) (Nicein subunit beta)
1164	Lymphocytes	IL1R2 IL1RB	IL1R2_HUMAN	Interleukin-1 receptor type 2 (IL-1R-2) (IL-1RT-2) (IL-1RT2) (CD121 antigen-like family member B) (CDw121b) (IL-1 type II receptor) (Interleukin-1 receptor beta) (IL-1R-beta) (Interleukin-1 receptor type II) (CD antigen CD121b) [Cleaved into: Interleukin-1 receptor type 2, membrane form (mIL-1R2) (mIL-1RII); Interleukin-1 receptor type 2, soluble form (sIL-1R2) (sIL-1RII)]
1165	Lymphocytes	CXCL11 ITAC SCYB11 SCYB9B	CXL11_HUMAN	C-X-C motif chemokine 11 (Beta-R1) (H174) (Interferon gamma-inducible protein 9) (IP-9) (Interferon-inducible T-cell alpha chemoattractant) (I-TAC) (Small-inducible cytokine B11)
1166	Lymphocytes	CD226 DNAM1	CD226_HUMAN	CD226 antigen (DNAX accessory molecule 1) (DNAM-1) (CD antigen CD226)
1167	Lymphocytes	FZR1 CDH1 FYR FZR KIAA1242	FZR1_HUMAN	Fizzy-related protein homolog (Fzr) (CDC20-like protein 1) (Cdh1/Hct1 homolog) (hCDH1)
1168	Lymphocytes	TNFSF9	TNFL9_HUMAN	Tumor necrosis factor ligand superfamily member 9 (4-1BB ligand) (4-1BBL)
1169	Lymphocytes	IFNL1 IL29 ZCYTO21	IFNL1_HUMAN	Interferon lambda-1 (IFN-lambda-1) (Cytokine Zcyto21) (Interleukin-29) (IL-29)
1170	Lymphocytes	ITGAX CD11C	ITAX_HUMAN	Integrin alpha-X (CD11 antigen-like family member C) (Leu M5) (Leukocyte adhesion glycoprotein p150,95 alpha chain) (Leukocyte adhesion receptor p150,95) (CD antigen CD11c)
1171	Lymphocytes	MC2R ACTHR	ACTHR_HUMAN	Adrenocorticotropic hormone receptor (ACTH receptor) (ACTH-R) (Adrenocorticotropin receptor) (Melanocortin receptor 2) (MC2-R)
1172	Lymphocytes	ITGB7	ITB7_HUMAN	Integrin beta-7 (Gut homing receptor beta subunit)
1173	Lymphocytes	JUNB	JUNB_HUMAN	Transcription factor jun-B
1174	Lymphocytes	CTSC CPPI	CATC_HUMAN	Dipeptidyl peptidase 1 (EC 3.4.14.1) (Cathepsin C) (Cathepsin J) (Dipeptidyl peptidase I) (DPP-I) (DPPI) (Dipeptidyl transferase) [Cleaved into: Dipeptidyl peptidase 1 exclusion domain chain (Dipeptidyl peptidase I exclusion domain chain); Dipeptidyl peptidase 1 heavy chain (Dipeptidyl peptidase I heavy chain); Dipeptidyl peptidase 1 light chain (Dipeptidyl peptidase I light chain)]
1175	Lymphocytes	POLE POLE1	DPOE1_HUMAN	DNA polymerase epsilon catalytic subunit A (EC 2.7.7.7) (DNA polymerase II subunit A)
1176	Lymphocytes	IHH	IHH_HUMAN	Indian hedgehog protein (IHH) (HHG-2) [Cleaved into: Indian hedgehog protein N-product; Indian hedgehog protein C-product]
1177	Lymphocytes	SMC1A DXS423E KIAA0178 SB1.8 SMC1 SMC1L1	SMC1A_HUMAN	Structural maintenance of chromosomes protein 1A (SMC protein 1A) (SMC-1-alpha) (SMC-1A) (Sb1.8)
1178	Lymphocytes	LAT	LAT_HUMAN	Linker for activation of T-cells family member 1 (36 kDa phospho-tyrosine adapter protein) (pp36) (p36-38)
1179	Lymphocytes	CYP3A7	CP3A7_HUMAN	Cytochrome P450 3A7 (EC 1.14.14.1) (CYPIIIA7) (Cytochrome P450-HFLA)
1180	Lymphocytes	P4HB ERBA2L PDI PDIA1 PO4DB	PDIA1_HUMAN	Protein disulfide-isomerase (PDI) (EC 5.3.4.1) (Cellular thyroid hormone-binding protein) (Prolyl 4-hydroxylase subunit beta) (p55)
1181	Lymphocytes	CD33 SIGLEC3	CD33_HUMAN	Myeloid cell surface antigen CD33 (Sialic acid-binding Ig-like lectin 3) (Siglec-3) (gp67) (CD antigen CD33)
1182	Lymphocytes	NUP153	NU153_HUMAN	Nuclear pore complex protein Nup153 (153 kDa nucleoporin) (Nucleoporin Nup153)
1183	Lymphocytes	PRAME MAPE OIP4	PRAME_HUMAN	Melanoma antigen preferentially expressed in tumors (Opa-interacting protein 4) (OIP-4) (Preferentially expressed antigen of melanoma)
1184	Lymphocytes	HRH4 GPCR105	HRH4_HUMAN	Histamine H4 receptor (H4R) (HH4R) (AXOR35) (G-protein coupled receptor 105) (GPRv53) (Pfi-013) (SP9144)
1185	Lymphocytes	TIRAP MAL	TIRAP_HUMAN	Toll/interleukin-1 receptor domain-containing adapter protein (TIR domain-containing adapter protein) (Adaptor protein Wyatt) (MyD88 adapter-like protein) (MyD88-2)
1186	Lymphocytes	ADORA3	AA3R_HUMAN	Adenosine receptor A3
1187	Lymphocytes	HLA-DMB DMB RING7	DMB_HUMAN	HLA class II histocompatibility antigen, DM beta chain (MHC class II antigen DMB) (Really interesting new gene 7 protein)
1188	Lymphocytes	CXCR6 BONZO STRL33 TYMSTR	CXCR6_HUMAN	C-X-C chemokine receptor type 6 (CXC-R6) (CXCR-6) (CDw186) (G-protein coupled receptor STRL33) (G-protein coupled receptor bonzo) (CD antigen CD186)
1189	Lymphocytes	CD3EAP ASE1 CAST PAF49	RPA34_HUMAN	DNA-directed RNA polymerase I subunit RPA34 (A34.5) (Antisense to ERCC-1 protein) (ASE-1) (CD3-epsilon-associated protein) (CAST) (CD3E-associated protein) (RNA polymerase I-associated factor PAF49)
1190	Lymphocytes	CAST	ICAL_HUMAN	Calpastatin (Calpain inhibitor) (Sperm BS-17 component)
1191	Lymphocytes	MAPK11 PRKM11 SAPK2 SAPK2B	MK11_HUMAN	Mitogen-activated protein kinase 11 (MAP kinase 11) (MAPK 11) (EC 2.7.11.24) (Mitogen-activated protein kinase p38 beta) (MAP kinase p38 beta) (p38b) (Stress-activated protein kinase 2b) (SAPK2b) (p38-2)
1192	Lymphocytes	CEL BAL	CEL_HUMAN	Bile salt-activated lipase (BAL) (EC 3.1.1.13) (EC 3.1.1.3) (Bile salt-stimulated lipase) (BSSL) (Bucelipase) (Carboxyl ester lipase) (Cholesterol esterase) (Pancreatic lysophospholipase) (Sterol esterase)
1193	Lymphocytes	YES1 YES	YES_HUMAN	Tyrosine-protein kinase Yes (EC 2.7.10.2) (Proto-oncogene c-Yes) (p61-Yes)
1194	Lymphocytes	CBLB RNF56 Nbla00127	CBLB_HUMAN	E3 ubiquitin-protein ligase CBL-B (EC 2.3.2.27) (Casitas B-lineage lymphoma proto-oncogene b) (RING finger protein 56) (RING-type E3 ubiquitin transferase CBL-B) (SH3-binding protein CBL-B) (Signal transduction protein CBL-B)
1195	Lymphocytes	GNLY LAG2 NKG5 TLA519	GNLY_HUMAN	Granulysin (Lymphokine LAG-2) (Protein NKG5) (T-cell activation protein 519)
1196	Lymphocytes	CD2 SRBC	CD2_HUMAN	T-cell surface antigen CD2 (Erythrocyte receptor) (LFA-2) (LFA-3 receptor) (Rosette receptor) (T-cell surface antigen T11/Leu-5) (CD antigen CD2)
1197	Lymphocytes	AOC3 VAP1	AOC3_HUMAN	Membrane primary amine oxidase (EC 1.4.3.21) (Copper amine oxidase) (HPAO) (Semicarbazide-sensitive amine oxidase) (SSAO) (Vascular adhesion protein 1) (VAP-1)
1198	Lymphocytes	CALCR	CALCR_HUMAN	Calcitonin receptor (CT-R)
1199	Lymphocytes	RAG2	RAG2_HUMAN	V(D)J recombination-activating protein 2 (RAG-2)
1200	Lymphocytes	PYGM	PYGM_HUMAN	Glycogen phosphorylase, muscle form (EC 2.4.1.1) (Myophosphorylase)
1201	Lymphocytes	CXCR5 BLR1 MDR15	CXCR5_HUMAN	C-X-C chemokine receptor type 5 (CXC-R5) (CXCR-5) (Burkitt lymphoma receptor 1) (Monocyte-derived receptor 15) (MDR-15) (CD antigen CD185)
1202	Lymphocytes	KLRB1 CLEC5B NKRP1A	KLRB1_HUMAN	Killer cell lectin-like receptor subfamily B member 1 (C-type lectin domain family 5 member B) (HNKR-P1a) (NKR-P1A) (Natural killer cell surface protein P1A) (CD antigen CD161)
1203	Lymphocytes	TAPBP NGS17 TAPA	TPSN_HUMAN	Tapasin (TPN) (TPSN) (NGS-17) (TAP-associated protein) (TAP-binding protein)
1204	Lymphocytes	DRD5 DRD1B DRD1L2	DRD5_HUMAN	D(1B) dopamine receptor (D(5) dopamine receptor) (D1beta dopamine receptor) (Dopamine D5 receptor)
1205	Lymphocytes	PRKAR2A PKR2 PRKAR2	KAP2_HUMAN	cAMP-dependent protein kinase type II-alpha regulatory subunit
1206	Lymphocytes	SLC25A13 ARALAR2	CMC2_HUMAN	Calcium-binding mitochondrial carrier protein Aralar2 (Citrin) (Mitochondrial aspartate glutamate carrier 2) (Solute carrier family 25 member 13)
1207	Lymphocytes	FUT3 FT3B LE	FUT3_HUMAN	Galactoside 3(4)-L-fucosyltransferase (EC 2.4.1.65) (Blood group Lewis alpha-4-fucosyltransferase) (Lewis FT) (Fucosyltransferase 3) (Fucosyltransferase III) (FucT-III)
1208	Lymphocytes	CUX1 CUTL1	CUX1_HUMAN	Homeobox protein cut-like 1 (CCAAT displacement protein) (CDP) (Homeobox protein cux-1)
1209	Lymphocytes	CUX1 CUTL1	CASP_HUMAN	Protein CASP
1210	Lymphocytes	IL12RB1 IL12R IL12RB	I12R1_HUMAN	Interleukin-12 receptor subunit beta-1 (IL-12 receptor subunit beta-1) (IL-12R subunit beta-1) (IL-12R-beta-1) (IL-12RB1) (IL-12 receptor beta component) (CD antigen CD212)
1211	Lymphocytes	NOX5	NOX5_HUMAN	NADPH oxidase 5 (EC 1.6.3.-)
1212	Lymphocytes	GTF2I BAP135 WBSCR6	GTF2I_HUMAN	General transcription factor II-I (GTFII-I) (TFII-I) (Bruton tyrosine kinase-associated protein 135) (BAP-135) (BTK-associated protein 135) (SRF-Phox1-interacting protein) (SPIN) (Williams-Beuren syndrome chromosomal region 6 protein)
1213	Lymphocytes	CD1A	CD1A_HUMAN	T-cell surface glycoprotein CD1a (T-cell surface antigen T6/Leu-6) (hTa1 thymocyte antigen) (CD antigen CD1a)
1214	Lymphocytes	PLAGL1 LOT1 ZAC	PLAL1_HUMAN	Zinc finger protein PLAGL1 (Lost on transformation 1) (LOT-1) (Pleiomorphic adenoma-like protein 1) (Tumor suppressor ZAC)
1215	Lymphocytes	ROBO1 DUTT1	ROBO1_HUMAN	Roundabout homolog 1 (Deleted in U twenty twenty) (H-Robo-1)
1216	Lymphocytes	NUDT1 MTH1	8ODP_HUMAN	7,8-dihydro-8-oxoguanine triphosphatase (EC 3.6.1.55) (2-hydroxy-dATP diphosphatase) (EC 3.6.1.56) (8-oxo-dGTPase) (Nucleoside diphosphate-linked moiety X motif 1) (Nudix motif 1)
1217	Lymphocytes	SIRPA BIT MFR MYD1 PTPNS1 SHPS1 SIRP	SHPS1_HUMAN	Tyrosine-protein phosphatase non-receptor type substrate 1 (SHP substrate 1) (SHPS-1) (Brain Ig-like molecule with tyrosine-based activation motifs) (Bit) (CD172 antigen-like family member A) (Inhibitory receptor SHPS-1) (Macrophage fusion receptor) (MyD-1 antigen) (Signal-regulatory protein alpha-1) (Sirp-alpha-1) (Signal-regulatory protein alpha-2) (Sirp-alpha-2) (Signal-regulatory protein alph…
1218	Lymphocytes	FGF10	FGF10_HUMAN	Fibroblast growth factor 10 (FGF-10) (Keratinocyte growth factor 2)
1219	Lymphocytes	MAP3K14 NIK	M3K14_HUMAN	Mitogen-activated protein kinase kinase kinase 14 (EC 2.7.11.25) (NF-kappa-beta-inducing kinase) (HsNIK) (Serine/threonine-protein kinase NIK)
1220	Lymphocytes	RPS6 OK/SW-cl.2	RS6_HUMAN	40S ribosomal protein S6 (Phosphoprotein NP33) (Small ribosomal subunit protein eS6)
1221	Lymphocytes	RAD51C RAD51L2	RA51C_HUMAN	DNA repair protein RAD51 homolog 3 (R51H3) (RAD51 homolog C) (RAD51-like protein 2)
1222	Lymphocytes	PTGDR2 CRTH2 DL1R GPR44	PD2R2_HUMAN	Prostaglandin D2 receptor 2 (Chemoattractant receptor-homologous molecule expressed on Th2 cells) (G-protein coupled receptor 44) (CD antigen CD294)
1223	Lymphocytes	NCR1 LY94	NCTR1_HUMAN	Natural cytotoxicity triggering receptor 1 (Lymphocyte antigen 94 homolog) (NK cell-activating receptor) (Natural killer cell p46-related protein) (NK-p46) (NKp46) (hNKp46) (CD antigen CD335)
1224	Lymphocytes	KIR2DS1 CD158H	KI2S1_HUMAN	Killer cell immunoglobulin-like receptor 2DS1 (CD158 antigen-like family member H) (MHC class I NK cell receptor Eb6 ActI) (CD antigen CD158h)
1225	Lymphocytes	KLRC1 NKG2A	NKG2A_HUMAN	NKG2-A/NKG2-B type II integral membrane protein (CD159 antigen-like family member A) (NK cell receptor A) (NKG2-A/B-activating NK receptor) (CD antigen CD159a)
1226	Lymphocytes	CD58 LFA3	LFA3_HUMAN	Lymphocyte function-associated antigen 3 (Ag3) (Surface glycoprotein LFA-3) (CD antigen CD58)
1227	Lymphocytes	HMMR IHABP RHAMM	HMMR_HUMAN	Hyaluronan mediated motility receptor (Intracellular hyaluronic acid-binding protein) (Receptor for hyaluronan-mediated motility) (CD antigen CD168)
1228	Lymphocytes	PDE4B DPDE4	PDE4B_HUMAN	cAMP-specific 3',5'-cyclic phosphodiesterase 4B (EC 3.1.4.53) (DPDE4) (PDE32)
1229	Lymphocytes	SSTR5	SSR5_HUMAN	Somatostatin receptor type 5 (SS-5-R) (SS5-R) (SS5R)
1230	Lymphocytes	SRD5A1	S5A1_HUMAN	3-oxo-5-alpha-steroid 4-dehydrogenase 1 (EC 1.3.1.22) (SR type 1) (Steroid 5-alpha-reductase 1) (S5AR 1)
1231	Lymphocytes	PMEL D12S53E PMEL17 SILV	PMEL_HUMAN	Melanocyte protein PMEL (ME20-M) (ME20M) (Melanocyte protein Pmel 17) (Melanocytes lineage-specific antigen GP100) (Melanoma-associated ME20 antigen) (P1) (P100) (Premelanosome protein) (Silver locus protein homolog) [Cleaved into: M-alpha (95 kDa melanocyte-specific secreted glycoprotein) (P26) (Secreted melanoma-associated ME20 antigen) (ME20-S) (ME20S); M-beta]
1232	Lymphocytes	TCL1A TCL1	TCL1A_HUMAN	T-cell leukemia/lymphoma protein 1A (Oncogene TCL-1) (Oncogene TCL1) (Protein p14 TCL1)
1233	Lymphocytes	LGALS3BP M2BP	LG3BP_HUMAN	Galectin-3-binding protein (Basement membrane autoantigen p105) (Lectin galactoside-binding soluble 3-binding protein) (Mac-2-binding protein) (MAC2BP) (Mac-2 BP) (Tumor-associated antigen 90K)
1234	Lymphocytes	B4GALT1 GGTB2	B4GT1_HUMAN	Beta-1,4-galactosyltransferase 1 (Beta-1,4-GalTase 1) (Beta4Gal-T1) (b4Gal-T1) (EC 2.4.1.-) (UDP-Gal:beta-GlcNAc beta-1,4-galactosyltransferase 1) (UDP-galactose:beta-N-acetylglucosamine beta-1,4-galactosyltransferase 1) [Cleaved into: Processed beta-1,4-galactosyltransferase 1] [Includes: Lactose synthase A protein (EC 2.4.1.22); N-acetyllactosamine synthase (EC 2.4.1.90) (Nal synthase); Beta-N-…
1235	Lymphocytes	ICAM3	ICAM3_HUMAN	Intercellular adhesion molecule 3 (ICAM-3) (CDw50) (ICAM-R) (CD antigen CD50)
1236	Lymphocytes	MCOLN1 ML4 MSTP080	MCLN1_HUMAN	Mucolipin-1 (ML1) (MG-2) (Mucolipidin) (Transient receptor potential channel mucolipin 1) (TRPML1)
1237	Lymphocytes	CCL26 SCYA26 UNQ216/PRO242	CCL26_HUMAN	C-C motif chemokine 26 (CC chemokine IMAC) (Eotaxin-3) (Macrophage inflammatory protein 4-alpha) (MIP-4-alpha) (Small-inducible cytokine A26) (Thymic stroma chemokine-1) (TSC-1)
1238	Lymphocytes	GLS GLS1 KIAA0838	GLSK_HUMAN	Glutaminase kidney isoform, mitochondrial (GLS) (EC 3.5.1.2) (K-glutaminase) (L-glutamine amidohydrolase)
1239	Lymphocytes	SLC2A3 GLUT3	GTR3_HUMAN	Solute carrier family 2, facilitated glucose transporter member 3 (Glucose transporter type 3, brain) (GLUT-3)
1240	Lymphocytes	PDIA2 PDIP	PDIA2_HUMAN	Protein disulfide-isomerase A2 (EC 5.3.4.1) (Pancreas-specific protein disulfide isomerase) (PDIp)
1241	Lymphocytes	PRKAG2	AAKG2_HUMAN	5'-AMP-activated protein kinase subunit gamma-2 (AMPK gamma2) (AMPK subunit gamma-2) (H91620p)
1242	Lymphocytes	PPIB CYPB	PPIB_HUMAN	Peptidyl-prolyl cis-trans isomerase B (PPIase B) (EC 5.2.1.8) (CYP-S1) (Cyclophilin B) (Rotamase B) (S-cyclophilin) (SCYLP)
1243	Lymphocytes	NEU1 NANH	NEUR1_HUMAN	Sialidase-1 (EC 3.2.1.18) (Acetylneuraminyl hydrolase) (G9 sialidase) (Lysosomal sialidase) (N-acetyl-alpha-neuraminidase 1)
1244	Lymphocytes	ATP6AP2 ATP6IP2 CAPER ELDF10 HT028 MSTP009 PSEC0072	RENR_HUMAN	Renin receptor (ATPase H(+)-transporting lysosomal accessory protein 2) (ATPase H(+)-transporting lysosomal-interacting protein 2) (ER-localized type I transmembrane adaptor) (Embryonic liver differentiation factor 10) (N14F) (Renin/prorenin receptor) (Vacuolar ATP synthase membrane sector-associated protein M8-9) (ATP6M8-9) (V-ATPase M8.9 subunit)
1245	Lymphocytes	CD3D T3D	CD3D_HUMAN	T-cell surface glycoprotein CD3 delta chain (T-cell receptor T3 delta chain) (CD antigen CD3d)
1246	Lymphocytes	FKBP4 FKBP52	FKBP4_HUMAN	Peptidyl-prolyl cis-trans isomerase FKBP4 (PPIase FKBP4) (EC 5.2.1.8) (51 kDa FK506-binding protein) (FKBP51) (52 kDa FK506-binding protein) (52 kDa FKBP) (FKBP-52) (59 kDa immunophilin) (p59) (FK506-binding protein 4) (FKBP-4) (FKBP59) (HSP-binding immunophilin) (HBI) (Immunophilin FKBP52) (Rotamase) [Cleaved into: Peptidyl-prolyl cis-trans isomerase FKBP4, N-terminally processed]
1247	Lymphocytes	FANCG XRCC9	FANCG_HUMAN	Fanconi anemia group G protein (Protein FACG) (DNA repair protein XRCC9)
1248	Lymphocytes	KCNK9 TASK3	KCNK9_HUMAN	Potassium channel subfamily K member 9 (Acid-sensitive potassium channel protein TASK-3) (TWIK-related acid-sensitive K(+) channel 3) (Two pore potassium channel KT3.2) (Two pore K(+) channel KT3.2)
1249	Lymphocytes	LTBP1	LTBP1_HUMAN	Latent-transforming growth factor beta-binding protein 1 (LTBP-1) (Transforming growth factor beta-1-binding protein 1) (TGF-beta1-BP-1)
1250	Lymphocytes	IGHE	IGHE_HUMAN	Immunoglobulin heavy constant epsilon (Ig epsilon chain C region) (Ig epsilon chain C region ND)
1251	Lymphocytes	SEMA4D C9orf164 CD100 SEMAJ	SEM4D_HUMAN	Semaphorin-4D (A8) (BB18) (GR3) (CD antigen CD100)
1252	Lymphocytes	AIF1 G1 IBA1	AIF1_HUMAN	Allograft inflammatory factor 1 (AIF-1) (Ionized calcium-binding adapter molecule 1) (Protein G1)
1253	Lymphocytes	RDX	RADI_HUMAN	Radixin
1254	Lymphocytes	LAMA5 KIAA0533 KIAA1907	LAMA5_HUMAN	Laminin subunit alpha-5 (Laminin-10 subunit alpha) (Laminin-11 subunit alpha) (Laminin-15 subunit alpha)
1255	Lymphocytes	ECT2	ECT2_HUMAN	Protein ECT2 (Epithelial cell-transforming sequence 2 oncogene)
1256	Lymphocytes	CCR4 CMKBR4	CCR4_HUMAN	C-C chemokine receptor type 4 (C-C CKR-4) (CC-CKR-4) (CCR-4) (CCR4) (K5-5) (CD antigen CD194)
1257	Lymphocytes	NOCT CCR4 CCRN4L NOC	NOCT_HUMAN	Nocturnin (EC 3.1.13.4) (Carbon catabolite repression 4-like protein) (Circadian deadenylase NOC)
1258	Lymphocytes	CNOT6 CCR4 CCR4a KIAA1194	CNOT6_HUMAN	CCR4-NOT transcription complex subunit 6 (EC 3.1.13.4) (CCR4 carbon catabolite repression 4-like) (Carbon catabolite repressor protein 4 homolog) (Cytoplasmic deadenylase)
1259	Lymphocytes	CARD11 CARMA1	CAR11_HUMAN	Caspase recruitment domain-containing protein 11 (CARD-containing MAGUK protein 1) (Carma 1)
1260	Lymphocytes	WASF2 WAVE2	WASF2_HUMAN	Wiskott-Aldrich syndrome protein family member 2 (WASP family protein member 2) (Protein WAVE-2) (Verprolin homology domain-containing protein 2)
1261	Lymphocytes	KIR3DL2 CD158K NKAT4	KI3L2_HUMAN	Killer cell immunoglobulin-like receptor 3DL2 (CD158 antigen-like family member K) (MHC class I NK cell receptor) (Natural killer-associated transcript 4) (NKAT-4) (p70 natural killer cell receptor clone CL-5) (p70 NK receptor CL-5) (CD antigen CD158k)
1262	Lymphocytes	DCAF1 KIAA0800 RIP VPRBP	DCAF1_HUMAN	DDB1- and CUL4-associated factor 1 (HIV-1 Vpr-binding protein) (VprBP) (Serine/threonine-protein kinase VPRBP) (EC 2.7.11.1) (Vpr-interacting protein)
1263	Lymphocytes	RACGAP1 KIAA1478 MGCRACGAP	RGAP1_HUMAN	Rac GTPase-activating protein 1 (Male germ cell RacGap) (MgcRacGAP) (Protein CYK4 homolog) (CYK4) (HsCYK-4)
1264	Lymphocytes	CXCL14 MIP2G NJAC SCYB14 PSEC0212 UNQ240/PRO273	CXL14_HUMAN	C-X-C motif chemokine 14 (Chemokine BRAK) (MIP-2G) (Small-inducible cytokine B14)
1265	Lymphocytes	BAG6 BAT3 G3	BAG6_HUMAN	Large proline-rich protein BAG6 (BAG family molecular chaperone regulator 6) (BCL2-associated athanogene 6) (BAG-6) (HLA-B-associated transcript 3) (Protein G3) (Protein Scythe)
1266	Lymphocytes	CRABP2	RABP2_HUMAN	Cellular retinoic acid-binding protein 2 (Cellular retinoic acid-binding protein II) (CRABP-II)
1267	Lymphocytes	NFYA	NFYA_HUMAN	Nuclear transcription factor Y subunit alpha (CAAT box DNA-binding protein subunit A) (Nuclear transcription factor Y subunit A) (NF-YA)
1268	Lymphocytes	SLAMF1 SLAM	SLAF1_HUMAN	Signaling lymphocytic activation molecule (CDw150) (IPO-3) (SLAM family member 1) (CD antigen CD150)
1269	Lymphocytes	BANF1 BAF BCRG1	BAF_HUMAN	Barrier-to-autointegration factor (Breakpoint cluster region protein 1) [Cleaved into: Barrier-to-autointegration factor, N-terminally processed]
1270	Lymphocytes	TNFRSF13C BAFFR BR3	TR13C_HUMAN	Tumor necrosis factor receptor superfamily member 13C (B-cell-activating factor receptor) (BAFF receptor) (BAFF-R) (BLyS receptor 3) (CD antigen CD268)
1271	Lymphocytes	PANX1 MRS1 UNQ2529/PRO6028	PANX1_HUMAN	Pannexin-1
1272	Lymphocytes	IL12RB2	I12R2_HUMAN	Interleukin-12 receptor subunit beta-2 (IL-12 receptor subunit beta-2) (IL-12R subunit beta-2) (IL-12R-beta-2) (IL-12RB2)
1273	Lymphocytes	TNFRSF25 APO3 DDR3 DR3 TNFRSF12 WSL WSL1 UNQ455/PRO779	TNR25_HUMAN	Tumor necrosis factor receptor superfamily member 25 (Apo-3) (Apoptosis-inducing receptor AIR) (Apoptosis-mediating receptor DR3) (Apoptosis-mediating receptor TRAMP) (Death receptor 3) (Lymphocyte-associated receptor of death) (LARD) (Protein WSL) (Protein WSL-1)
1274	Lymphocytes	CSF2RA CSF2R CSF2RY	CSF2R_HUMAN	Granulocyte-macrophage colony-stimulating factor receptor subunit alpha (GM-CSF-R-alpha) (GMCSFR-alpha) (GMR-alpha) (CDw116) (CD antigen CD116)
1275	Lymphocytes	GSR GLUR GRD1	GSHR_HUMAN	Glutathione reductase, mitochondrial (GR) (GRase) (EC 1.8.1.7)
1276	Lymphocytes	GZMA CTLA3 HFSP	GRAA_HUMAN	Granzyme A (EC 3.4.21.78) (CTL tryptase) (Cytotoxic T-lymphocyte proteinase 1) (Fragmentin-1) (Granzyme-1) (Hanukkah factor) (H factor) (HF)
1277	Lymphocytes	CD160 BY55	BY55_HUMAN	CD160 antigen (Natural killer cell receptor BY55) (CD antigen CD160)
1278	Lymphocytes	KLRD1 CD94	KLRD1_HUMAN	Natural killer cells antigen CD94 (KP43) (Killer cell lectin-like receptor subfamily D member 1) (NK cell receptor) (CD antigen CD94)
1279	Lymphocytes	B3GAT1 GLCATP	B3GA1_HUMAN	Galactosylgalactosylxylosylprotein 3-beta-glucuronosyltransferase 1 (EC 2.4.1.135) (Beta-1,3-glucuronyltransferase 1) (Glucuronosyltransferase P) (GlcAT-P) (UDP-GlcUA:glycoprotein beta-1,3-glucuronyltransferase) (GlcUAT-P)
1280	Lymphocytes	BPI	BPI_HUMAN	Bactericidal permeability-increasing protein (BPI) (CAP 57)
1281	Lymphocytes	HLA-DMA DMA RING6	DMA_HUMAN	HLA class II histocompatibility antigen, DM alpha chain (MHC class II antigen DMA) (Really interesting new gene 6 protein)
1282	Lymphocytes	SERPINB9 PI9	SPB9_HUMAN	Serpin B9 (Cytoplasmic antiproteinase 3) (CAP-3) (CAP3) (Peptidase inhibitor 9) (PI-9)
1283	Lymphocytes	EFNB1 EFL3 EPLG2 LERK2	EFNB1_HUMAN	Ephrin-B1 (EFL-3) (ELK ligand) (ELK-L) (EPH-related receptor tyrosine kinase ligand 2) (LERK-2)
1284	Lymphocytes	DEFA5 DEF5	DEF5_HUMAN	Defensin-5 (Defensin, alpha 5) (HD5(20-94)) [Cleaved into: HD5(23-94); HD5(29-94); HD5(56-94); HD5(63-94)]
1285	Lymphocytes	PDZK1 CAP70 NHERF3 PDZD1	NHRF3_HUMAN	Na(+)/H(+) exchange regulatory cofactor NHE-RF3 (NHERF-3) (CFTR-associated protein of 70 kDa) (Na(+)/H(+) exchanger regulatory factor 3) (Na/Pi cotransporter C-terminal-associated protein 1) (NaPi-Cap1) (PDZ domain-containing protein 1) (Sodium-hydrogen exchanger regulatory factor 3)
1286	Lymphocytes	ACTG2 ACTA3 ACTL3 ACTSG	ACTH_HUMAN	Actin, gamma-enteric smooth muscle (Alpha-actin-3) (Gamma-2-actin) (Smooth muscle gamma-actin) [Cleaved into: Actin, gamma-enteric smooth muscle, intermediate form]
1287	Lymphocytes	CASQ2	CASQ2_HUMAN	Calsequestrin-2 (Calsequestrin, cardiac muscle isoform)
1288	Lymphocytes	TNIP1 KIAA0113 NAF1	TNIP1_HUMAN	TNFAIP3-interacting protein 1 (A20-binding inhibitor of NF-kappa-B activation 1) (ABIN-1) (HIV-1 Nef-interacting protein) (Nef-associated factor 1) (Naf1) (Nip40-1) (Virion-associated nuclear shuttling protein) (VAN) (hVAN)
1289	Lymphocytes	CD68	CD68_HUMAN	Macrosialin (Gp110) (CD antigen CD68)
1290	Lymphocytes	CD22 SIGLEC2	CD22_HUMAN	B-cell receptor CD22 (B-lymphocyte cell adhesion molecule) (BL-CAM) (Sialic acid-binding Ig-like lectin 2) (Siglec-2) (T-cell surface antigen Leu-14) (CD antigen CD22)
1291	Lymphocytes	TRPM4 LTRPC4	TRPM4_HUMAN	Transient receptor potential cation channel subfamily M member 4 (hTRPM4) (Calcium-activated non-selective cation channel 1) (Long transient receptor potential channel 4) (LTrpC-4) (LTrpC4) (Melastatin-4)
1292	Lymphocytes	CCL19 ELC MIP3B SCYA19	CCL19_HUMAN	C-C motif chemokine 19 (Beta-chemokine exodus-3) (CK beta-11) (Epstein-Barr virus-induced molecule 1 ligand chemokine) (EBI1 ligand chemokine) (ELC) (Macrophage inflammatory protein 3 beta) (MIP-3-beta) (Small-inducible cytokine A19)
1293	Lymphocytes	UNC13D	UN13D_HUMAN	Protein unc-13 homolog D (Munc13-4)
1294	Lymphocytes	DIAPH1 DIAP1	DIAP1_HUMAN	Protein diaphanous homolog 1 (Diaphanous-related formin-1) (DRF1)
1295	Lymphocytes	IL17RA IL17R	I17RA_HUMAN	Interleukin-17 receptor A (IL-17 receptor A) (IL-17RA) (CDw217) (CD antigen CD217)
1296	Lymphocytes	MAPK10 JNK3 JNK3A PRKM10 SAPK1B	MK10_HUMAN	Mitogen-activated protein kinase 10 (MAP kinase 10) (MAPK 10) (EC 2.7.11.24) (MAP kinase p49 3F12) (Stress-activated protein kinase 1b) (SAPK1b) (Stress-activated protein kinase JNK3) (c-Jun N-terminal kinase 3)
1297	Lymphocytes	TLR10 UNQ315/PRO358	TLR10_HUMAN	Toll-like receptor 10 (CD antigen CD290)
1298	Lymphocytes	ACTR3 ARP3	ARP3_HUMAN	Actin-related protein 3 (Actin-like protein 3)
1299	Lymphocytes	NPY1R NPYR NPYY1	NPY1R_HUMAN	Neuropeptide Y receptor type 1 (NPY1-R)
1300	Lymphocytes	STXBP2 UNC18B	STXB2_HUMAN	Syntaxin-binding protein 2 (Protein unc-18 homolog 2) (Unc18-2) (Protein unc-18 homolog B) (Unc-18B)
1301	Lymphocytes	SYNE1 C6orf98 KIAA0796 KIAA1262 KIAA1756 MYNE1	SYNE1_HUMAN	Nesprin-1 (Enaptin) (KASH domain-containing protein 1) (KASH1) (Myocyte nuclear envelope protein 1) (Myne-1) (Nuclear envelope spectrin repeat protein 1) (Synaptic nuclear envelope protein 1) (Syne-1)
1302	Lymphocytes	ACLY	ACLY_HUMAN	ATP-citrate synthase (EC 2.3.3.8) (ATP-citrate (pro-S-)-lyase) (ACL) (Citrate cleavage enzyme)
1303	Lymphocytes	BAIAP2	BAIP2_HUMAN	Brain-specific angiogenesis inhibitor 1-associated protein 2 (BAI-associated protein 2) (BAI1-associated protein 2) (Protein BAP2) (Fas ligand-associated factor 3) (FLAF3) (Insulin receptor substrate p53/p58) (IRS-58) (IRSp53/58) (Insulin receptor substrate protein of 53 kDa) (IRSp53) (Insulin receptor substrate p53)
1304	Lymphocytes	SRGN PRG PRG1	SRGN_HUMAN	Serglycin (Hematopoietic proteoglycan core protein) (Platelet proteoglycan core protein) (P.PG) (Secretory granule proteoglycan core protein)
1305	Lymphocytes	CAMK4 CAMK CAMK-GR CAMKIV	KCC4_HUMAN	Calcium/calmodulin-dependent protein kinase type IV (CaMK IV) (EC 2.7.11.17) (CaM kinase-GR)
1306	Lymphocytes	SH2B3 LNK	SH2B3_HUMAN	SH2B adapter protein 3 (Lymphocyte adapter protein) (Lymphocyte-specific adapter protein Lnk) (Signal transduction protein Lnk)
1307	Lymphocytes	TCIRG1 ATP6N1C ATP6V0A3	VPP3_HUMAN	V-type proton ATPase 116 kDa subunit a isoform 3 (V-ATPase 116 kDa isoform a3) (Osteoclastic proton pump 116 kDa subunit) (OC-116 kDa) (OC116) (T-cell immune regulator 1) (T-cell immune response cDNA7 protein) (TIRC7) (Vacuolar proton translocating ATPase 116 kDa subunit a isoform 3)
1308	Lymphocytes	ACTR2 ARP2	ARP2_HUMAN	Actin-related protein 2 (Actin-like protein 2)
1309	Lymphocytes	TRPV5 ECAC1	TRPV5_HUMAN	Transient receptor potential cation channel subfamily V member 5 (TrpV5) (Calcium transport protein 2) (CaT2) (Epithelial calcium channel 1) (ECaC) (ECaC1) (Osm-9-like TRP channel 3) (OTRPC3)
1310	Lymphocytes	IL18R1 IL1RRP	IL18R_HUMAN	Interleukin-18 receptor 1 (IL-18R-1) (IL-18R1) (CD218 antigen-like family member A) (CDw218a) (IL1 receptor-related protein) (IL-1Rrp) (IL1R-rp) (CD antigen CD218a)
1311	Lymphocytes	DOCK8	DOCK8_HUMAN	Dedicator of cytokinesis protein 8
1312	Lymphocytes	PDE4A DPDE2	PDE4A_HUMAN	cAMP-specific 3',5'-cyclic phosphodiesterase 4A (EC 3.1.4.53) (DPDE2) (PDE46)
1313	Lymphocytes	ACADVL VLCAD	ACADV_HUMAN	Very long-chain specific acyl-CoA dehydrogenase, mitochondrial (VLCAD) (EC 1.3.8.9)
1314	Lymphocytes	SLC6A6	SC6A6_HUMAN	Sodium- and chloride-dependent taurine transporter (Solute carrier family 6 member 6)
1315	Lymphocytes	PLA2G1B PLA2 PLA2A PPLA2	PA21B_HUMAN	Phospholipase A2 (EC 3.1.1.4) (Group IB phospholipase A2) (Phosphatidylcholine 2-acylhydrolase 1B)
1316	Lymphocytes	CD2AP	CD2AP_HUMAN	CD2-associated protein (Adapter protein CMS) (Cas ligand with multiple SH3 domains)
1317	Lymphocytes	KCNK3 TASK TASK1	KCNK3_HUMAN	Potassium channel subfamily K member 3 (Acid-sensitive potassium channel protein TASK-1) (TWIK-related acid-sensitive K(+) channel 1) (Two pore potassium channel KT3.1) (Two pore K(+) channel KT3.1)
1318	Lymphocytes	NCS1 FLUP FREQ	NCS1_HUMAN	Neuronal calcium sensor 1 (NCS-1) (Frequenin homolog) (Frequenin-like protein) (Frequenin-like ubiquitous protein)
1319	Lymphocytes	PRKAR2B	KAP3_HUMAN	cAMP-dependent protein kinase type II-beta regulatory subunit
1320	Lymphocytes	CD6	CD6_HUMAN	T-cell differentiation antigen CD6 (T12) (TP120) (CD antigen CD6) [Cleaved into: Soluble CD6]
1321	Lymphocytes	CD52 CDW52 HE5	CD52_HUMAN	CAMPATH-1 antigen (CDw52) (Cambridge pathology 1 antigen) (Epididymal secretory protein E5) (Human epididymis-specific protein 5) (He5) (CD antigen CD52)
1322	Lymphocytes	TERF2IP DRIP5 RAP1 PP8000	TE2IP_HUMAN	Telomeric repeat-binding factor 2-interacting protein 1 (TERF2-interacting telomeric protein 1) (TRF2-interacting telomeric protein 1) (Dopamine receptor-interacting protein 5) (Repressor/activator protein 1 homolog) (RAP1 homolog) (hRap1)
1323	Lymphocytes	LGALS7 PIG1; LGALS7B	LEG7_HUMAN	Galectin-7 (Gal-7) (HKL-14) (PI7) (p53-induced gene 1 protein)
1324	Lymphocytes	RBFOX1 A2BP A2BP1 FOX1 HRNBP1	RFOX1_HUMAN	RNA binding protein fox-1 homolog 1 (Ataxin-2-binding protein 1) (Fox-1 homolog A) (Hexaribonucleotide-binding protein 1)
1325	Lymphocytes	FERMT3 KIND3 MIG2B URP2	URP2_HUMAN	Fermitin family homolog 3 (Kindlin-3) (MIG2-like protein) (Unc-112-related protein 2)
1326	Lymphocytes	TNFRSF10D DCR2 TRAILR4 TRUNDD UNQ251/PRO288	TR10D_HUMAN	Tumor necrosis factor receptor superfamily member 10D (Decoy receptor 2) (DcR2) (TNF-related apoptosis-inducing ligand receptor 4) (TRAIL receptor 4) (TRAIL-R4) (TRAIL receptor with a truncated death domain) (CD antigen CD264)
1327	Lymphocytes	TRPV2 VRL	TRPV2_HUMAN	Transient receptor potential cation channel subfamily V member 2 (TrpV2) (Osm-9-like TRP channel 2) (OTRPC2) (Vanilloid receptor-like protein 1) (VRL-1)
1328	Lymphocytes	HCRT OX PPORX PPOX	OREX_HUMAN	Orexin (Hypocretin) (Hcrt) [Cleaved into: Orexin-A (Hypocretin-1) (Hcrt1); Orexin-B (Hypocretin-2) (Hcrt2)]
1329	Lymphocytes	PPOX	PPOX_HUMAN	Protoporphyrinogen oxidase (PPO) (EC 1.3.3.4)
1330	Lymphocytes	AKAP5 AKAP79	AKAP5_HUMAN	A-kinase anchor protein 5 (AKAP-5) (A-kinase anchor protein 79 kDa) (AKAP 79) (H21) (cAMP-dependent protein kinase regulatory subunit II high affinity-binding protein)
1331	Lymphocytes	CD93 C1QR1 MXRA4	C1QR1_HUMAN	Complement component C1q receptor (C1q/MBL/SPA receptor) (C1qR) (C1qR(p)) (C1qRp) (CDw93) (Complement component 1 q subcomponent receptor 1) (Matrix-remodeling-associated protein 4) (CD antigen CD93)
1332	Lymphocytes	MAPK12 ERK6 SAPK3	MK12_HUMAN	Mitogen-activated protein kinase 12 (MAP kinase 12) (MAPK 12) (EC 2.7.11.24) (Extracellular signal-regulated kinase 6) (ERK-6) (Mitogen-activated protein kinase p38 gamma) (MAP kinase p38 gamma) (Stress-activated protein kinase 3)
1333	Lymphocytes	OLIG2 BHLHB1 BHLHE19 PRKCBP2 RACK17	OLIG2_HUMAN	Oligodendrocyte transcription factor 2 (Oligo2) (Class B basic helix-loop-helix protein 1) (bHLHb1) (Class E basic helix-loop-helix protein 19) (bHLHe19) (Protein kinase C-binding protein 2) (Protein kinase C-binding protein RACK17)
1334	Lymphocytes	MEST PEG1	MEST_HUMAN	Mesoderm-specific transcript homolog protein (EC 3.-.-.-) (Paternally-expressed gene 1 protein)
1335	Lymphocytes	FLT3LG	FLT3L_HUMAN	Fms-related tyrosine kinase 3 ligand (Flt3 ligand) (Flt3L) (SL cytokine)
1336	Lymphocytes	PLS3	PLST_HUMAN	Plastin-3 (T-plastin)
1337	Lymphocytes	NHEJ1 XLF	NHEJ1_HUMAN	Non-homologous end-joining factor 1 (Protein cernunnos) (XRCC4-like factor)
1338	Lymphocytes	ASGR1 CLEC4H1	ASGR1_HUMAN	Asialoglycoprotein receptor 1 (ASGP-R 1) (ASGPR 1) (C-type lectin domain family 4 member H1) (Hepatic lectin H1) (HL-1)
1339	Lymphocytes	CCR9 GPR28	CCR9_HUMAN	C-C chemokine receptor type 9 (C-C CKR-9) (CC-CKR-9) (CCR-9) (G-protein coupled receptor 28) (GPR-9-6) (CD antigen CDw199)
1340	Lymphocytes	FMOD FM SLRR2E	FMOD_HUMAN	Fibromodulin (FM) (Collagen-binding 59 kDa protein) (Keratan sulfate proteoglycan fibromodulin) (KSPG fibromodulin)
1341	Lymphocytes	DDIT4 REDD1 RTP801	DDIT4_HUMAN	DNA damage-inducible transcript 4 protein (HIF-1 responsive protein RTP801) (Protein regulated in development and DNA damage response 1) (REDD-1)
1342	Lymphocytes	TIMELESS TIM TIM1 TIMELESS1	TIM_HUMAN	Protein timeless homolog (hTIM)
1343	Lymphocytes	SERPINA4 KST PI4	KAIN_HUMAN	Kallistatin (Kallikrein inhibitor) (Peptidase inhibitor 4) (PI-4) (Serpin A4)
1344	Lymphocytes	KLRC2 NKG2C	NKG2C_HUMAN	NKG2-C type II integral membrane protein (CD159 antigen-like family member C) (NK cell receptor C) (NKG2-C-activating NK receptor) (CD antigen CD159c)
1345	Lymphocytes	CCL24 MPIF2 SCYA24	CCL24_HUMAN	C-C motif chemokine 24 (CK-beta-6) (Eosinophil chemotactic protein 2) (Eotaxin-2) (Myeloid progenitor inhibitory factor 2) (MPIF-2) (Small-inducible cytokine A24)
1346	Lymphocytes	BCL11B CTIP2 RIT1	BC11B_HUMAN	B-cell lymphoma/leukemia 11B (BCL-11B) (B-cell CLL/lymphoma 11B) (COUP-TF-interacting protein 2) (Radiation-induced tumor suppressor gene 1 protein) (hRit1)
1347	Lymphocytes	EPHB6	EPHB6_HUMAN	Ephrin type-B receptor 6 (HEP) (Tyrosine-protein kinase-defective receptor EPH-6)
1348	Lymphocytes	EHMT1 EUHMTASE1 GLP KIAA1876 KMT1D	EHMT1_HUMAN	Histone-lysine N-methyltransferase EHMT1 (EC 2.1.1.-) (EC 2.1.1.43) (Euchromatic histone-lysine N-methyltransferase 1) (Eu-HMTase1) (G9a-like protein 1) (GLP) (GLP1) (Histone H3-K9 methyltransferase 5) (H3-K9-HMTase 5) (Lysine N-methyltransferase 1D)
1349	Lymphocytes	USF2 BHLHB12	USF2_HUMAN	Upstream stimulatory factor 2 (Class B basic helix-loop-helix protein 12) (bHLHb12) (FOS-interacting protein) (FIP) (Major late transcription factor 2) (Upstream transcription factor 2)
1350	Lymphocytes	JAM3 UNQ859/PRO1868	JAM3_HUMAN	Junctional adhesion molecule C (JAM-C) (JAM-2) (Junctional adhesion molecule 3) (JAM-3)
1351	Lymphocytes	PITX3 PTX3	PITX3_HUMAN	Pituitary homeobox 3 (Homeobox protein PITX3) (Paired-like homeodomain transcription factor 3)
1352	Lymphocytes	ICOSLG B7H2 B7RP1 ICOSL KIAA0653	ICOSL_HUMAN	ICOS ligand (B7 homolog 2) (B7-H2) (B7-like protein Gl50) (B7-related protein 1) (B7RP-1) (CD antigen CD275)
1353	Lymphocytes	NEU3	NEUR3_HUMAN	Sialidase-3 (EC 3.2.1.18) (Ganglioside sialidase) (Membrane sialidase) (N-acetyl-alpha-neuraminidase 3)
1354	Lymphocytes	IKZF3 ZNFN1A3	IKZF3_HUMAN	Zinc finger protein Aiolos (Ikaros family zinc finger protein 3)
1355	Lymphocytes	LGMN PRSC1	LGMN_HUMAN	Legumain (EC 3.4.22.34) (Asparaginyl endopeptidase) (Protease, cysteine 1)
1356	Lymphocytes	ELAVL4 HUD PNEM	ELAV4_HUMAN	ELAV-like protein 4 (Hu-antigen D) (HuD) (Paraneoplastic encephalomyelitis antigen HuD)
1357	Lymphocytes	IGHA1	IGHA1_HUMAN	Immunoglobulin heavy constant alpha 1 (Ig alpha-1 chain C region) (Ig alpha-1 chain C region BUR) (Ig alpha-1 chain C region TRO)
1358	Lymphocytes	XCL1 LTN SCYC1	XCL1_HUMAN	Lymphotactin (ATAC) (C motif chemokine 1) (Cytokine SCM-1) (Lymphotaxin) (SCM-1-alpha) (Small-inducible cytokine C1) (XC chemokine ligand 1)
1359	Lymphocytes	ADGRG1 GPR56 TM7LN4 TM7XN1 UNQ540/PRO1083	AGRG1_HUMAN	Adhesion G-protein coupled receptor G1 (G-protein coupled receptor 56) (Protein TM7XN1) [Cleaved into: ADGRG1 N-terminal fragment (ADGRG1 NT) (GPR56 N-terminal fragment) (GPR56 NT) (GPR56(N)) (GPR56 extracellular subunit) (GPR56 subunit alpha); ADGRG1 C-terminal fragment (ADGRG1 CT) (GPR56 C-terminal fragment) (GPR56 CT) (GPR56(C)) (GPR56 seven-transmembrane subunit) (GPR56 7TM) (GPR56 subunit be…
1360	Lymphocytes	ELMO1 KIAA0281	ELMO1_HUMAN	Engulfment and cell motility protein 1 (Protein ced-12 homolog)
1361	Lymphocytes	STOML2 SLP2 HSPC108	STML2_HUMAN	Stomatin-like protein 2, mitochondrial (SLP-2) (EPB72-like protein 2) (Paraprotein target 7) (Paratarg-7)
1362	Lymphocytes	PADI2 KIAA0994 PAD2 PDI2	PADI2_HUMAN	Protein-arginine deiminase type-2 (EC 3.5.3.15) (PAD-H19) (Peptidylarginine deiminase II) (Protein-arginine deiminase type II)
1363	Lymphocytes	GRIA3 GLUR3 GLURC	GRIA3_HUMAN	Glutamate receptor 3 (GluR-3) (AMPA-selective glutamate receptor 3) (GluR-C) (GluR-K3) (Glutamate receptor ionotropic, AMPA 3) (GluA3)
1364	Lymphocytes	PLA2G5	PA2G5_HUMAN	Calcium-dependent phospholipase A2 (EC 3.1.1.4) (Group V phospholipase A2) (PLA2-10) (Phosphatidylcholine 2-acylhydrolase 5)
1365	Lymphocytes	CCR8 CKRL1 CMKBR8 CMKBRL2	CCR8_HUMAN	C-C chemokine receptor type 8 (C-C CKR-8) (CC-CKR-8) (CCR-8) (CC chemokine receptor CHEMR1) (CMKBRL2) (Chemokine receptor-like 1) (CKR-L1) (GPR-CY6) (GPRCY6) (TER1) (CD antigen CDw198)
1366	Lymphocytes	CCL27 ILC SCYA27	CCL27_HUMAN	C-C motif chemokine 27 (CC chemokine ILC) (Cutaneous T-cell-attracting chemokine) (CTACK) (ESkine) (IL-11 R-alpha-locus chemokine) (Skinkine) (Small-inducible cytokine A27)
1367	Lymphocytes	TEC PSCTK4	TEC_HUMAN	Tyrosine-protein kinase Tec (EC 2.7.10.2)
1368	Lymphocytes	NR4A3 CHN CSMF MINOR NOR1 TEC	NR4A3_HUMAN	Nuclear receptor subfamily 4 group A member 3 (Mitogen-induced nuclear orphan receptor) (Neuron-derived orphan receptor 1) (Nuclear hormone receptor NOR-1)
1369	Lymphocytes	CD1B	CD1B_HUMAN	T-cell surface glycoprotein CD1b (CD antigen CD1b)
1370	Lymphocytes	LYST CHS CHS1	LYST_HUMAN	Lysosomal-trafficking regulator (Beige homolog)
1371	Lymphocytes	BTLA	BTLA_HUMAN	B- and T-lymphocyte attenuator (B- and T-lymphocyte-associated protein) (CD antigen CD272)
1372	Lymphocytes	GLRX3 PICOT TXNL2 HUSSY-22	GLRX3_HUMAN	Glutaredoxin-3 (PKC-interacting cousin of thioredoxin) (PICOT) (PKC-theta-interacting protein) (PKCq-interacting protein) (Thioredoxin-like protein 2)
1373	Lymphocytes	PDGFC SCDGF UNQ174/PRO200	PDGFC_HUMAN	Platelet-derived growth factor C (PDGF-C) (Fallotein) (Spinal cord-derived growth factor) (SCDGF) (VEGF-E) [Cleaved into: Platelet-derived growth factor C, latent form (PDGFC latent form); Platelet-derived growth factor C, receptor-binding form (PDGFC receptor-binding form)]
1374	Lymphocytes	DGKA DAGK DAGK1	DGKA_HUMAN	Diacylglycerol kinase alpha (DAG kinase alpha) (EC 2.7.1.107) (80 kDa diacylglycerol kinase) (Diglyceride kinase alpha) (DGK-alpha)
1375	Lymphocytes	ULBP2 N2DL2 RAET1H UNQ463/PRO791	ULBP2_HUMAN	UL16-binding protein 2 (ALCAN-alpha) (NKG2D ligand 2) (N2DL-2) (NKG2DL2) (Retinoic acid early transcript 1H)
1376	Lymphocytes	PIBF1 C13orf24 PIBF	PIBF1_HUMAN	Progesterone-induced-blocking factor 1 (PIBF) (Centrosomal protein of 90 kDa) (CEP90)
1377	Lymphocytes	MAD2L2 MAD2B REV7	MD2L2_HUMAN	Mitotic spindle assembly checkpoint protein MAD2B (Mitotic arrest deficient 2-like protein 2) (MAD2-like protein 2) (REV7 homolog) (hREV7)
1378	Lymphocytes	AGRN AGRIN	AGRIN_HUMAN	Agrin [Cleaved into: Agrin N-terminal 110 kDa subunit; Agrin C-terminal 110 kDa subunit; Agrin C-terminal 90 kDa fragment (C90); Agrin C-terminal 22 kDa fragment (C22)]
1379	Lymphocytes	IL21R NILR UNQ3121/PRO10273	IL21R_HUMAN	Interleukin-21 receptor (IL-21 receptor) (IL-21R) (Novel interleukin receptor) (CD antigen CD360)
1380	Lymphocytes	JMJD6 KIAA0585 PTDSR	JMJD6_HUMAN	Bifunctional arginine demethylase and lysyl-hydroxylase JMJD6 (EC 1.14.11.-) (Histone arginine demethylase JMJD6) (JmjC domain-containing protein 6) (Jumonji domain-containing protein 6) (Lysyl-hydroxylase JMJD6) (Peptide-lysine 5-dioxygenase JMJD6) (Phosphatidylserine receptor) (Protein PTDSR)
1381	Lymphocytes	KLC1 KLC KNS2	KLC1_HUMAN	Kinesin light chain 1 (KLC 1)
1382	Lymphocytes	PLA2G10	PA2GX_HUMAN	Group 10 secretory phospholipase A2 (EC 3.1.1.4) (Group X secretory phospholipase A2) (GX sPLA2) (sPLA2-X) (Phosphatidylcholine 2-acylhydrolase 10)
1383	Lymphocytes	PRKACB	KAPCB_HUMAN	cAMP-dependent protein kinase catalytic subunit beta (PKA C-beta) (EC 2.7.11.11)
1384	Lymphocytes	TIAL1	TIAR_HUMAN	Nucleolysin TIAR (TIA-1-related protein)
1385	Lymphocytes	MT-CO1 COI COXI MTCO1	COX1_HUMAN	Cytochrome c oxidase subunit 1 (EC 1.9.3.1) (Cytochrome c oxidase polypeptide I)
1386	Lymphocytes	TNFRSF17 BCM BCMA	TNR17_HUMAN	Tumor necrosis factor receptor superfamily member 17 (B-cell maturation protein) (CD antigen CD269)
1387	Lymphocytes	AP1M1 CLTNM	AP1M1_HUMAN	AP-1 complex subunit mu-1 (AP-mu chain family member mu1A) (Adaptor protein complex AP-1 subunit mu-1) (Adaptor-related protein complex 1 subunit mu-1) (Clathrin assembly protein complex 1 mu-1 medium chain 1) (Clathrin coat assembly protein AP47) (Clathrin coat-associated protein AP47) (Golgi adaptor HA1/AP1 adaptin mu-1 subunit) (Mu-adaptin 1) (Mu1A-adaptin)
1388	Lymphocytes	SSTR1	SSR1_HUMAN	Somatostatin receptor type 1 (SS-1-R) (SS1-R) (SS1R) (SRIF-2)
1389	Lymphocytes	CD48 BCM1 BLAST1	CD48_HUMAN	CD48 antigen (B-lymphocyte activation marker BLAST-1) (BCM1 surface antigen) (Leukocyte antigen MEM-102) (SLAM family member 2) (SLAMF2) (Signaling lymphocytic activation molecule 2) (TCT.1) (CD antigen CD48)
1390	Lymphocytes	SOX5	SOX5_HUMAN	Transcription factor SOX-5
1391	Lymphocytes	RASGRP1 RASGRP	GRP1_HUMAN	RAS guanyl-releasing protein 1 (Calcium and DAG-regulated guanine nucleotide exchange factor II) (CalDAG-GEFII) (Ras guanyl-releasing protein)
1392	Lymphocytes	MAPK13 PRKM13 SAPK4	MK13_HUMAN	Mitogen-activated protein kinase 13 (MAP kinase 13) (MAPK 13) (EC 2.7.11.24) (Mitogen-activated protein kinase p38 delta) (MAP kinase p38 delta) (Stress-activated protein kinase 4)
1393	Lymphocytes	LSP1 WP34	LSP1_HUMAN	Lymphocyte-specific protein 1 (47 kDa actin-binding protein) (52 kDa phosphoprotein) (pp52) (Lymphocyte-specific antigen WP34)
1394	Lymphocytes	NFATC4 NFAT3	NFAC4_HUMAN	Nuclear factor of activated T-cells, cytoplasmic 4 (NF-ATc4) (NFATc4) (T-cell transcription factor NFAT3) (NF-AT3)
1395	Lymphocytes	HLA-DQA2 HLA-DXA	DQA2_HUMAN	HLA class II histocompatibility antigen, DQ alpha 2 chain (DX alpha chain) (HLA class II histocompatibility antigen, DQ(6) alpha chain) (HLA-DQA1) (MHC class II DQA2)
1396	Lymphocytes	CCL8 MCP2 SCYA10 SCYA8	CCL8_HUMAN	C-C motif chemokine 8 (HC14) (Monocyte chemoattractant protein 2) (Monocyte chemotactic protein 2) (MCP-2) (Small-inducible cytokine A8) [Cleaved into: MCP-2(6-76)]
1397	Lymphocytes	FIS1 TTC11 CGI-135	FIS1_HUMAN	Mitochondrial fission 1 protein (FIS1 homolog) (hFis1) (Tetratricopeptide repeat protein 11) (TPR repeat protein 11)
1398	Lymphocytes	CCL23 MIP3 MPIF1 SCYA23	CCL23_HUMAN	C-C motif chemokine 23 (CK-beta-8) (CKB-8) (Macrophage inflammatory protein 3) (MIP-3) (Myeloid progenitor inhibitory factor 1) (MPIF-1) (Small-inducible cytokine A23) [Cleaved into: CCL23(19-99); CCL23(22-99); CCL23(27-99); CCL23(30-99)]
1399	Lymphocytes	LRG1 LRG	A2GL_HUMAN	Leucine-rich alpha-2-glycoprotein (LRG)
1400	Lymphocytes	FYB1 FYB SLAP130	FYB1_HUMAN	FYN-binding protein 1 (Adhesion and degranulation promoting adaptor protein) (ADAP) (FYB-120/130) (p120/p130) (FYN-T-binding protein) (SLAP-130) (SLP-76-associated phosphoprotein)
1401	Lymphocytes	EIF2B4 EIF2BD	EI2BD_HUMAN	Translation initiation factor eIF-2B subunit delta (eIF-2B GDP-GTP exchange factor subunit delta)
1402	Lymphocytes	CLTA	CLCA_HUMAN	Clathrin light chain A (Lca)
1403	Lymphocytes	NFATC3 NFAT4	NFAC3_HUMAN	Nuclear factor of activated T-cells, cytoplasmic 3 (NF-ATc3) (NFATc3) (NFATx) (T-cell transcription factor NFAT4) (NF-AT4)
1404	Lymphocytes	KIF23 KNSL5 MKLP1	KIF23_HUMAN	Kinesin-like protein KIF23 (Kinesin-like protein 5) (Mitotic kinesin-like protein 1)
1405	Lymphocytes	CCL13 MCP4 NCC1 SCYA13	CCL13_HUMAN	C-C motif chemokine 13 (CK-beta-10) (Monocyte chemoattractant protein 4) (Monocyte chemotactic protein 4) (MCP-4) (NCC-1) (Small-inducible cytokine A13) [Cleaved into: C-C motif chemokine 13, long chain; C-C motif chemokine 13, medium chain; C-C motif chemokine 13, short chain]
1406	Lymphocytes	EBI3 IL27B	IL27B_HUMAN	Interleukin-27 subunit beta (IL-27 subunit beta) (IL-27B) (Epstein-Barr virus-induced gene 3 protein) (EBV-induced gene 3 protein)
1407	Lymphocytes	UTS2R GPR14	UR2R_HUMAN	Urotensin-2 receptor (UR-2-R) (G-protein coupled receptor 14) (Urotensin II receptor) (UR-II-R)
1408	Lymphocytes	GCNT1 NACGT2	GCNT1_HUMAN	Beta-1,3-galactosyl-O-glycosyl-glycoprotein beta-1,6-N-acetylglucosaminyltransferase (EC 2.4.1.102) (Core 2-branching enzyme) (Core2-GlcNAc-transferase) (C2GNT) (Core 2 GNT)
1409	Lymphocytes	SLC38A2 ATA2 KIAA1382 SAT2 SNAT2	S38A2_HUMAN	Sodium-coupled neutral amino acid transporter 2 (Amino acid transporter A2) (Protein 40-9-1) (Solute carrier family 38 member 2) (System A amino acid transporter 2) (System A transporter 1) (System N amino acid transporter 2)
1410	Lymphocytes	SART1	SNUT1_HUMAN	U4/U6.U5 tri-snRNP-associated protein 1 (SNU66 homolog) (hSnu66) (Squamous cell carcinoma antigen recognized by T-cells 1) (SART-1) (hSART-1) (U4/U6.U5 tri-snRNP-associated 110 kDa protein) (allergen Hom s 1)
1411	Lymphocytes	LTB TNFC TNFSF3	TNFC_HUMAN	Lymphotoxin-beta (LT-beta) (Tumor necrosis factor C) (TNF-C) (Tumor necrosis factor ligand superfamily member 3)
1412	Lymphocytes	SP4	SP4_HUMAN	Transcription factor Sp4 (SPR-1)
1413	Lymphocytes	TNFSF18 AITRL GITRL TL6 UNQ149/PRO175	TNF18_HUMAN	Tumor necrosis factor ligand superfamily member 18 (Activation-inducible TNF-related ligand) (AITRL) (Glucocorticoid-induced TNF-related ligand) (hGITRL)
1414	Lymphocytes	CD53 MOX44 TSPAN25	CD53_HUMAN	Leukocyte surface antigen CD53 (Cell surface glycoprotein CD53) (Tetraspanin-25) (Tspan-25) (CD antigen CD53)
1415	Lymphocytes	PIP5K1A	PI51A_HUMAN	Phosphatidylinositol 4-phosphate 5-kinase type-1 alpha (PIP5K1-alpha) (PtdIns(4)P-5-kinase 1 alpha) (EC 2.7.1.68) (68 kDa type I phosphatidylinositol 4-phosphate 5-kinase alpha) (Phosphatidylinositol 4-phosphate 5-kinase type I alpha) (PIP5KIalpha)
1416	Lymphocytes	SSTR3	SSR3_HUMAN	Somatostatin receptor type 3 (SS-3-R) (SS3-R) (SS3R) (SSR-28)
1417	Lymphocytes	FANCM KIAA1596	FANCM_HUMAN	Fanconi anemia group M protein (Protein FACM) (EC 3.6.4.13) (ATP-dependent RNA helicase FANCM) (Fanconi anemia-associated polypeptide of 250 kDa) (FAAP250) (Protein Hef ortholog)
1418	Lymphocytes	ACO2	ACON_HUMAN	Aconitate hydratase, mitochondrial (Aconitase) (EC 4.2.1.3) (Citrate hydro-lyase)
1419	Lymphocytes	DEPTOR DEPDC6	DPTOR_HUMAN	DEP domain-containing mTOR-interacting protein (DEP domain-containing protein 6)
1420	Lymphocytes	CNN1	CNN1_HUMAN	Calponin-1 (Basic calponin) (Calponin H1, smooth muscle)
1421	Lymphocytes	SLX4 BTBD12 KIAA1784 KIAA1987	SLX4_HUMAN	Structure-specific endonuclease subunit SLX4 (BTB/POZ domain-containing protein 12)
1422	Lymphocytes	SART3 KIAA0156 TIP110	SART3_HUMAN	Squamous cell carcinoma antigen recognized by T-cells 3 (SART-3) (Tat-interacting protein of 110 kDa) (Tip110) (p110 nuclear RNA-binding protein)
1423	Lymphocytes	POLQ POLH	DPOLQ_HUMAN	DNA polymerase theta (EC 2.7.7.7) (DNA polymerase eta)
1424	Lymphocytes	PRKAG1	AAKG1_HUMAN	5'-AMP-activated protein kinase subunit gamma-1 (AMPK gamma1) (AMPK subunit gamma-1) (AMPKg)
1425	Lymphocytes	DLAT DLTA	ODP2_HUMAN	Dihydrolipoyllysine-residue acetyltransferase component of pyruvate dehydrogenase complex, mitochondrial (EC 2.3.1.12) (70 kDa mitochondrial autoantigen of primary biliary cirrhosis) (PBC) (Dihydrolipoamide acetyltransferase component of pyruvate dehydrogenase complex) (M2 antigen complex 70 kDa subunit) (Pyruvate dehydrogenase complex component E2) (PDC-E2) (PDCE2)
1426	Lymphocytes	CHN2 ARHGAP3 BCH	CHIO_HUMAN	Beta-chimaerin (Beta-chimerin) (Rho GTPase-activating protein 3)
1427	Lymphocytes	C1GALT1C1 COSMC HSPC067 MSTP143 UNQ273/PRO310	C1GLC_HUMAN	C1GALT1-specific chaperone 1 (C38H2-like protein 1) (C38H2-L1) (Core 1 beta1,3-galactosyltransferase 2) (C1Gal-T2) (C1GalT2) (Core 1 beta3-Gal-T2) (Core 1 beta3-galactosyltransferase-specific molecular chaperone)
1428	Lymphocytes	CHN1 ARHGAP2 CHN	CHIN_HUMAN	N-chimaerin (A-chimaerin) (Alpha-chimerin) (N-chimerin) (NC) (Rho GTPase-activating protein 2)
1429	Lymphocytes	MAP4K1 HPK1	M4K1_HUMAN	Mitogen-activated protein kinase kinase kinase kinase 1 (EC 2.7.11.1) (Hematopoietic progenitor kinase) (MAPK/ERK kinase kinase kinase 1) (MEK kinase kinase 1) (MEKKK 1)
1430	Lymphocytes	SEMA7A CD108 SEMAL	SEM7A_HUMAN	Semaphorin-7A (CDw108) (JMH blood group antigen) (John-Milton-Hargen human blood group Ag) (Semaphorin-K1) (Sema K1) (Semaphorin-L) (Sema L) (CD antigen CD108)
1431	Lymphocytes	FANCF	FANCF_HUMAN	Fanconi anemia group F protein (Protein FACF)
1432	Lymphocytes	RGS1 1R20 BL34 IER1	RGS1_HUMAN	Regulator of G-protein signaling 1 (RGS1) (B-cell activation protein BL34) (Early response protein 1R20)
1433	Lymphocytes	IFNA17	IFN17_HUMAN	Interferon alpha-17 (IFN-alpha-17) (Interferon alpha-88) (Interferon alpha-I') (LeIF I) (Interferon alpha-T)
1434	Lymphocytes	FANCL PHF9	FANCL_HUMAN	E3 ubiquitin-protein ligase FANCL (EC 2.3.2.27) (Fanconi anemia group L protein) (Fanconi anemia-associated polypeptide of 43 kDa) (FAAP43) (RING-type E3 ubiquitin transferase FANCL)
1435	Lymphocytes	PLA2G4C	PA24C_HUMAN	Cytosolic phospholipase A2 gamma (cPLA2-gamma) (EC 3.1.1.4) (Phospholipase A2 group IVC)
1436	Lymphocytes	CCL25 SCYA25 TECK	CCL25_HUMAN	C-C motif chemokine 25 (Chemokine TECK) (Small-inducible cytokine A25) (Thymus-expressed chemokine)
1437	Lymphocytes	HLA-DOB	DOB_HUMAN	HLA class II histocompatibility antigen, DO beta chain (MHC class II antigen DOB)
1438	Lymphocytes	KIDINS220 ARMS KIAA1250	KDIS_HUMAN	Kinase D-interacting substrate of 220 kDa (Ankyrin repeat-rich membrane-spanning protein)
1439	Lymphocytes	CD164	MUC24_HUMAN	Sialomucin core protein 24 (MUC-24) (Endolyn) (Multi-glycosylated core protein 24) (MGC-24) (MGC-24v) (CD antigen CD164)
1440	Lymphocytes	APBA2 MINT2 X11L	APBA2_HUMAN	Amyloid-beta A4 precursor protein-binding family A member 2 (Adapter protein X11beta) (Neuron-specific X11L protein) (Neuronal Munc18-1-interacting protein 2) (Mint-2)
1441	Lymphocytes	HCLS1 HS1	HCLS1_HUMAN	Hematopoietic lineage cell-specific protein (Hematopoietic cell-specific LYN substrate 1) (LckBP1) (p75)
1442	Lymphocytes	PGLYRP1 PGLYRP PGRP TNFSF3L SBBI68 UNQ639/PRO1269	PGRP1_HUMAN	Peptidoglycan recognition protein 1 (Peptidoglycan recognition protein short) (PGRP-S)
1443	Lymphocytes	OS9	OS9_HUMAN	Protein OS-9 (Amplified in osteosarcoma 9)
1444	Lymphocytes	FANCI KIAA1794	FANCI_HUMAN	Fanconi anemia group I protein (Protein FACI)
1445	Lymphocytes	NFIB	NFIB_HUMAN	Nuclear factor 1 B-type (NF1-B) (Nuclear factor 1/B) (CCAAT-box-binding transcription factor) (CTF) (Nuclear factor I/B) (NF-I/B) (NFI-B) (TGGCA-binding protein)
1446	Lymphocytes	DNM3 KIAA0820	DYN3_HUMAN	Dynamin-3 (EC 3.6.5.5) (Dynamin, testicular) (T-dynamin)
1447	Lymphocytes	SPA17 SP17	SP17_HUMAN	Sperm surface protein Sp17 (Cancer/testis antigen 22) (CT22) (Sp17-1) (Sperm autoantigenic protein 17) (Sperm protein 17)
1448	Lymphocytes	ASGR2 CLEC4H2	ASGR2_HUMAN	Asialoglycoprotein receptor 2 (ASGP-R 2) (ASGPR 2) (C-type lectin domain family 4 member H2) (Hepatic lectin H2) (HL-2)
1449	Lymphocytes	DNTT TDT	TDT_HUMAN	DNA nucleotidylexotransferase (EC 2.7.7.31) (Terminal addition enzyme) (Terminal deoxynucleotidyltransferase) (Terminal transferase)
1450	Lymphocytes	PNKD KIAA1184 MR1 TAHCCP2 FKSG19 UNQ2491/PRO5778	PNKD_HUMAN	Probable hydrolase PNKD (EC 3.-.-.-) (Myofibrillogenesis regulator 1) (MR-1) (Paroxysmal nonkinesiogenic dyskinesia protein) (Trans-activated by hepatitis C virus core protein 2)
1451	Lymphocytes	MR1	HMR1_HUMAN	Major histocompatibility complex class I-related gene protein (MHC class I-related gene protein) (Class I histocompatibility antigen-like protein)
1452	Lymphocytes	IFNA8	IFNA8_HUMAN	Interferon alpha-8 (IFN-alpha-8) (Interferon alpha-B) (LeIF B) (Interferon alpha-B2)
1453	Lymphocytes	PDHX PDX1	ODPX_HUMAN	Pyruvate dehydrogenase protein X component, mitochondrial (Dihydrolipoamide dehydrogenase-binding protein of pyruvate dehydrogenase complex) (E3-binding protein) (E3BP) (Lipoyl-containing pyruvate dehydrogenase complex component X) (proX)
1454	Lymphocytes	KLRG1 CLEC15A MAFA MAFAL	KLRG1_HUMAN	Killer cell lectin-like receptor subfamily G member 1 (C-type lectin domain family 15 member A) (ITIM-containing receptor MAFA-L) (MAFA-like receptor) (Mast cell function-associated antigen)
1455	Lymphocytes	CD1E	CD1E_HUMAN	T-cell surface glycoprotein CD1e, membrane-associated (hCD1e) (R2G1) (CD antigen CD1e) [Cleaved into: T-cell surface glycoprotein CD1e, soluble (sCD1e)]
1456	Lymphocytes	SIVA1 SIVA	SIVA_HUMAN	Apoptosis regulatory protein Siva (CD27-binding protein) (CD27BP)
1457	Lymphocytes	CARD10 CARMA3	CAR10_HUMAN	Caspase recruitment domain-containing protein 10 (CARD-containing MAGUK protein 3) (Carma 3)
1458	Lymphocytes	PDIA6 ERP5 P5 TXNDC7	PDIA6_HUMAN	Protein disulfide-isomerase A6 (EC 5.3.4.1) (Endoplasmic reticulum protein 5) (ER protein 5) (ERp5) (Protein disulfide isomerase P5) (Thioredoxin domain-containing protein 7)
1459	Lymphocytes	NLRC5 NOD27 NOD4	NLRC5_HUMAN	Protein NLRC5 (Caterpiller protein 16.1) (CLR16.1) (Nucleotide-binding oligomerization domain protein 27) (Nucleotide-binding oligomerization domain protein 4)
1460	Lymphocytes	CD8B CD8B1	CD8B_HUMAN	T-cell surface glycoprotein CD8 beta chain (CD antigen CD8b)
1461	Lymphocytes	ACSL5 ACS5 FACL5 UNQ633/PRO1250	ACSL5_HUMAN	Long-chain-fatty-acid--CoA ligase 5 (EC 6.2.1.3) (Long-chain acyl-CoA synthetase 5) (LACS 5)
1462	Lymphocytes	CYTH1 D17S811E PSCD1	CYH1_HUMAN	Cytohesin-1 (PH, SEC7 and coiled-coil domain-containing protein 1) (SEC7 homolog B2-1)
1463	Lymphocytes	SSTR4	SSR4_HUMAN	Somatostatin receptor type 4 (SS-4-R) (SS4-R) (SS4R)
1464	Lymphocytes	STX11	STX11_HUMAN	Syntaxin-11
1465	Lymphocytes	FANCE FACE	FANCE_HUMAN	Fanconi anemia group E protein (Protein FACE)
1466	Lymphocytes	CLC LGALS10 LGALS10A	LEG10_HUMAN	Galectin-10 (Gal-10) (Charcot-Leyden crystal protein) (CLC) (Eosinophil lysophospholipase) (Lysolecithin acylhydrolase)
1467	Lymphocytes	CLCF1 BSF3 CLC NNT1	CLCF1_HUMAN	Cardiotrophin-like cytokine factor 1 (B-cell-stimulating factor 3) (BSF-3) (Novel neurotrophin-1) (NNT-1)
1468	Lymphocytes	IFNA1; IFNA13	IFNA1_HUMAN	Interferon alpha-1/13 (IFN-alpha-1/13) (Interferon alpha-D) (LeIF D)
1469	Lymphocytes	AKAP1 AKAP149 PRKA1	AKAP1_HUMAN	A-kinase anchor protein 1, mitochondrial (A-kinase anchor protein 149 kDa) (AKAP 149) (Dual specificity A-kinase-anchoring protein 1) (D-AKAP-1) (Protein kinase A-anchoring protein 1) (PRKA1) (Spermatid A-kinase anchor protein 84) (S-AKAP84)
1470	Lymphocytes	DDX3Y DBY	DDX3Y_HUMAN	ATP-dependent RNA helicase DDX3Y (EC 3.6.4.13) (DEAD box protein 3, Y-chromosomal)
1471	Lymphocytes	CTPS1 CTPS	PYRG1_HUMAN	CTP synthase 1 (EC 6.3.4.2) (CTP synthetase 1) (UTP--ammonia ligase 1)
1472	Lymphocytes	TSPAN7 A15 DXS1692E MXS1 TM4SF2	TSN7_HUMAN	Tetraspanin-7 (Tspan-7) (Cell surface glycoprotein A15) (Membrane component chromosome X surface marker 1) (T-cell acute lymphoblastic leukemia-associated antigen 1) (TALLA-1) (Transmembrane 4 superfamily member 2) (CD antigen CD231)
1473	Lymphocytes	PSG1 B1G1 PSBG1 PSGGA	PSG1_HUMAN	Pregnancy-specific beta-1-glycoprotein 1 (PS-beta-G-1) (PSBG-1) (Pregnancy-specific glycoprotein 1) (CD66 antigen-like family member F) (Fetal liver non-specific cross-reactive antigen 1/2) (FL-NCA-1/2) (PSG95) (Pregnancy-specific beta-1 glycoprotein C/D) (PS-beta-C/D) (CD antigen CD66f)
1474	Lymphocytes	ROBO2 KIAA1568	ROBO2_HUMAN	Roundabout homolog 2
1475	Lymphocytes	IFNA21	IFN21_HUMAN	Interferon alpha-21 (IFN-alpha-21) (Interferon alpha-F) (LeIF F)
1476	Lymphocytes	IFNA10	IFN10_HUMAN	Interferon alpha-10 (IFN-alpha-10) (Interferon alpha-6L) (Interferon alpha-C) (LeIF C)
1477	Lymphocytes	HLA-DQB2 HLA-DXB	DQB2_HUMAN	HLA class II histocompatibility antigen, DQ beta 2 chain (HLA class II histocompatibility antigen, DX beta chain) (MHC class II antigen DQB2)
1478	Lymphocytes	PLA2G3	PA2G3_HUMAN	Group 3 secretory phospholipase A2 (EC 3.1.1.4) (Group III secretory phospholipase A2) (GIII sPLA2) (sPLA2-III) (Phosphatidylcholine 2-acylhydrolase 3)
1479	Lymphocytes	SUN2 FRIGG KIAA0668 RAB5IP UNC84B	SUN2_HUMAN	SUN domain-containing protein 2 (Protein unc-84 homolog B) (Rab5-interacting protein) (Rab5IP) (Sad1/unc-84 protein-like 2)
1480	Lymphocytes	CLTB	CLCB_HUMAN	Clathrin light chain B (Lcb)
1481	Lymphocytes	MAGEC1	MAGC1_HUMAN	Melanoma-associated antigen C1 (Cancer/testis antigen 7.1) (CT7.1) (MAGE-C1 antigen)
1482	Lymphocytes	CCL16 ILINCK NCC4 SCYA16	CCL16_HUMAN	C-C motif chemokine 16 (Chemokine CC-4) (HCC-4) (Chemokine LEC) (IL-10-inducible chemokine) (LCC-1) (Liver-expressed chemokine) (Lymphocyte and monocyte chemoattractant) (LMC) (Monotactin-1) (MTN-1) (NCC-4) (Small-inducible cytokine A16)
1483	Lymphocytes	PHLDA1 PHRIP TDAG51	PHLA1_HUMAN	Pleckstrin homology-like domain family A member 1 (Apoptosis-associated nuclear protein) (Proline- and glutamine-rich protein) (PQ-rich protein) (PQR protein) (Proline- and histidine-rich protein) (T-cell death-associated gene 51 protein)
1484	Lymphocytes	EOMES TBR2	EOMES_HUMAN	Eomesodermin homolog (T-box brain protein 2) (T-brain-2) (TBR-2)
1485	Lymphocytes	SLAMF6 KALI UNQ6123/PRO20080	SLAF6_HUMAN	SLAM family member 6 (Activating NK receptor) (NK-T-B-antigen) (NTB-A) (CD antigen CD352)
1486	Lymphocytes	LY75 CD205 CLEC13B	LY75_HUMAN	Lymphocyte antigen 75 (Ly-75) (C-type lectin domain family 13 member B) (DEC-205) (gp200-MR6) (CD antigen CD205)
1487	Lymphocytes	STX7	STX7_HUMAN	Syntaxin-7
1488	Lymphocytes	IFNA4	IFNA4_HUMAN	Interferon alpha-4 (IFN-alpha-4) (Interferon alpha-4B) (Interferon alpha-76) (Interferon alpha-M1)
1489	Lymphocytes	ARID3A DRIL1 DRIL3 DRX E2FBP1	ARI3A_HUMAN	AT-rich interactive domain-containing protein 3A (ARID domain-containing protein 3A) (B-cell regulator of IgH transcription) (Bright) (Dead ringer-like protein 1) (E2F-binding protein 1)
1490	Lymphocytes	LST1 B144	LST1_HUMAN	Leukocyte-specific transcript 1 protein (Protein B144)
1491	Lymphocytes	SLCO1B1 LST1 OATP1B1 OATP2 OATPC SLC21A6	SO1B1_HUMAN	Solute carrier organic anion transporter family member 1B1 (Liver-specific organic anion transporter 1) (LST-1) (OATP-C) (Sodium-independent organic anion-transporting polypeptide 2) (OATP-2) (Solute carrier family 21 member 6)
1492	Lymphocytes	DPP7 DPP2 QPP	DPP2_HUMAN	Dipeptidyl peptidase 2 (EC 3.4.14.2) (Dipeptidyl aminopeptidase II) (Dipeptidyl peptidase 7) (Dipeptidyl peptidase II) (DPP II) (Quiescent cell proline dipeptidase)
1493	Lymphocytes	IL1F10 FIL1T IL1HY2 IL38 FKSG75 UNQ6119/PRO20041	IL1FA_HUMAN	Interleukin-1 family member 10 (IL-1F10) (Family of interleukin 1-theta) (FIL1 theta) (Interleukin-1 HY2) (IL-1HY2) (Interleukin-1 theta) (IL-1 theta) (Interleukin-38) (IL-38)
1494	Lymphocytes	XAGE1A GAGED2 XAGE1; XAGE1B; XAGE1C; XAGE1D; XAGE1E	XAGE1_HUMAN	X antigen family member 1 (XAGE-1) (Cancer/testis antigen 12.1) (CT12.1) (G antigen family D member 2)
1495	Lymphocytes	GZMM MET1	GRAM_HUMAN	Granzyme M (EC 3.4.21.-) (Met-1 serine protease) (Hu-Met-1) (Met-ase) (Natural killer cell granular protease)
1496	Lymphocytes	PDIA4 ERP70 ERP72	PDIA4_HUMAN	Protein disulfide-isomerase A4 (EC 5.3.4.1) (Endoplasmic reticulum resident protein 70) (ER protein 70) (ERp70) (Endoplasmic reticulum resident protein 72) (ER protein 72) (ERp-72) (ERp72)
1497	Lymphocytes	UBE2T HSPC150 PIG50	UBE2T_HUMAN	Ubiquitin-conjugating enzyme E2 T (EC 2.3.2.23) (Cell proliferation-inducing gene 50 protein) (E2 ubiquitin-conjugating enzyme T) (Ubiquitin carrier protein T) (Ubiquitin-protein ligase T)
1498	Lymphocytes	GPR183 EBI2	GP183_HUMAN	G-protein coupled receptor 183 (Epstein-Barr virus-induced G-protein coupled receptor 2) (EBI2) (EBV-induced G-protein coupled receptor 2) (hEBI2)
1499	Lymphocytes	IFNA14	IFN14_HUMAN	Interferon alpha-14 (IFN-alpha-14) (Interferon alpha-H) (LeIF H) (Interferon lambda-2-H)
1500	Lymphocytes	KCNN2	KCNN2_HUMAN	Small conductance calcium-activated potassium channel protein 2 (SK2) (SKCa 2) (SKCa2) (KCa2.2)
1501	Lymphocytes	EXOC2 SEC5 SEC5L1	EXOC2_HUMAN	Exocyst complex component 2 (Exocyst complex component Sec5)
1502	Lymphocytes	PHPT1 PHP14 CGI-202 HSPC141	PHP14_HUMAN	14 kDa phosphohistidine phosphatase (EC 3.9.1.3) (Phosphohistidine phosphatase 1) (PHPT1) (Protein histidine phosphatase) (PHP) (Protein janus-A homolog)
1503	Lymphocytes	IFNA5	IFNA5_HUMAN	Interferon alpha-5 (IFN-alpha-5) (Interferon alpha-61) (Interferon alpha-G) (LeIF G)
1504	Lymphocytes	EPHB3 ETK2 HEK2 TYRO6	EPHB3_HUMAN	Ephrin type-B receptor 3 (EC 2.7.10.1) (EPH-like tyrosine kinase 2) (EPH-like kinase 2) (Embryonic kinase 2) (EK2) (hEK2) (Tyrosine-protein kinase TYRO6)
1505	Lymphocytes	ADNP ADNP1 KIAA0784	ADNP_HUMAN	Activity-dependent neuroprotector homeobox protein (Activity-dependent neuroprotective protein)
1506	Lymphocytes	SIGLEC5 CD33L2 OBBP2	SIGL5_HUMAN	Sialic acid-binding Ig-like lectin 5 (Siglec-5) (CD33 antigen-like 2) (Obesity-binding protein 2) (OB-BP2) (OB-binding protein 2) (CD antigen CD170)
1507	Lymphocytes	GCSAM GAL GCET2	GCSAM_HUMAN	Germinal center-associated signaling and motility protein (Germinal center B-cell-expressed transcript 2 protein) (Germinal center-associated lymphoma protein) (hGAL)
1508	Lymphocytes	FCRL5 FCRH5 IRTA2 UNQ503/PRO820	FCRL5_HUMAN	Fc receptor-like protein 5 (FcR-like protein 5) (FcRL5) (BXMAS1) (Fc receptor homolog 5) (FcRH5) (Immune receptor translocation-associated protein 2) (CD antigen CD307e)
1509	Lymphocytes	KCNK5 TASK2	KCNK5_HUMAN	Potassium channel subfamily K member 5 (Acid-sensitive potassium channel protein TASK-2) (TWIK-related acid-sensitive K(+) channel 2)
1510	Lymphocytes	PRKAR1B	KAP1_HUMAN	cAMP-dependent protein kinase type I-beta regulatory subunit
1511	Lymphocytes	STX8	STX8_HUMAN	Syntaxin-8
1512	Lymphocytes	MAPK6 ERK3 PRKM6	MK06_HUMAN	Mitogen-activated protein kinase 6 (MAP kinase 6) (MAPK 6) (EC 2.7.11.24) (Extracellular signal-regulated kinase 3) (ERK-3) (MAP kinase isoform p97) (p97-MAPK)
1513	Lymphocytes	IFNA16	IFN16_HUMAN	Interferon alpha-16 (IFN-alpha-16) (Interferon alpha-WA)
1514	Lymphocytes	IFNA6	IFNA6_HUMAN	Interferon alpha-6 (IFN-alpha-6) (Interferon alpha-54) (Interferon alpha-K) (LeIF K)
1515	Lymphocytes	SLC38A1 ATA1 NAT2 SAT1 SNAT1	S38A1_HUMAN	Sodium-coupled neutral amino acid transporter 1 (Amino acid transporter A1) (N-system amino acid transporter 2) (Solute carrier family 38 member 1) (System A amino acid transporter 1) (System N amino acid transporter 1)
1516	Lymphocytes	IFNA7	IFNA7_HUMAN	Interferon alpha-7 (IFN-alpha-7) (Interferon alpha-J) (LeIF J) (Interferon alpha-J1) (IFN-alpha-J1)
1517	Lymphocytes	PRKACG	KAPCG_HUMAN	cAMP-dependent protein kinase catalytic subunit gamma (PKA C-gamma) (EC 2.7.11.11)
1518	Lymphocytes	GZMK TRYP2	GRAK_HUMAN	Granzyme K (EC 3.4.21.-) (Fragmentin-3) (Granzyme-3) (NK-tryptase-2) (NK-Tryp-2)
1519	Lymphocytes	DOCK2 KIAA0209	DOCK2_HUMAN	Dedicator of cytokinesis protein 2
1520	Lymphocytes	MPP5	MPP5_HUMAN	MAGUK p55 subfamily member 5
1521	Lymphocytes	PLA2G2D SPLASH	PA2GD_HUMAN	Group IID secretory phospholipase A2 (GIID sPLA2) (sPLA2-IID) (EC 3.1.1.4) (PLA2IID) (Phosphatidylcholine 2-acylhydrolase 2D) (Secretory-type PLA, stroma-associated homolog)
1522	Lymphocytes	ARHGAP24 FILGAP	RHG24_HUMAN	Rho GTPase-activating protein 24 (Filamin-A-associated RhoGAP) (FilGAP) (RAC1- and CDC42-specific GTPase-activating protein of 72 kDa) (RC-GAP72) (Rho-type GTPase-activating protein 24) (RhoGAP of 73 kDa) (Sarcoma antigen NY-SAR-88) (p73RhoGAP)
1523	Lymphocytes	DSE SART2	DSE_HUMAN	Dermatan-sulfate epimerase (DS epimerase) (EC 5.1.3.19) (Chondroitin-glucuronate 5-epimerase) (Squamous cell carcinoma antigen recognized by T-cells 2) (SART-2)
1524	Lymphocytes	CTAG2 ESO2 LAGE1	CTAG2_HUMAN	Cancer/testis antigen 2 (CT2) (Autoimmunogenic cancer/testis antigen NY-ESO-2) (Cancer/testis antigen 6.2) (CT6.2) (L antigen family member 1) (LAGE-1)
1525	Lymphocytes	GPR15	GPR15_HUMAN	G-protein coupled receptor 15 (Brother of Bonzo) (BoB)
1526	Lymphocytes	EFNB3 EPLG8 LERK8	EFNB3_HUMAN	Ephrin-B3 (EPH-related receptor transmembrane ligand ELK-L3) (EPH-related receptor tyrosine kinase ligand 8) (LERK-8)
1527	Lymphocytes	FANCB	FANCB_HUMAN	Fanconi anemia group B protein (Protein FACB) (Fanconi anemia-associated polypeptide of 95 kDa) (FAAP95)
1528	Lymphocytes	KLF5 BTEB2 CKLF IKLF	KLF5_HUMAN	Krueppel-like factor 5 (Basic transcription element-binding protein 2) (BTE-binding protein 2) (Colon krueppel-like factor) (GC-box-binding protein 2) (Intestinal-enriched krueppel-like factor) (Transcription factor BTEB2)
1529	Lymphocytes	CKLF CKLF1 HSPC224 UNQ410/PRO772	CKLF_HUMAN	Chemokine-like factor (C32)
1530	Lymphocytes	NELFA WHSC2 P/OKcl.15	NELFA_HUMAN	Negative elongation factor A (NELF-A) (Wolf-Hirschhorn syndrome candidate 2 protein)
1531	Lymphocytes	BTN3A1 BTF5	BT3A1_HUMAN	Butyrophilin subfamily 3 member A1 (CD antigen CD277)
1532	Lymphocytes	PDP1 PDP PPM2C	PDP1_HUMAN	[Pyruvate dehydrogenase [acetyl-transferring]]-phosphatase 1, mitochondrial (PDP 1) (EC 3.1.3.43) (Protein phosphatase 2C) (Pyruvate dehydrogenase phosphatase catalytic subunit 1) (PDPC 1)
1533	Lymphocytes	VANGL2 KIAA1215 STB1	VANG2_HUMAN	Vang-like protein 2 (Loop-tail protein 1 homolog) (Strabismus 1) (Van Gogh-like protein 2)
1534	Lymphocytes	WFDC1 PS20	WFDC1_HUMAN	WAP four-disulfide core domain protein 1 (Prostate stromal protein ps20) (ps20 growth inhibitor)
1535	Lymphocytes	EFHD2 SWS1	EFHD2_HUMAN	EF-hand domain-containing protein D2 (Swiprosin-1)
1536	Lymphocytes	CHRM5	ACM5_HUMAN	Muscarinic acetylcholine receptor M5
1537	Lymphocytes	CORT UNQ307/PRO350	CORT_HUMAN	Cortistatin [Cleaved into: Cortistatin-29; Cortistatin-17]
1538	Lymphocytes	PF4V1 CXCL4V1 SCYB4V1	PF4V_HUMAN	Platelet factor 4 variant (C-X-C motif chemokine 4 variant) (CXCL4L1) (PF4alt) (PF4var1) [Cleaved into: Platelet factor 4 variant(4-74); Platelet factor 4 variant(5-74); Platelet factor 4 variant(6-74)]
1539	Lymphocytes	BRD3 KIAA0043 RING3L	BRD3_HUMAN	Bromodomain-containing protein 3 (RING3-like protein)
1540	Lymphocytes	HCST DAP10 KAP10 PIK3AP UNQ587/PRO1157	HCST_HUMAN	Hematopoietic cell signal transducer (DNAX-activation protein 10) (Membrane protein DAP10) (Transmembrane adapter protein KAP10)
1541	Lymphocytes	PNLIPRP2 PLRP2	LIPR2_HUMAN	Pancreatic lipase-related protein 2 (PL-RP2) (EC 3.1.1.26) (EC 3.1.1.3) (Galactolipase)
1542	Lymphocytes	ACKR4 CCBP2 CCR11 CCRL1 VSHK1	ACKR4_HUMAN	Atypical chemokine receptor 4 (C-C chemokine receptor type 11) (C-C CKR-11) (CC-CKR-11) (CCR-11) (CC chemokine receptor-like 1) (CCRL1) (CCX CKR)
1543	Lymphocytes	GMFG	GMFG_HUMAN	Glia maturation factor gamma (GMF-gamma)
1544	Lymphocytes	IL1RL2 IL1RRP2	ILRL2_HUMAN	Interleukin-1 receptor-like 2 (IL-36 receptor) (IL-36R) (Interleukin-1 receptor-related protein 2) (IL-1Rrp2) (IL1R-rp2)
1545	Lymphocytes	GMDS	GMDS_HUMAN	GDP-mannose 4,6 dehydratase (EC 4.2.1.47) (GDP-D-mannose dehydratase) (GMD)
1546	Lymphocytes	PDIA5 PDIR	PDIA5_HUMAN	Protein disulfide-isomerase A5 (EC 5.3.4.1) (Protein disulfide isomerase-related protein)
1547	Lymphocytes	USP36 KIAA1453	UBP36_HUMAN	Ubiquitin carboxyl-terminal hydrolase 36 (EC 3.4.19.12) (Deubiquitinating enzyme 36) (Ubiquitin thioesterase 36) (Ubiquitin-specific-processing protease 36)
1548	Lymphocytes	MAPK4 ERK4 PRKM4	MK04_HUMAN	Mitogen-activated protein kinase 4 (MAP kinase 4) (MAPK 4) (EC 2.7.11.24) (Extracellular signal-regulated kinase 4) (ERK-4) (MAP kinase isoform p63) (p63-MAPK)
1549	Lymphocytes	IFT20	IFT20_HUMAN	Intraflagellar transport protein 20 homolog (hIFT20)
1550	Lymphocytes	KLRC4 NKG2F	NKG2F_HUMAN	NKG2-F type II integral membrane protein (NK cell receptor F) (NKG2-F-activating NK receptor)
1551	Lymphocytes	GPR65 TDAG8	PSYR_HUMAN	Psychosine receptor (G-protein coupled receptor 65) (T-cell death-associated gene 8 protein)
1552	Lymphocytes	MAPK15 ERK7 ERK8	MK15_HUMAN	Mitogen-activated protein kinase 15 (MAP kinase 15) (MAPK 15) (EC 2.7.11.24) (Extracellular signal-regulated kinase 7) (ERK-7) (Extracellular signal-regulated kinase 8) (ERK-8)
1553	Lymphocytes	USP17L2 DUB3 USP17 USP17H USP17I USP17J USP17K USP17L USP17M	U17L2_HUMAN	Ubiquitin carboxyl-terminal hydrolase 17 (USP17) (EC 3.4.19.12) (Deubiquitinating enzyme 17-like protein 2) (Deubiquitinating protein 3) (DUB-3) (Ubiquitin carboxyl-terminal hydrolase 17-like protein 2) (Ubiquitin thioesterase 17-like protein 2) (Ubiquitin-specific-processing protease 17-like protein 2)
1554	Lymphocytes	POGZ KIAA0461 SUHW5 ZNF280E ZNF635 Nbla00003	POGZ_HUMAN	Pogo transposable element with ZNF domain (Suppressor of hairy wing homolog 5) (Zinc finger protein 280E) (Zinc finger protein 635)
1555	Lymphocytes	SH2B2 APS	SH2B2_HUMAN	SH2B adapter protein 2 (Adapter protein with pleckstrin homology and Src homology 2 domains) (SH2 and PH domain-containing adapter protein APS)
1556	Lymphocytes	GAGE1	GAGE1_HUMAN	G antigen 1 (GAGE-1) (Antigen MZ2-F) (Cancer/testis antigen 4.1) (CT4.1)
1557	Lymphocytes	IL4I1 FIG1 UNQ636/PRO1265	OXLA_HUMAN	L-amino-acid oxidase (LAAO) (LAO) (EC 1.4.3.2) (Interleukin-4-induced protein 1) (IL4-induced protein 1) (Protein Fig-1) (hFIG1)
1558	Lymphocytes	SLC38A4 ATA3 NAT3 SNAT4	S38A4_HUMAN	Sodium-coupled neutral amino acid transporter 4 (Amino acid transporter A3) (Na(+)-coupled neutral amino acid transporter 4) (Solute carrier family 38 member 4) (System A amino acid transporter 3) (System N amino acid transporter 3)
1559	Lymphocytes	MYO1G HA2	MYO1G_HUMAN	Unconventional myosin-Ig [Cleaved into: Minor histocompatibility antigen HA-2 (mHag HA-2)]
1560	Lymphocytes	SUMF2 PSEC0171 UNQ1968/PRO4500	SUMF2_HUMAN	Sulfatase-modifying factor 2 (C-alpha-formylglycine-generating enzyme 2)
1561	Lymphocytes	STK10 LOK	STK10_HUMAN	Serine/threonine-protein kinase 10 (EC 2.7.11.1) (Lymphocyte-oriented kinase)
1562	Lymphocytes	STAU2	STAU2_HUMAN	Double-stranded RNA-binding protein Staufen homolog 2
1563	Lymphocytes	CD300C CMRF35 CMRF35A CMRF35A1 IGSF16	CLM6_HUMAN	CMRF35-like molecule 6 (CLM-6) (CD300 antigen-like family member C) (CMRF35-A1) (CMRF-35) (Immunoglobulin superfamily member 16) (IgSF16) (CD antigen CD300c)
1564	Lymphocytes	TRPC7 TRP7	TRPC7_HUMAN	Short transient receptor potential channel 7 (TrpC7) (Transient receptor protein 7) (TRP-7) (hTRP7)
1565	Lymphocytes	SSX4 SSX4A; SSX4B	SSX4_HUMAN	Protein SSX4 (Cancer/testis antigen 5.4) (CT5.4)
1566	Lymphocytes	PLA2G12B PLA2G13 FKSG71	PG12B_HUMAN	Group XIIB secretory phospholipase A2-like protein (Group XIII secretory phospholipase A2-like protein) (GXIII sPLA2-like) (sPLA2-GXIIB) (GXIIB)
1567	Lymphocytes	RNF130	GOLI_HUMAN	E3 ubiquitin-protein ligase RNF130 (EC 2.3.2.27) (Goliath homolog) (H-Goliath) (RING finger protein 130) (RING-type E3 ubiquitin transferase RNF130)
1568	Lymphocytes	FCRLA FCRL FCRL1 FCRLM1 FCRX FREB UNQ291/PRO329	FCRLA_HUMAN	Fc receptor-like A (Fc receptor homolog expressed in B-cells) (Fc receptor-like and mucin-like protein 1) (Fc receptor-like protein) (Fc receptor-related protein X) (FcRX)
1569	Lymphocytes	FCRL1 FCRH1 IFGP1 IRTA5	FCRL1_HUMAN	Fc receptor-like protein 1 (FcR-like protein 1) (FcRL1) (Fc receptor homolog 1) (FcRH1) (IFGP family protein 1) (hIFGP1) (Immune receptor translocation-associated protein 5) (CD antigen CD307a)
1570	Lymphocytes	FBRS FBS FBS1	FBRS_HUMAN	Probable fibrosin-1
1571	Lymphocytes	DHX32 DDX32	DHX32_HUMAN	Putative pre-mRNA-splicing factor ATP-dependent RNA helicase DHX32 (EC 3.6.4.13) (DEAD/H box 32) (DEAD/H helicase-like protein 1) (DHLP1) (DEAH box protein 32) (HuDDX32)
1572	Lymphocytes	ROPN1 ROPN1A	ROP1A_HUMAN	Ropporin-1A (Cancer/testis antigen 91) (CT91) (Rhophilin-associated protein 1A)
1573	Lymphocytes	FGFBP2 KSP37 UNQ425/PRO1065	FGFP2_HUMAN	Fibroblast growth factor-binding protein 2 (FGF-BP2) (FGF-binding protein 2) (FGFBP-2) (37 kDa killer-specific secretory protein) (Ksp37) (HBp17-related protein) (HBp17-RP)
1574	Lymphocytes	HSBP1 HSF1BP	HSBP1_HUMAN	Heat shock factor-binding protein 1 (Nasopharyngeal carcinoma-associated antigen 13) (NPC-A-13)
1575	Lymphocytes	IKZF4 KIAA1782 ZNFN1A4	IKZF4_HUMAN	Zinc finger protein Eos (Ikaros family zinc finger protein 4)
1576	Lymphocytes	PSMB11	PSB11_HUMAN	Proteasome subunit beta type-11 (EC 3.4.25.1) (Proteasome subunit beta-5t)
1577	Lymphocytes	PLA2G12A PLA2G12 FKSG38 UNQ2519/PRO6012	PG12A_HUMAN	Group XIIA secretory phospholipase A2 (GXII sPLA2) (sPLA2-XII) (EC 3.1.1.4) (Phosphatidylcholine 2-acylhydrolase 12A)
1578	Lymphocytes	PPP4R1 MEG1 PP4R1	PP4R1_HUMAN	Serine/threonine-protein phosphatase 4 regulatory subunit 1
1579	Lymphocytes	NDFIP2 KIAA1165 N4WBP5A	NFIP2_HUMAN	NEDD4 family-interacting protein 2 (NEDD4 WW domain-binding protein 5A) (Putative MAPK-activating protein PM04/PM05/PM06/PM07) (Putative NF-kappa-B-activating protein 413)
1580	Lymphocytes	CHODL C21orf68 PRED12 UNQ872/PRO1890	CHODL_HUMAN	Chondrolectin (Transmembrane protein MT75)
1581	Lymphocytes	SUSD2	SUSD2_HUMAN	Sushi domain-containing protein 2
1582	Lymphocytes	RALGAPA1 GARNL1 KIAA0884 TULIP1	RGPA1_HUMAN	Ral GTPase-activating protein subunit alpha-1 (GAP-related-interacting partner to E12) (GRIPE) (GTPase-activating Rap/Ran-GAP domain-like 1) (Tuberin-like protein 1) (p240)
1583	Lymphocytes	HHLA2	HHLA2_HUMAN	HERV-H LTR-associating protein 2 (Human endogenous retrovirus-H long terminal repeat-associating protein 2)
1584	Lymphocytes	GIMAP4 IAN1 IMAP4 MSTP062	GIMA4_HUMAN	GTPase IMAP family member 4 (Immunity-associated nucleotide 1 protein) (IAN-1) (hIAN1) (Immunity-associated protein 4)
1585	Lymphocytes	PLSCR4 GIG43	PLS4_HUMAN	Phospholipid scramblase 4 (PL scramblase 4) (Ca(2+)-dependent phospholipid scramblase 4) (Cell growth-inhibiting gene 43 protein) (TRA1)
1586	Lymphocytes	KLRC3 NKG2E	NKG2E_HUMAN	NKG2-E type II integral membrane protein (NK cell receptor E) (NKG2-E-activating NK receptor)
1587	Lymphocytes	HEATR1 BAP28 UTP10	HEAT1_HUMAN	HEAT repeat-containing protein 1 (Protein BAP28) (U3 small nucleolar RNA-associated protein 10 homolog) [Cleaved into: HEAT repeat-containing protein 1, N-terminally processed]
1588	Lymphocytes	TIAF1	TIAF1_HUMAN	TGFB1-induced anti-apoptotic factor 1 (12 kDa TGF-beta-1-induced antiapoptotic factor)
1589	Lymphocytes	RGS13	RGS13_HUMAN	Regulator of G-protein signaling 13 (RGS13)
1590	Lymphocytes	RGS18 RGS13	RGS18_HUMAN	Regulator of G-protein signaling 18 (RGS18)
1591	Lymphocytes	LY6K CO16	LY6K_HUMAN	Lymphocyte antigen 6K (Ly-6K)
1592	Lymphocytes	PLA2G4D	PA24D_HUMAN	Cytosolic phospholipase A2 delta (cPLA2-delta) (EC 3.1.1.4) (Phospholipase A2 group IVD)
1593	Lymphocytes	MRPL42 MRPL31 MRPS32 RPML31 HSPC204 PTD007	RM42_HUMAN	39S ribosomal protein L42, mitochondrial (L42mt) (MRP-L42) (39S ribosomal protein L31, mitochondrial) (L31mt) (MRP-L31) (Mitochondrial large ribosomal subunit protein mL42)
1594	Lymphocytes	GFPT2	GFPT2_HUMAN	Glutamine--fructose-6-phosphate aminotransferase [isomerizing] 2 (EC 2.6.1.16) (D-fructose-6-phosphate amidotransferase 2) (Glutamine:fructose-6-phosphate amidotransferase 2) (GFAT 2) (GFAT2) (Hexosephosphate aminotransferase 2)
1595	Lymphocytes	PLA2G2E	PA2GE_HUMAN	Group IIE secretory phospholipase A2 (GIIE sPLA2) (sPLA2-IIE) (EC 3.1.1.4) (Phosphatidylcholine 2-acylhydrolase 2E)
1596	Lymphocytes	RNF149 DNAPTP2	RN149_HUMAN	E3 ubiquitin-protein ligase RNF149 (EC 2.3.2.27) (DNA polymerase-transactivated protein 2) (RING finger protein 149) (RING-type E3 ubiquitin transferase RNF149)
1597	Lymphocytes	MPZL2 EVA EVA1 UNQ606/PRO1192	MPZL2_HUMAN	Myelin protein zero-like protein 2 (Epithelial V-like antigen 1)
1598	Lymphocytes	BAGE BAGE1	BAGE1_HUMAN	B melanoma antigen 1 (B melanoma antigen) (Antigen MZ2-BA) (Cancer/testis antigen 2.1) (CT2.1)
1599	Lymphocytes	CLECL1 DCAL1	CLCL1_HUMAN	C-type lectin-like domain family 1 (Dendritic cell-associated lectin 1) (DC-associated lectin-1) (DCAL-1)
1600	Lymphocytes	FCRL6 FCRH6	FCRL6_HUMAN	Fc receptor-like protein 6 (FcR-like protein 6) (FcRL6) (Fc receptor homolog 6) (FcRH6) (IFGP6)
1601	Lymphocytes	LAX1 LAX	LAX1_HUMAN	Lymphocyte transmembrane adapter 1 (Linker for activation of X cells) (Membrane-associated adapter protein LAX)
1602	Lymphocytes	PLA2G2F	PA2GF_HUMAN	Group IIF secretory phospholipase A2 (GIIF sPLA2) (sPLA2-IIF) (EC 3.1.1.4) (Phosphatidylcholine 2-acylhydrolase 2F)
1603	Lymphocytes	TMEM176A HCA112	T176A_HUMAN	Transmembrane protein 176A (Hepatocellular carcinoma-associated antigen 112)
1604	Lymphocytes	OTUD6B DUBA5 CGI-77	OTU6B_HUMAN	OTU domain-containing protein 6B (EC 3.4.19.12) (DUBA-5)
1605	Lymphocytes	TMEM176B LR8	T176B_HUMAN	Transmembrane protein 176B (Protein LR8)
1606	Lymphocytes	ELP6 ATP1 C3orf75 TMEM103	ELP6_HUMAN	Elongator complex protein 6 (Angiotonin-transactivated protein 1) (Protein TMEM103)
1607	Lymphocytes	GIMAP1 IMAP1	GIMA1_HUMAN	GTPase IMAP family member 1 (Immunity-associated protein 1) (hIMAP1)
1608	Lymphocytes	RNF150 KIAA1214	RN150_HUMAN	RING finger protein 150
1609	Lymphocytes	FGD2 ZFYVE4	FGD2_HUMAN	FYVE, RhoGEF and PH domain-containing protein 2 (Zinc finger FYVE domain-containing protein 4)
1610	Lymphocytes	ZDBF2 KIAA1571	ZDBF2_HUMAN	DBF4-type zinc finger-containing protein 2
1611	Lymphocytes	GAGE2B GAGE2; GAGE2C	GAG2B_HUMAN	G antigen 2B/2C (GAGE-2B) (GAGE-2C) (Cancer/testis antigen 4.2) (CT4.2) (G antigen 2C)
1612	Lymphocytes	ADNP2 KIAA0863 ZNF508	ADNP2_HUMAN	Activity-dependent neuroprotector homeobox protein 2 (ADNP homeobox protein 2) (Zinc finger protein 508)
1613	Lymphocytes	GAGE7 GAGE12I GAGE7B	GAGE7_HUMAN	G antigen 7 (GAGE-7) (AL4) (Cancer/testis antigen 4.7) (CT4.7) (GAGE-12I) (GAGE-7B) (GAGE-8)
1614	Lymphocytes	GAGE12I	GG12I_HUMAN	G antigen 12I (GAGE-12I)
1615	Lymphocytes	RNF148	RN148_HUMAN	RING finger protein 148
1616	Lymphocytes	BTNL8 UNQ702/PRO1347	BTNL8_HUMAN	Butyrophilin-like protein 8
1617	Lymphocytes	RNF133	RN133_HUMAN	E3 ubiquitin-protein ligase RNF133 (EC 2.3.2.27) (RING finger protein 133) (RING-type E3 ubiquitin transferase RNF133)
1618	Lymphocytes	IKZF5 ZNFN1A5	IKZF5_HUMAN	Zinc finger protein Pegasus (Ikaros family zinc finger protein 5)
1619	Lymphocytes	MAGEB3	MAGB3_HUMAN	Melanoma-associated antigen B3 (MAGE-B3 antigen)
1620	Lymphocytes	ZNF334	ZN334_HUMAN	Zinc finger protein 334
1621	Lymphocytes	GAGE5	GAGE5_HUMAN	G antigen 5 (GAGE-5) (Cancer/testis antigen 4.5) (CT4.5)
1622	Lymphocytes	PLA2G4F	PA24F_HUMAN	Cytosolic phospholipase A2 zeta (cPLA2-zeta) (EC 3.1.1.4) (Phospholipase A2 group IVF)
1623	Lymphocytes	GAGE2D; GAGE8	GGE2D_HUMAN	G antigen 2D (GAGE-2D) (Cancer/testis antigen 4.8) (CT4.8) (G antigen 8) (GAGE-8)
1624	Lymphocytes	GAGE4	GAGE4_HUMAN	G antigen 4 (GAGE-4) (Cancer/testis antigen 4.4) (CT4.4)
1625	Lymphocytes	GAGE6	GAGE6_HUMAN	G antigen 6 (GAGE-6) (Cancer/testis antigen 4.6) (CT4.6)
1626	Lymphocytes	PLA2G2C	PA2GC_HUMAN	Putative inactive group IIC secretory phospholipase A2 (Phosphatidylcholine 2-acylhydrolase-like protein GIIC)
1627	Lymphocytes	GCSAML C1orf150	GSAML_HUMAN	Germinal center-associated signaling and motility-like protein
1628	Intestine	COL3A1	CO3A1_HUMAN	Collagen alpha-1(III) chain
1629	Intestine	TNF TNFA TNFSF2	TNFA_HUMAN	Tumor necrosis factor (Cachectin) (TNF-alpha) (Tumor necrosis factor ligand superfamily member 2) (TNF-a) [Cleaved into: Tumor necrosis factor, membrane form (N-terminal fragment) (NTF); Intracellular domain 1 (ICD1); Intracellular domain 2 (ICD2); C-domain 1; C-domain 2; Tumor necrosis factor, soluble form]
1630	Intestine	TGFB1 TGFB	TGFB1_HUMAN	Transforming growth factor beta-1 (TGF-beta-1) [Cleaved into: Latency-associated peptide (LAP)]
1631	Intestine	VEGFA VEGF	VEGFA_HUMAN	Vascular endothelial growth factor A (VEGF-A) (Vascular permeability factor) (VPF)
1632	Intestine	TP53 P53	P53_HUMAN	Cellular tumor antigen p53 (Antigen NY-CO-13) (Phosphoprotein p53) (Tumor suppressor p53)
1633	Intestine	GHRL MTLRP UNQ524/PRO1066	GHRL_HUMAN	Appetite-regulating hormone (Growth hormone secretagogue) (Growth hormone-releasing peptide) (Motilin-related peptide) (Protein M46) [Cleaved into: Ghrelin-27; Ghrelin-28 (Ghrelin); Obestatin]
1634	Intestine	IL1B IL1F2	IL1B_HUMAN	Interleukin-1 beta (IL-1 beta) (Catabolin)
1635	Intestine	LEP OB OBS	LEP_HUMAN	Leptin (Obese protein) (Obesity factor)
1636	Intestine	EGFR ERBB ERBB1 HER1	EGFR_HUMAN	Epidermal growth factor receptor (EC 2.7.10.1) (Proto-oncogene c-ErbB-1) (Receptor tyrosine-protein kinase erbB-1)
1637	Intestine	ABCB1 MDR1 PGY1	MDR1_HUMAN	Multidrug resistance protein 1 (EC 3.6.3.44) (ATP-binding cassette sub-family B member 1) (P-glycoprotein 1) (CD antigen CD243)
1638	Intestine	CFTR ABCC7	CFTR_HUMAN	Cystic fibrosis transmembrane conductance regulator (CFTR) (ATP-binding cassette sub-family C member 7) (Channel conductance-controlling ATPase) (EC 3.6.3.49) (cAMP-dependent chloride channel)
1639	Intestine	SLC6A4 HTT SERT	SC6A4_HUMAN	Sodium-dependent serotonin transporter (SERT) (5HT transporter) (5HTT) (Solute carrier family 6 member 4)
1640	Intestine	MMP9 CLG4B	MMP9_HUMAN	Matrix metalloproteinase-9 (MMP-9) (EC 3.4.24.35) (92 kDa gelatinase) (92 kDa type IV collagenase) (Gelatinase B) (GELB) [Cleaved into: 67 kDa matrix metalloproteinase-9; 82 kDa matrix metalloproteinase-9]
1641	Intestine	AKT1 PKB RAC	AKT1_HUMAN	RAC-alpha serine/threonine-protein kinase (EC 2.7.11.1) (Protein kinase B) (PKB) (Protein kinase B alpha) (PKB alpha) (Proto-oncogene c-Akt) (RAC-PK-alpha)
1642	Intestine	HIF1A BHLHE78 MOP1 PASD8	HIF1A_HUMAN	Hypoxia-inducible factor 1-alpha (HIF-1-alpha) (HIF1-alpha) (ARNT-interacting protein) (Basic-helix-loop-helix-PAS protein MOP1) (Class E basic helix-loop-helix protein 78) (bHLHe78) (Member of PAS protein 1) (PAS domain-containing protein 8)
1643	Intestine	IFNG	IFNG_HUMAN	Interferon gamma (IFN-gamma) (Immune interferon)
1644	Intestine	VDR NR1I1	VDR_HUMAN	Vitamin D3 receptor (VDR) (1,25-dihydroxyvitamin D3 receptor) (Nuclear receptor subfamily 1 group I member 1)
1645	Intestine	STAT3 APRF	STAT3_HUMAN	Signal transducer and activator of transcription 3 (Acute-phase response factor)
1646	Intestine	PPARG NR1C3	PPARG_HUMAN	Peroxisome proliferator-activated receptor gamma (PPAR-gamma) (Nuclear receptor subfamily 1 group C member 3)
1647	Intestine	CTNNB1 CTNNB OK/SW-cl.35 PRO2286	CTNB1_HUMAN	Catenin beta-1 (Beta-catenin)
1648	Intestine	KRAS KRAS2 RASK2	RASK_HUMAN	GTPase KRas (K-Ras 2) (Ki-Ras) (c-K-ras) (c-Ki-ras) [Cleaved into: GTPase KRas, N-terminally processed]
1649	Intestine	KIT SCFR	KIT_HUMAN	Mast/stem cell growth factor receptor Kit (SCFR) (EC 2.7.10.1) (Piebald trait protein) (PBT) (Proto-oncogene c-Kit) (Tyrosine-protein kinase Kit) (p145 c-kit) (v-kit Hardy-Zuckerman 4 feline sarcoma viral oncogene homolog) (CD antigen CD117)
1650	Intestine	INS	INS_HUMAN	Insulin [Cleaved into: Insulin B chain; Insulin A chain]
1651	Intestine	CD4	CD4_HUMAN	T-cell surface glycoprotein CD4 (T-cell surface antigen T4/Leu-3) (CD antigen CD4)
1652	Intestine	CDH1 CDHE UVO	CADH1_HUMAN	Cadherin-1 (CAM 120/80) (Epithelial cadherin) (E-cadherin) (Uvomorulin) (CD antigen CD324) [Cleaved into: E-Cad/CTF1; E-Cad/CTF2; E-Cad/CTF3]
1653	Intestine	FZR1 CDH1 FYR FZR KIAA1242	FZR1_HUMAN	Fizzy-related protein homolog (Fzr) (CDC20-like protein 1) (Cdh1/Hct1 homolog) (hCDH1)
1654	Intestine	MMP2 CLG4A	MMP2_HUMAN	72 kDa type IV collagenase (EC 3.4.24.24) (72 kDa gelatinase) (Gelatinase A) (Matrix metalloproteinase-2) (MMP-2) (TBE-1) [Cleaved into: PEX]
1655	Intestine	CCR5 CMKBR5	CCR5_HUMAN	C-C chemokine receptor type 5 (C-C CKR-5) (CC-CKR-5) (CCR-5) (CCR5) (CHEMR13) (HIV-1 fusion coreceptor) (CD antigen CD195)
1656	Intestine	TLR2 TIL4	TLR2_HUMAN	Toll-like receptor 2 (Toll/interleukin-1 receptor-like protein 4) (CD antigen CD282)
1657	Intestine	ABCG2 ABCP BCRP BCRP1 MXR	ABCG2_HUMAN	ATP-binding cassette sub-family G member 2 (Breast cancer resistance protein) (CDw338) (Mitoxantrone resistance-associated protein) (Placenta-specific ATP-binding cassette transporter) (Urate exporter) (CD antigen CD338)
1658	Intestine	MAPK1 ERK2 PRKM1 PRKM2	MK01_HUMAN	Mitogen-activated protein kinase 1 (MAP kinase 1) (MAPK 1) (EC 2.7.11.24) (ERT1) (Extracellular signal-regulated kinase 2) (ERK-2) (MAP kinase isoform p42) (p42-MAPK) (Mitogen-activated protein kinase 2) (MAP kinase 2) (MAPK 2)
1659	Intestine	HMOX1 HO HO1	HMOX1_HUMAN	Heme oxygenase 1 (HO-1) (EC 1.14.14.18)
1660	Intestine	IL4	IL4_HUMAN	Interleukin-4 (IL-4) (B-cell stimulatory factor 1) (BSF-1) (Binetrakin) (Lymphocyte stimulatory factor 1) (Pitrakinra)
1661	Intestine	PIK3CA	PK3CA_HUMAN	Phosphatidylinositol 4,5-bisphosphate 3-kinase catalytic subunit alpha isoform (PI3-kinase subunit alpha) (PI3K-alpha) (PI3Kalpha) (PtdIns-3-kinase subunit alpha) (EC 2.7.1.153) (Phosphatidylinositol 4,5-bisphosphate 3-kinase 110 kDa catalytic subunit alpha) (PtdIns-3-kinase subunit p110-alpha) (p110alpha) (Phosphoinositide-3-kinase catalytic alpha polypeptide) (Serine/threonine protein kinase PI…
1662	Intestine	APOA1	APOA1_HUMAN	Apolipoprotein A-I (Apo-AI) (ApoA-I) (Apolipoprotein A1) [Cleaved into: Proapolipoprotein A-I (ProapoA-I); Truncated apolipoprotein A-I (Apolipoprotein A-I(1-242))]
1663	Intestine	CASP3 CPP32	CASP3_HUMAN	Caspase-3 (CASP-3) (EC 3.4.22.56) (Apopain) (Cysteine protease CPP32) (CPP-32) (Protein Yama) (SREBP cleavage activity 1) (SCA-1) [Cleaved into: Caspase-3 subunit p17; Caspase-3 subunit p12]
1664	Intestine	NOD2 CARD15 IBD1	NOD2_HUMAN	Nucleotide-binding oligomerization domain-containing protein 2 (Caspase recruitment domain-containing protein 15) (Inflammatory bowel disease protein 1)
1665	Intestine	BAX BCL2L4	BAX_HUMAN	Apoptosis regulator BAX (Bcl-2-like protein 4) (Bcl2-L-4)
1666	Intestine	CYP2C19	CP2CJ_HUMAN	Cytochrome P450 2C19 (EC 1.14.13.-) ((R)-limonene 6-monooxygenase) (EC 1.14.14.53) ((S)-limonene 6-monooxygenase) (EC 1.14.14.51) ((S)-limonene 7-monooxygenase) (EC 1.14.14.52) (CYPIIC17) (CYPIIC19) (Cytochrome P450-11A) (Cytochrome P450-254C) (Mephenytoin 4-hydroxylase)
1667	Intestine	CYP1A1	CP1A1_HUMAN	Cytochrome P450 1A1 (EC 1.14.14.1) (CYPIA1) (Cytochrome P450 form 6) (Cytochrome P450-C) (Cytochrome P450-P1)
1668	Intestine	CYP19A1 ARO1 CYAR CYP19	CP19A_HUMAN	Aromatase (EC 1.14.14.14) (CYPXIX) (Cytochrome P-450AROM) (Cytochrome P450 19A1) (Estrogen synthase)
1669	Intestine	IL1RN IL1F3 IL1RA	IL1RA_HUMAN	Interleukin-1 receptor antagonist protein (IL-1RN) (IL-1ra) (IRAP) (ICIL-1RA) (IL1 inhibitor) (Anakinra)
1670	Intestine	APC DP2.5	APC_HUMAN	Adenomatous polyposis coli protein (Protein APC) (Deleted in polyposis 2.5)
1671	Intestine	TNFSF10 APO2L TRAIL	TNF10_HUMAN	Tumor necrosis factor ligand superfamily member 10 (Apo-2 ligand) (Apo-2L) (TNF-related apoptosis-inducing ligand) (Protein TRAIL) (CD antigen CD253)
1672	Intestine	ABCA1 ABC1 CERP	ABCA1_HUMAN	ATP-binding cassette sub-family A member 1 (ATP-binding cassette transporter 1) (ABC-1) (ATP-binding cassette 1) (Cholesterol efflux regulatory protein)
1673	Intestine	LEPROT LEPR OBR	OBRG_HUMAN	Leptin receptor gene-related protein (Endospanin-1) (Leptin receptor overlapping transcript protein) (OB-R gene-related protein) (OB-RGRP)
1674	Intestine	LEPR DB OBR	LEPR_HUMAN	Leptin receptor (LEP-R) (HuB219) (OB receptor) (OB-R) (CD antigen CD295)
1675	Intestine	MAPK3 ERK1 PRKM3	MK03_HUMAN	Mitogen-activated protein kinase 3 (MAP kinase 3) (MAPK 3) (EC 2.7.11.24) (ERT2) (Extracellular signal-regulated kinase 1) (ERK-1) (Insulin-stimulated MAP2 kinase) (MAP kinase isoform p44) (p44-MAPK) (Microtubule-associated protein 2 kinase) (p44-ERK1)
1676	Intestine	CYP3A4 CYP3A3	CP3A4_HUMAN	Cytochrome P450 3A4 (EC 1.14.14.-) (1,8-cineole 2-exo-monooxygenase) (EC 1.14.14.56) (Albendazole monooxygenase) (EC 1.14.14.-) (Albendazole sulfoxidase) (CYPIIIA3) (CYPIIIA4) (Cholesterol 25-hydroxylase) (EC 1.14.14.-) (Cytochrome P450 3A3) (Cytochrome P450 HLp) (Cytochrome P450 NF-25) (Cytochrome P450-PCN1) (Nifedipine oxidase) (Quinine 3-monooxygenase) (EC 1.14.14.55) (Taurochenodeoxycholate 6…
1677	Intestine	NOS2 NOS2A	NOS2_HUMAN	Nitric oxide synthase, inducible (EC 1.14.13.39) (Hepatocyte NOS) (HEP-NOS) (Inducible NO synthase) (Inducible NOS) (iNOS) (NOS type II) (Peptidyl-cysteine S-nitrosylase NOS2)
1678	Intestine	NANOS2 NOS2	NANO2_HUMAN	Nanos homolog 2 (NOS-2)
1679	Intestine	CDKN1B KIP1	CDN1B_HUMAN	Cyclin-dependent kinase inhibitor 1B (Cyclin-dependent kinase inhibitor p27) (p27Kip1)
1680	Intestine	TCF7L2 TCF4	TF7L2_HUMAN	Transcription factor 7-like 2 (HMG box transcription factor 4) (T-cell-specific transcription factor 4) (T-cell factor 4) (TCF-4) (hTCF-4)
1681	Intestine	CYP3A5	CP3A5_HUMAN	Cytochrome P450 3A5 (EC 1.14.14.1) (CYPIIIA5) (Cytochrome P450 HLp2) (Cytochrome P450-PCN3)
1682	Intestine	CASR GPRC2A PCAR1	CASR_HUMAN	Extracellular calcium-sensing receptor (CaR) (CaSR) (hCasR) (Parathyroid cell calcium-sensing receptor 1) (PCaR1)
1683	Intestine	OGG1 MMH MUTM OGH1	OGG1_HUMAN	N-glycosylase/DNA lyase [Includes: 8-oxoguanine DNA glycosylase (EC 3.2.2.-); DNA-(apurinic or apyrimidinic site) lyase (AP lyase) (EC 4.2.99.18)]
1684	Intestine	STAT1	STAT1_HUMAN	Signal transducer and activator of transcription 1-alpha/beta (Transcription factor ISGF-3 components p91/p84)
1685	Intestine	EPO	EPO_HUMAN	Erythropoietin (Epoetin)
1686	Intestine	EPX EPER EPO EPP	PERE_HUMAN	Eosinophil peroxidase (EPO) (EC 1.11.1.7) [Cleaved into: Eosinophil peroxidase light chain; Eosinophil peroxidase heavy chain]
1687	Intestine	BMP2 BMP2A	BMP2_HUMAN	Bone morphogenetic protein 2 (BMP-2) (Bone morphogenetic protein 2A) (BMP-2A)
1688	Intestine	HSD11B2 HSD11K SDR9C3	DHI2_HUMAN	Corticosteroid 11-beta-dehydrogenase isozyme 2 (EC 1.1.1.-) (11-beta-hydroxysteroid dehydrogenase type 2) (11-DH2) (11-beta-HSD2) (11-beta-hydroxysteroid dehydrogenase type II) (11-HSD type II) (11-beta-HSD type II) (NAD-dependent 11-beta-hydroxysteroid dehydrogenase) (11-beta-HSD) (Short chain dehydrogenase/reductase family 9C member 3)
1689	Intestine	HNF4A HNF4 NR2A1 TCF14	HNF4A_HUMAN	Hepatocyte nuclear factor 4-alpha (HNF-4-alpha) (Nuclear receptor subfamily 2 group A member 1) (Transcription factor 14) (TCF-14) (Transcription factor HNF-4)
1690	Intestine	HSPA5 GRP78	BIP_HUMAN	Endoplasmic reticulum chaperone BiP (EC 3.6.4.10) (78 kDa glucose-regulated protein) (GRP-78) (Binding-immunoglobulin protein) (BiP) (Heat shock protein 70 family protein 5) (HSP70 family protein 5) (Heat shock protein family A member 5) (Immunoglobulin heavy chain-binding protein)
1691	Intestine	PPARA NR1C1 PPAR	PPARA_HUMAN	Peroxisome proliferator-activated receptor alpha (PPAR-alpha) (Nuclear receptor subfamily 1 group C member 1)
1692	Intestine	TIMP1 CLGI TIMP	TIMP1_HUMAN	Metalloproteinase inhibitor 1 (Erythroid-potentiating activity) (EPA) (Fibroblast collagenase inhibitor) (Collagenase inhibitor) (Tissue inhibitor of metalloproteinases 1) (TIMP-1)
1693	Intestine	CALCA CALC1	CALC_HUMAN	Calcitonin [Cleaved into: Calcitonin; Katacalcin (Calcitonin carboxyl-terminal peptide) (CCP) (PDN-21)]
1694	Intestine	CALCA CALC1	CALCA_HUMAN	Calcitonin gene-related peptide 1 (Alpha-type CGRP) (Calcitonin gene-related peptide I) (CGRP-I)
1695	Intestine	PDGFRA PDGFR2 RHEPDGFRA	PGFRA_HUMAN	Platelet-derived growth factor receptor alpha (PDGF-R-alpha) (PDGFR-alpha) (EC 2.7.10.1) (Alpha platelet-derived growth factor receptor) (Alpha-type platelet-derived growth factor receptor) (CD140 antigen-like family member A) (CD140a antigen) (Platelet-derived growth factor alpha receptor) (Platelet-derived growth factor receptor 2) (PDGFR-2) (CD antigen CD140a)
1696	Intestine	NR1I2 PXR	NR1I2_HUMAN	Nuclear receptor subfamily 1 group I member 2 (Orphan nuclear receptor PAR1) (Orphan nuclear receptor PXR) (Pregnane X receptor) (Steroid and xenobiotic receptor) (SXR)
1697	Intestine	IL15	IL15_HUMAN	Interleukin-15 (IL-15)
1698	Intestine	HSD11B1 HSD11 HSD11L SDR26C1	DHI1_HUMAN	Corticosteroid 11-beta-dehydrogenase isozyme 1 (EC 1.1.1.146) (11-beta-hydroxysteroid dehydrogenase 1) (11-DH) (11-beta-HSD1) (Short chain dehydrogenase/reductase family 26C member 1)
1699	Intestine	SELP GMRP GRMP	LYAM3_HUMAN	P-selectin (CD62 antigen-like family member P) (Granule membrane protein 140) (GMP-140) (Leukocyte-endothelial cell adhesion molecule 3) (LECAM3) (Platelet activation dependent granule-external membrane protein) (PADGEM) (CD antigen CD62P)
1700	Intestine	SELENOP SELP SEPP1	SEPP1_HUMAN	Selenoprotein P (SeP)
1701	Intestine	KLF4 EZF GKLF	KLF4_HUMAN	Krueppel-like factor 4 (Epithelial zinc finger protein EZF) (Gut-enriched krueppel-like factor)
1702	Intestine	SOX9	SOX9_HUMAN	Transcription factor SOX-9
1703	Intestine	ABCC2 CMOAT CMOAT1 CMRP MRP2	MRP2_HUMAN	Canalicular multispecific organic anion transporter 1 (ATP-binding cassette sub-family C member 2) (Canalicular multidrug resistance protein) (Multidrug resistance-associated protein 2)
1704	Intestine	TGFB2	TGFB2_HUMAN	Transforming growth factor beta-2 (TGF-beta-2) (BSC-1 cell growth inhibitor) (Cetermin) (Glioblastoma-derived T-cell suppressor factor) (G-TSF) (Polyergin) [Cleaved into: Latency-associated peptide (LAP)]
1705	Intestine	ERBB4 HER4	ERBB4_HUMAN	Receptor tyrosine-protein kinase erbB-4 (EC 2.7.10.1) (Proto-oncogene-like protein c-ErbB-4) (Tyrosine kinase-type cell surface receptor HER4) (p180erbB4) [Cleaved into: ERBB4 intracellular domain (4ICD) (E4ICD) (s80HER4)]
1706	Intestine	EPCAM GA733-2 M1S2 M4S1 MIC18 TACSTD1 TROP1	EPCAM_HUMAN	Epithelial cell adhesion molecule (Ep-CAM) (Adenocarcinoma-associated antigen) (Cell surface glycoprotein Trop-1) (Epithelial cell surface antigen) (Epithelial glycoprotein) (EGP) (Epithelial glycoprotein 314) (EGP314) (hEGP314) (KS 1/4 antigen) (KSA) (Major gastrointestinal tumor-associated protein GA733-2) (Tumor-associated calcium signal transducer 1) (CD antigen CD326)
1707	Intestine	ELN	ELN_HUMAN	Elastin (Tropoelastin)
1708	Intestine	TGFB3	TGFB3_HUMAN	Transforming growth factor beta-3 (TGF-beta-3) [Cleaved into: Latency-associated peptide (LAP)]
1709	Intestine	IRF1	IRF1_HUMAN	Interferon regulatory factor 1 (IRF-1)
1710	Intestine	EDNRB ETRB	EDNRB_HUMAN	Endothelin receptor type B (ET-B) (ET-BR) (Endothelin receptor non-selective type)
1711	Intestine	ACE2 UNQ868/PRO1885	ACE2_HUMAN	Angiotensin-converting enzyme 2 (EC 3.4.17.23) (ACE-related carboxypeptidase) (Angiotensin-converting enzyme homolog) (ACEH) (Metalloprotease MPROT15) [Cleaved into: Processed angiotensin-converting enzyme 2]
1712	Intestine	FGF21 UNQ3115/PRO10196	FGF21_HUMAN	Fibroblast growth factor 21 (FGF-21)
1713	Intestine	KISS1 PP5098	KISS1_HUMAN	Metastasis-suppressor KiSS-1 (Kisspeptin-1) [Cleaved into: Metastin (Kisspeptin-54); Kisspeptin-14; Kisspeptin-13; Kisspeptin-10]
1714	Intestine	GDNF	GDNF_HUMAN	Glial cell line-derived neurotrophic factor (hGDNF) (Astrocyte-derived trophic factor) (ATF)
1715	Intestine	RARRES2 TIG2	RARR2_HUMAN	Retinoic acid receptor responder protein 2 (Chemerin) (RAR-responsive protein TIG2) (Tazarotene-induced gene 2 protein)
1716	Intestine	DDIT3 CHOP CHOP10 GADD153	DDIT3_HUMAN	DNA damage-inducible transcript 3 protein (DDIT-3) (C/EBP zeta) (C/EBP-homologous protein) (CHOP) (C/EBP-homologous protein 10) (CHOP-10) (CCAAT/enhancer-binding protein homologous protein) (Growth arrest and DNA damage-inducible protein GADD153)
1717	Intestine	PON2	PON2_HUMAN	Serum paraoxonase/arylesterase 2 (PON 2) (EC 3.1.1.2) (EC 3.1.1.81) (Aromatic esterase 2) (A-esterase 2) (Serum aryldialkylphosphatase 2)
1718	Intestine	CD1D	CD1D_HUMAN	Antigen-presenting glycoprotein CD1d (R3G1) (CD antigen CD1d)
1719	Intestine	FCGRT FCRN	FCGRN_HUMAN	IgG receptor FcRn large subunit p51 (FcRn) (IgG Fc fragment receptor transporter alpha chain) (Neonatal Fc receptor)
1720	Intestine	ATP7A MC1 MNK	ATP7A_HUMAN	Copper-transporting ATPase 1 (EC 3.6.3.54) (Copper pump 1) (Menkes disease-associated protein)
1721	Intestine	VIP	VIP_HUMAN	VIP peptides [Cleaved into: Intestinal peptide PHV-42 (Peptide histidine valine 42); Intestinal peptide PHM-27 (Peptide histidine methioninamide 27); Vasoactive intestinal peptide (VIP) (Vasoactive intestinal polypeptide)]
1722	Intestine	UGT2B7 UGTB2B9	UD2B7_HUMAN	UDP-glucuronosyltransferase 2B7 (UDPGT 2B7) (EC 2.4.1.17) (3,4-catechol estrogen-specific UDPGT) (UDP-glucuronosyltransferase 2B9) (UDPGT 2B9) (UDPGTh-2)
1723	Intestine	IL11	IL11_HUMAN	Interleukin-11 (IL-11) (Adipogenesis inhibitory factor) (AGIF) (Oprelvekin)
1724	Intestine	SLC22A5 OCTN2	S22A5_HUMAN	Solute carrier family 22 member 5 (High-affinity sodium-dependent carnitine cotransporter) (Organic cation/carnitine transporter 2)
1725	Intestine	ADCYAP1	PACA_HUMAN	Pituitary adenylate cyclase-activating polypeptide (PACAP) [Cleaved into: PACAP-related peptide (PRP-48); Pituitary adenylate cyclase-activating polypeptide 27 (PACAP-27) (PACAP27); Pituitary adenylate cyclase-activating polypeptide 38 (PACAP-38) (PACAP38)]
1726	Intestine	LBP	LBP_HUMAN	Lipopolysaccharide-binding protein (LBP)
1727	Intestine	DEFA1 DEF1 DEFA2 MRS; DEFA1B	DEF1_HUMAN	Neutrophil defensin 1 (Defensin, alpha 1) (HNP-1) (HP-1) (HP1) [Cleaved into: HP 1-56; Neutrophil defensin 2 (HNP-2) (HP-2) (HP2)]
1728	Intestine	APOM G3A NG20 HSPC336	APOM_HUMAN	Apolipoprotein M (Apo-M) (ApoM) (Protein G3a)
1729	Intestine	LIPG UNQ387/PRO719	LIPE_HUMAN	Endothelial lipase (EC 3.1.1.3) (Endothelial cell-derived lipase) (EDL) (EL)
1730	Intestine	SST	SMS_HUMAN	Somatostatin (Growth hormone release-inhibiting factor) [Cleaved into: Somatostatin-28; Somatostatin-14]
1731	Intestine	CACNA1D CACH3 CACN4 CACNL1A2 CCHL1A2	CAC1D_HUMAN	Voltage-dependent L-type calcium channel subunit alpha-1D (Calcium channel, L type, alpha-1 polypeptide, isoform 2) (Voltage-gated calcium channel subunit alpha Cav1.3)
1732	Intestine	MT-ND5 MTND5 NADH5 ND5	NU5M_HUMAN	NADH-ubiquinone oxidoreductase chain 5 (EC 1.6.5.3) (NADH dehydrogenase subunit 5)
1733	Intestine	SLC22A3 EMTH OCT3	S22A3_HUMAN	Solute carrier family 22 member 3 (Extraneuronal monoamine transporter) (EMT) (Organic cation transporter 3)
1734	Intestine	DEFA3 DEF3	DEF3_HUMAN	Neutrophil defensin 3 (Defensin, alpha 3) (HNP-3) (HP-3) (HP3) [Cleaved into: HP 3-56; Neutrophil defensin 2 (HNP-2) (HP-2) (HP2)]
1735	Intestine	SLCO2B1 KIAA0880 OATP2B1 OATPB SLC21A9	SO2B1_HUMAN	Solute carrier organic anion transporter family member 2B1 (Organic anion transporter B) (OATP-B) (Organic anion transporter polypeptide-related protein 2) (OATP-RP2) (OATPRP2) (Solute carrier family 21 member 9)
1736	Intestine	SLC47A1 MATE1	S47A1_HUMAN	Multidrug and toxin extrusion protein 1 (MATE-1) (hMATE-1) (Solute carrier family 47 member 1)
1737	Intestine	SLC27A4 ACSVL4 FATP4	S27A4_HUMAN	Long-chain fatty acid transport protein 4 (FATP-4) (Fatty acid transport protein 4) (EC 6.2.1.-) (Solute carrier family 27 member 4)
1738	Intestine	SLCO1C1 OATP14 OATP1C1 OATPF SLC21A14	SO1C1_HUMAN	Solute carrier organic anion transporter family member 1C1 (Organic anion transporter F) (OATP-F) (Organic anion transporter polypeptide-related protein 5) (OAT-RP-5) (OATPRP5) (Organic anion-transporting polypeptide 14) (OATP-14) (Solute carrier family 21 member 14) (Thyroxine transporter)
1739	Intestine	SLC17A8 VGLUT3	VGLU3_HUMAN	Vesicular glutamate transporter 3 (VGluT3) (Solute carrier family 17 member 8)
1740	Intestine	FEV PET1	FEV_HUMAN	Protein FEV (Fifth Ewing variant protein) (PC12 ETS domain-containing transcription factor 1) (PC12 ETS factor 1) (Pet-1)
1741	Intestine	WRB CHD5	WRB_HUMAN	Tail-anchored protein insertion receptor WRB (Congenital heart disease 5 protein) (Tryptophan-rich basic protein) (WRB)
1742	Muscles	VEGFA VEGF	VEGFA_HUMAN	Vascular endothelial growth factor A (VEGF-A) (Vascular permeability factor) (VPF)
1743	Muscles	AKT1 PKB RAC	AKT1_HUMAN	RAC-alpha serine/threonine-protein kinase (EC 2.7.11.1) (Protein kinase B) (PKB) (Protein kinase B alpha) (PKB alpha) (Proto-oncogene c-Akt) (RAC-PK-alpha)
1744	Muscles	PTGS2 COX2	PGH2_HUMAN	Prostaglandin G/H synthase 2 (EC 1.14.99.1) (Cyclooxygenase-2) (COX-2) (PHS II) (Prostaglandin H2 synthase 2) (PGH synthase 2) (PGHS-2) (Prostaglandin-endoperoxide synthase 2)
1745	Muscles	IGF1 IBP1	IGF1_HUMAN	Insulin-like growth factor I (IGF-I) (Mechano growth factor) (MGF) (Somatomedin-C)
1746	Muscles	ADRB2 ADRB2R B2AR	ADRB2_HUMAN	Beta-2 adrenergic receptor (Beta-2 adrenoreceptor) (Beta-2 adrenoceptor)
1747	Muscles	SP1 TSFP1	SP1_HUMAN	Transcription factor Sp1
1748	Muscles	DAND5 CER2 CKTSF1B3 GREM3 SP1	DAND5_HUMAN	DAN domain family member 5 (Cerberus-like protein 2) (Cerl-2) (Cysteine knot superfamily 1, BMP antagonist 3) (Gremlin-3)
1749	Muscles	LMNA LMN1	LMNA_HUMAN	Prelamin-A/C [Cleaved into: Lamin-A/C (70 kDa lamin) (Renal carcinoma antigen NY-REN-32)]
1750	Muscles	DMD	DMD_HUMAN	Dystrophin
1751	Muscles	BMP2 BMP2A	BMP2_HUMAN	Bone morphogenetic protein 2 (BMP-2) (Bone morphogenetic protein 2A) (BMP-2A)
1752	Muscles	HSPA5 GRP78	BIP_HUMAN	Endoplasmic reticulum chaperone BiP (EC 3.6.4.10) (78 kDa glucose-regulated protein) (GRP-78) (Binding-immunoglobulin protein) (BiP) (Heat shock protein 70 family protein 5) (HSP70 family protein 5) (Heat shock protein family A member 5) (Immunoglobulin heavy chain-binding protein)
1753	Muscles	BMP4 BMP2B DVR4	BMP4_HUMAN	Bone morphogenetic protein 4 (BMP-4) (Bone morphogenetic protein 2B) (BMP-2B)
1754	Muscles	RYR1 RYDR	RYR1_HUMAN	Ryanodine receptor 1 (RYR-1) (RyR1) (Skeletal muscle calcium release channel) (Skeletal muscle ryanodine receptor) (Skeletal muscle-type ryanodine receptor) (Type 1 ryanodine receptor)
1755	Muscles	PRKCB PKCB PRKCB1	KPCB_HUMAN	Protein kinase C beta type (PKC-B) (PKC-beta) (EC 2.7.11.13)
1756	Muscles	AQP4	AQP4_HUMAN	Aquaporin-4 (AQP-4) (Mercurial-insensitive water channel) (MIWC) (WCH4)
1757	Muscles	HLA-E HLA-6.2 HLAE	HLAE_HUMAN	HLA class I histocompatibility antigen, alpha chain E (MHC class I antigen E)
1758	Muscles	PTGS1 COX1	PGH1_HUMAN	Prostaglandin G/H synthase 1 (EC 1.14.99.1) (Cyclooxygenase-1) (COX-1) (Prostaglandin H2 synthase 1) (PGH synthase 1) (PGHS-1) (PHS 1) (Prostaglandin-endoperoxide synthase 1)
1759	Muscles	CSF1	CSF1_HUMAN	Macrophage colony-stimulating factor 1 (CSF-1) (M-CSF) (MCSF) (Lanimostim) [Cleaved into: Processed macrophage colony-stimulating factor 1]
1760	Muscles	HLA-DRA HLA-DRA1	DRA_HUMAN	HLA class II histocompatibility antigen, DR alpha chain (MHC class II antigen DRA)
1761	Muscles	SCN4A	SCN4A_HUMAN	Sodium channel protein type 4 subunit alpha (SkM1) (Sodium channel protein skeletal muscle subunit alpha) (Sodium channel protein type IV subunit alpha) (Voltage-gated sodium channel subunit alpha Nav1.4)
1762	Muscles	CLCN1 CLC1	CLCN1_HUMAN	Chloride channel protein 1 (ClC-1) (Chloride channel protein, skeletal muscle)
1763	Muscles	LRP6	LRP6_HUMAN	Low-density lipoprotein receptor-related protein 6 (LRP-6)
1764	Muscles	FHL1 SLIM1	FHL1_HUMAN	Four and a half LIM domains protein 1 (FHL-1) (Skeletal muscle LIM-protein 1) (SLIM) (SLIM-1)
1765	Muscles	NOG	NOGG_HUMAN	Noggin
1766	Muscles	ANGPTL8 C19orf80 RIFL UNQ599/PRO1185	ANGL8_HUMAN	Angiopoietin-like protein 8 (Betatrophin) (Lipasin) (Refeeding-induced fat and liver protein)
1767	Muscles	KCNA1	KCNA1_HUMAN	Potassium voltage-gated channel subfamily A member 1 (Voltage-gated K(+) channel HuKI) (Voltage-gated potassium channel HBK1) (Voltage-gated potassium channel subunit Kv1.1)
1768	Muscles	CACNA1S CACH1 CACN1 CACNL1A3	CAC1S_HUMAN	Voltage-dependent L-type calcium channel subunit alpha-1S (Calcium channel, L type, alpha-1 polypeptide, isoform 3, skeletal muscle) (Voltage-gated calcium channel subunit alpha Cav1.1)
1769	Muscles	ANGPTL3 ANGPT5 UNQ153/PRO179	ANGL3_HUMAN	Angiopoietin-related protein 3 (Angiopoietin-5) (ANG-5) (Angiopoietin-like protein 3) [Cleaved into: ANGPTL3(17-221); ANGPTL3(17-224)]
1770	Muscles	TRIM63 IRF MURF1 RNF28 SMRZ	TRI63_HUMAN	E3 ubiquitin-protein ligase TRIM63 (EC 2.3.2.27) (Iris RING finger protein) (Muscle-specific RING finger protein 1) (MuRF-1) (MuRF1) (RING finger protein 28) (RING-type E3 ubiquitin transferase TRIM63) (Striated muscle RING zinc finger protein) (Tripartite motif-containing protein 63)
1771	Muscles	RYR3 HBRR	RYR3_HUMAN	Ryanodine receptor 3 (RYR-3) (RyR3) (Brain ryanodine receptor-calcium release channel) (Brain-type ryanodine receptor) (Type 3 ryanodine receptor)
1772	Muscles	MYOG BHLHC3 MYF4	MYOG_HUMAN	Myogenin (Class C basic helix-loop-helix protein 3) (bHLHc3) (Myogenic factor 4) (Myf-4)
1773	Muscles	FBXO32	FBX32_HUMAN	F-box only protein 32 (Atrogin-1) (Muscle atrophy F-box protein) (MAFbx)
1774	Muscles	CFL2	COF2_HUMAN	Cofilin-2 (Cofilin, muscle isoform)
1775	Muscles	ANKRD1 C193 CARP HA1A2	ANKR1_HUMAN	Ankyrin repeat domain-containing protein 1 (Cardiac ankyrin repeat protein) (Cytokine-inducible gene C-193 protein) (Cytokine-inducible nuclear protein)
1776	Muscles	CSRP3 CLP MLP	CSRP3_HUMAN	Cysteine and glycine-rich protein 3 (Cardiac LIM protein) (Cysteine-rich protein 3) (CRP3) (LIM domain protein, cardiac) (Muscle LIM protein)
1777	Muscles	ANKRD2 ARPP	ANKR2_HUMAN	Ankyrin repeat domain-containing protein 2 (Skeletal muscle ankyrin repeat protein) (hArpp)
1778	Muscles	PDK3 PDHK3	PDK3_HUMAN	[Pyruvate dehydrogenase (acetyl-transferring)] kinase isozyme 3, mitochondrial (EC 2.7.11.2) (Pyruvate dehydrogenase kinase isoform 3)
1779	Muscles	PDLIM3 ALP	PDLI3_HUMAN	PDZ and LIM domain protein 3 (Actinin-associated LIM protein) (Alpha-actinin-2-associated LIM protein)
1780	Muscles	IRF2BP2	I2BP2_HUMAN	Interferon regulatory factor 2-binding protein 2 (IRF-2-binding protein 2) (IRF-2BP2)
1781	Muscles	USP19 KIAA0891 ZMYND9	UBP19_HUMAN	Ubiquitin carboxyl-terminal hydrolase 19 (EC 3.4.19.12) (Deubiquitinating enzyme 19) (Ubiquitin thioesterase 19) (Ubiquitin-specific-processing protease 19) (Zinc finger MYND domain-containing protein 9)
1782	Muscles	MYBPC2 MYBPCF	MYPC2_HUMAN	Myosin-binding protein C, fast-type (Fast MyBP-C) (C-protein, skeletal muscle fast isoform)
1783	Muscles	LMOD3	LMOD3_HUMAN	Leiomodin-3 (Leiomodin, fetal form)
1784	Muscles	TUBB3 TUBB4	TBB3_HUMAN	Tubulin beta-3 chain (Tubulin beta-4 chain) (Tubulin beta-III)
1785	Muscles	TGFB1 TGFB	TGFB1_HUMAN	Transforming growth factor beta-1 (TGF-beta-1) [Cleaved into: Latency-associated peptide (LAP)]
1786	Muscles	IL6 IFNB2	IL6_HUMAN	Interleukin-6 (IL-6) (B-cell stimulatory factor 2) (BSF-2) (CTL differentiation factor) (CDF) (Hybridoma growth factor) (Interferon beta-2) (IFN-beta-2)
1787	Muscles	ACE DCP DCP1	ACE_HUMAN	Angiotensin-converting enzyme (ACE) (EC 3.2.1.-) (EC 3.4.15.1) (Dipeptidyl carboxypeptidase I) (Kininase II) (CD antigen CD143) [Cleaved into: Angiotensin-converting enzyme, soluble form]
1788	Muscles	HIF1A BHLHE78 MOP1 PASD8	HIF1A_HUMAN	Hypoxia-inducible factor 1-alpha (HIF-1-alpha) (HIF1-alpha) (ARNT-interacting protein) (Basic-helix-loop-helix-PAS protein MOP1) (Class E basic helix-loop-helix protein 78) (bHLHe78) (Member of PAS protein 1) (PAS domain-containing protein 8)
1789	Muscles	MMP9 CLG4B	MMP9_HUMAN	Matrix metalloproteinase-9 (MMP-9) (EC 3.4.24.35) (92 kDa gelatinase) (92 kDa type IV collagenase) (Gelatinase B) (GELB) [Cleaved into: 67 kDa matrix metalloproteinase-9; 82 kDa matrix metalloproteinase-9]
1790	Muscles	ABCB1 MDR1 PGY1	MDR1_HUMAN	Multidrug resistance protein 1 (EC 3.6.3.44) (ATP-binding cassette sub-family B member 1) (P-glycoprotein 1) (CD antigen CD243)
1791	Muscles	ADIPOQ ACDC ACRP30 APM1 GBP28	ADIPO_HUMAN	Adiponectin (30 kDa adipocyte complement-related protein) (Adipocyte complement-related 30 kDa protein) (ACRP30) (Adipocyte, C1q and collagen domain-containing protein) (Adipose most abundant gene transcript 1 protein) (apM-1) (Gelatin-binding protein)
1792	Muscles	CDKN2A CDKN2 MTS1	CDN2A_HUMAN	Cyclin-dependent kinase inhibitor 2A (Cyclin-dependent kinase 4 inhibitor A) (CDK4I) (Multiple tumor suppressor 1) (MTS-1) (p16-INK4a) (p16-INK4) (p16INK4A)
1793	Muscles	CDKN2A CDKN2 MLM	ARF_HUMAN	Tumor suppressor ARF (Alternative reading frame) (ARF) (Cyclin-dependent kinase inhibitor 2A) (p14ARF)
1794	Muscles	SOD1	SODC_HUMAN	Superoxide dismutase [Cu-Zn] (EC 1.15.1.1) (Superoxide dismutase 1) (hSod1)
1795	Muscles	VDR NR1I1	VDR_HUMAN	Vitamin D3 receptor (VDR) (1,25-dihydroxyvitamin D3 receptor) (Nuclear receptor subfamily 1 group I member 1)
1796	Muscles	MMP2 CLG4A	MMP2_HUMAN	72 kDa type IV collagenase (EC 3.4.24.24) (72 kDa gelatinase) (Gelatinase A) (Matrix metalloproteinase-2) (MMP-2) (TBE-1) [Cleaved into: PEX]
1797	Muscles	MAPT MAPTL MTBT1 TAU	TAU_HUMAN	Microtubule-associated protein tau (Neurofibrillary tangle protein) (Paired helical filament-tau) (PHF-tau)
1798	Muscles	KIF21A KIAA1708 KIF2	KI21A_HUMAN	Kinesin-like protein KIF21A (Kinesin-like protein KIF2) (Renal carcinoma antigen NY-REN-62)
1799	Muscles	FOXP3 IPEX JM2	FOXP3_HUMAN	Forkhead box protein P3 (Scurfin) [Cleaved into: Forkhead box protein P3, C-terminally processed; Forkhead box protein P3 41 kDa form]
1800	Muscles	CASP3 CPP32	CASP3_HUMAN	Caspase-3 (CASP-3) (EC 3.4.22.56) (Apopain) (Cysteine protease CPP32) (CPP-32) (Protein Yama) (SREBP cleavage activity 1) (SCA-1) [Cleaved into: Caspase-3 subunit p17; Caspase-3 subunit p12]
1801	Muscles	SOD2	SODM_HUMAN	Superoxide dismutase [Mn], mitochondrial (EC 1.15.1.1)
1802	Muscles	INS	INS_HUMAN	Insulin [Cleaved into: Insulin B chain; Insulin A chain]
1803	Muscles	RHOA ARH12 ARHA RHO12	RHOA_HUMAN	Transforming protein RhoA (Rho cDNA clone 12) (h12)
1804	Muscles	TARDBP TDP43	TADBP_HUMAN	TAR DNA-binding protein 43 (TDP-43)
1805	Muscles	TIMP1 CLGI TIMP	TIMP1_HUMAN	Metalloproteinase inhibitor 1 (Erythroid-potentiating activity) (EPA) (Fibroblast collagenase inhibitor) (Collagenase inhibitor) (Tissue inhibitor of metalloproteinases 1) (TIMP-1)
1806	Muscles	VCP	TERA_HUMAN	Transitional endoplasmic reticulum ATPase (TER ATPase) (EC 3.6.4.6) (15S Mg(2+)-ATPase p97 subunit) (Valosin-containing protein) (VCP)
1807	Muscles	LEPROT LEPR OBR	OBRG_HUMAN	Leptin receptor gene-related protein (Endospanin-1) (Leptin receptor overlapping transcript protein) (OB-R gene-related protein) (OB-RGRP)
1808	Muscles	LEPR DB OBR	LEPR_HUMAN	Leptin receptor (LEP-R) (HuB219) (OB receptor) (OB-R) (CD antigen CD295)
1809	Muscles	PPARGC1A LEM6 PGC1 PGC1A PPARGC1	PRGC1_HUMAN	Peroxisome proliferator-activated receptor gamma coactivator 1-alpha (PGC-1-alpha) (PPAR-gamma coactivator 1-alpha) (PPARGC-1-alpha) (Ligand effect modulator 6)
1810	Muscles	DYSF FER1L1	DYSF_HUMAN	Dysferlin (Dystrophy-associated fer-1-like protein) (Fer-1-like protein 1)
1811	Muscles	TTN	TITIN_HUMAN	Titin (EC 2.7.11.1) (Connectin) (Rhabdomyosarcoma antigen MU-RMS-40.14)
1812	Muscles	C9orf72	CI072_HUMAN	Guanine nucleotide exchange C9orf72
1813	Muscles	PHOX2A ARIX PMX2A	PHX2A_HUMAN	Paired mesoderm homeobox protein 2A (ARIX1 homeodomain protein) (Aristaless homeobox protein homolog) (Paired-like homeobox 2A)
1814	Muscles	TNNT2	TNNT2_HUMAN	Troponin T, cardiac muscle (TnTc) (Cardiac muscle troponin T) (cTnT)
1815	Muscles	VEGFC	VEGFC_HUMAN	Vascular endothelial growth factor C (VEGF-C) (Flt4 ligand) (Flt4-L) (Vascular endothelial growth factor-related protein) (VRP)
1816	Muscles	TIMP2	TIMP2_HUMAN	Metalloproteinase inhibitor 2 (CSC-21K) (Tissue inhibitor of metalloproteinases 2) (TIMP-2)
1817	Muscles	ANGPT2	ANGP2_HUMAN	Angiopoietin-2 (ANG-2)
1818	Muscles	ACTA1 ACTA	ACTS_HUMAN	Actin, alpha skeletal muscle (Alpha-actin-1) [Cleaved into: Actin, alpha skeletal muscle, intermediate form]
1819	Muscles	RBP4 PRO2222	RET4_HUMAN	Retinol-binding protein 4 (Plasma retinol-binding protein) (PRBP) (RBP) [Cleaved into: Plasma retinol-binding protein(1-182); Plasma retinol-binding protein(1-181); Plasma retinol-binding protein(1-179); Plasma retinol-binding protein(1-176)]
1820	Muscles	FUS TLS	FUS_HUMAN	RNA-binding protein FUS (75 kDa DNA-pairing protein) (Oncogene FUS) (Oncogene TLS) (POMp75) (Translocated in liposarcoma protein)
1821	Muscles	CRYAB CRYA2 HSPB5	CRYAB_HUMAN	Alpha-crystallin B chain (Alpha(B)-crystallin) (Heat shock protein beta-5) (HspB5) (Renal carcinoma antigen NY-REN-27) (Rosenthal fiber component)
1822	Muscles	NOS1	NOS1_HUMAN	Nitric oxide synthase, brain (EC 1.14.13.39) (Constitutive NOS) (NC-NOS) (NOS type I) (Neuronal NOS) (N-NOS) (nNOS) (Peptidyl-cysteine S-nitrosylase NOS1) (bNOS)
1823	Muscles	NANOS1 NOS1	NANO1_HUMAN	Nanos homolog 1 (NOS-1) (EC_Rep1a)
1824	Muscles	POLG MDP1 POLG1 POLGA	DPOG1_HUMAN	DNA polymerase subunit gamma-1 (EC 2.7.7.7) (Mitochondrial DNA polymerase catalytic subunit) (PolG-alpha)
1825	Muscles	MYH9	MYH9_HUMAN	Myosin-9 (Cellular myosin heavy chain, type A) (Myosin heavy chain 9) (Myosin heavy chain, non-muscle IIa) (Non-muscle myosin heavy chain A) (NMMHC-A) (Non-muscle myosin heavy chain IIa) (NMMHC II-a) (NMMHC-IIA)
1826	Muscles	ERBB4 HER4	ERBB4_HUMAN	Receptor tyrosine-protein kinase erbB-4 (EC 2.7.10.1) (Proto-oncogene-like protein c-ErbB-4) (Tyrosine kinase-type cell surface receptor HER4) (p180erbB4) [Cleaved into: ERBB4 intracellular domain (4ICD) (E4ICD) (s80HER4)]
1827	Muscles	FLNA FLN FLN1	FLNA_HUMAN	Filamin-A (FLN-A) (Actin-binding protein 280) (ABP-280) (Alpha-filamin) (Endothelial actin-binding protein) (Filamin-1) (Non-muscle filamin)
1828	Muscles	CD28	CD28_HUMAN	T-cell-specific surface glycoprotein CD28 (TP44) (CD antigen CD28)
1829	Muscles	CTSB CPSB	CATB_HUMAN	Cathepsin B (EC 3.4.22.1) (APP secretase) (APPS) (Cathepsin B1) [Cleaved into: Cathepsin B light chain; Cathepsin B heavy chain]
1830	Muscles	CAPN3 CANP3 CANPL3 NCL1	CAN3_HUMAN	Calpain-3 (EC 3.4.22.54) (Calcium-activated neutral proteinase 3) (CANP 3) (Calpain L3) (Calpain p94) (Muscle-specific calcium-activated neutral protease 3) (New calpain 1) (nCL-1)
1831	Muscles	TSLP	TSLP_HUMAN	Thymic stromal lymphopoietin
1832	Muscles	CCR7 CMKBR7 EBI1 EVI1	CCR7_HUMAN	C-C chemokine receptor type 7 (C-C CKR-7) (CC-CKR-7) (CCR-7) (BLR2) (CDw197) (Epstein-Barr virus-induced G-protein coupled receptor 1) (EBI1) (EBV-induced G-protein coupled receptor 1) (MIP-3 beta receptor) (CD antigen CD197)
1833	Muscles	CX3CL1 FKN NTT SCYD1 A-152E5.2	X3CL1_HUMAN	Fractalkine (C-X3-C motif chemokine 1) (CX3C membrane-anchored chemokine) (Neurotactin) (Small-inducible cytokine D1) [Cleaved into: Processed fractalkine]
1834	Muscles	OPTN FIP2 GLC1E HIP7 HYPL NRP	OPTN_HUMAN	Optineurin (E3-14.7K-interacting protein) (FIP-2) (Huntingtin yeast partner L) (Huntingtin-interacting protein 7) (HIP-7) (Huntingtin-interacting protein L) (NEMO-related protein) (Optic neuropathy-inducing protein) (Transcription factor IIIA-interacting protein) (TFIIIA-IntP)
1835	Muscles	ANG RNASE5	ANGI_HUMAN	Angiogenin (EC 3.1.27.-) (Ribonuclease 5) (RNase 5)
1836	Muscles	GLA	AGAL_HUMAN	Alpha-galactosidase A (EC 3.2.1.22) (Alpha-D-galactosidase A) (Alpha-D-galactoside galactohydrolase) (Melibiase) (Agalsidase)
1837	Muscles	HDAC6 KIAA0901 JM21	HDAC6_HUMAN	Histone deacetylase 6 (HD6) (EC 3.5.1.98)
1838	Muscles	DTNBP1 BLOC1S8 My031	DTBP1_HUMAN	Dysbindin (Biogenesis of lysosome-related organelles complex 1 subunit 8) (BLOC-1 subunit 8) (Dysbindin-1) (Dystrobrevin-binding protein 1) (Hermansky-Pudlak syndrome 7 protein) (HPS7 protein)
1839	Muscles	TOR1A DQ2 DYT1 TA TORA	TOR1A_HUMAN	Torsin-1A (Dystonia 1 protein) (Torsin ATPase-1A) (EC 3.6.4.-) (Torsin family 1 member A)
1840	Muscles	HNRNPA1 HNRPA1	ROA1_HUMAN	Heterogeneous nuclear ribonucleoprotein A1 (hnRNP A1) (Helix-destabilizing protein) (Single-strand RNA-binding protein) (hnRNP core protein A1) [Cleaved into: Heterogeneous nuclear ribonucleoprotein A1, N-terminally processed]
1841	Muscles	CTSL CTSL1	CATL1_HUMAN	Cathepsin L1 (EC 3.4.22.15) (Cathepsin L) (Major excreted protein) (MEP) [Cleaved into: Cathepsin L1 heavy chain; Cathepsin L1 light chain]
1842	Muscles	ALOX15 LOG15	LOX15_HUMAN	Arachidonate 15-lipoxygenase (15-LOX) (15-LOX-1) (EC 1.13.11.33) (12/15-lipoxygenase) (Arachidonate 12-lipoxygenase, leukocyte-type) (12-LOX) (EC 1.13.11.31) (Arachidonate omega-6 lipoxygenase)
1843	Muscles	ACTN3	ACTN3_HUMAN	Alpha-actinin-3 (Alpha-actinin skeletal muscle isoform 3) (F-actin cross-linking protein)
1844	Muscles	GNE GLCNE	GLCNE_HUMAN	Bifunctional UDP-N-acetylglucosamine 2-epimerase/N-acetylmannosamine kinase (UDP-GlcNAc-2-epimerase/ManAc kinase) [Includes: UDP-N-acetylglucosamine 2-epimerase (hydrolyzing) (EC 3.2.1.183) (UDP-GlcNAc-2-epimerase) (Uridine diphosphate-N-acetylglucosamine-2-epimerase); N-acetylmannosamine kinase (EC 2.7.1.60) (ManAc kinase)]
1845	Muscles	GLRA1	GLRA1_HUMAN	Glycine receptor subunit alpha-1 (Glycine receptor 48 kDa subunit) (Glycine receptor strychnine-binding subunit)
1846	Muscles	SNAP25 SNAP	SNP25_HUMAN	Synaptosomal-associated protein 25 (SNAP-25) (Super protein) (SUP) (Synaptosomal-associated 25 kDa protein)
1847	Muscles	ZEB2 KIAA0569 SIP1 ZFHX1B ZFX1B HRIHFB2411	ZEB2_HUMAN	Zinc finger E-box-binding homeobox 2 (Smad-interacting protein 1) (SMADIP1) (Zinc finger homeobox protein 1b)
1848	Muscles	HDAC4 KIAA0288	HDAC4_HUMAN	Histone deacetylase 4 (HD4) (EC 3.5.1.98)
1849	Muscles	NEFL NF68 NFL	NFL_HUMAN	Neurofilament light polypeptide (NF-L) (68 kDa neurofilament protein) (Neurofilament triplet L protein)
1850	Muscles	BSCL2	BSCL2_HUMAN	Seipin (Bernardinelli-Seip congenital lipodystrophy type 2 protein)
1851	Muscles	UCP3 SLC25A9	UCP3_HUMAN	Mitochondrial uncoupling protein 3 (UCP 3) (Solute carrier family 25 member 9)
1852	Muscles	DES	DESM_HUMAN	Desmin
1853	Muscles	TPM1 C15orf13 TMSA	TPM1_HUMAN	Tropomyosin alpha-1 chain (Alpha-tropomyosin) (Tropomyosin-1)
1854	Muscles	ANO1 DOG1 ORAOV2 TAOS2 TMEM16A	ANO1_HUMAN	Anoctamin-1 (Discovered on gastrointestinal stromal tumors protein 1) (Oral cancer overexpressed protein 2) (Transmembrane protein 16A) (Tumor-amplified and overexpressed sequence 2)
1855	Muscles	SRF	SRF_HUMAN	Serum response factor (SRF)
1856	Muscles	CAPN1 CANPL1 PIG30	CAN1_HUMAN	Calpain-1 catalytic subunit (EC 3.4.22.52) (Calcium-activated neutral proteinase 1) (CANP 1) (Calpain mu-type) (Calpain-1 large subunit) (Cell proliferation-inducing gene 30 protein) (Micromolar-calpain) (muCANP)
1857	Muscles	PFN1	PROF1_HUMAN	Profilin-1 (Epididymis tissue protein Li 184a) (Profilin I)
1858	Muscles	DCTN1	DCTN1_HUMAN	Dynactin subunit 1 (150 kDa dynein-associated polypeptide) (DAP-150) (DP-150) (p135) (p150-glued)
1859	Muscles	COL25A1	COPA1_HUMAN	Collagen alpha-1(XXV) chain (Alzheimer disease amyloid-associated protein) (AMY) (CLAC-P) [Cleaved into: Collagen-like Alzheimer amyloid plaque component (CLAC)]
1860	Muscles	TERF1 PIN2 TRBF1 TRF TRF1	TERF1_HUMAN	Telomeric repeat-binding factor 1 (NIMA-interacting protein 2) (TTAGGG repeat-binding factor 1) (Telomeric protein Pin2/TRF1)
1861	Muscles	KCNJ5 GIRK4	KCNJ5_HUMAN	G protein-activated inward rectifier potassium channel 4 (GIRK-4) (Cardiac inward rectifier) (CIR) (Heart KATP channel) (Inward rectifier K(+) channel Kir3.4) (IRK-4) (KATP-1) (Potassium channel, inwardly rectifying subfamily J member 5)
1862	Muscles	MYOD1 BHLHC1 MYF3 MYOD	MYOD1_HUMAN	Myoblast determination protein 1 (Class C basic helix-loop-helix protein 1) (bHLHc1) (Myogenic factor 3) (Myf-3)
1863	Muscles	PHOX2B PMX2B	PHX2B_HUMAN	Paired mesoderm homeobox protein 2B (Neuroblastoma Phox) (NBPhox) (PHOX2B homeodomain protein) (Paired-like homeobox 2B)
1864	Muscles	TNNI3 TNNC1	TNNI3_HUMAN	Troponin I, cardiac muscle (Cardiac troponin I)
1865	Muscles	TNNC1 TNNC	TNNC1_HUMAN	Troponin C, slow skeletal and cardiac muscles (TN-C)
1866	Muscles	HTR3A 5HT3R HTR3	5HT3A_HUMAN	5-hydroxytryptamine receptor 3A (5-HT3-A) (5-HT3A) (5-hydroxytryptamine receptor 3) (5-HT-3) (5-HT3R) (Serotonin receptor 3A) (Serotonin-gated ion channel receptor)
1867	Muscles	SIGMAR1 OPRS1 SRBP AAG8	SGMR1_HUMAN	Sigma non-opioid intracellular receptor 1 (Aging-associated gene 8 protein) (SR31747-binding protein) (SR-BP) (Sigma 1-type opioid receptor) (SIG-1R) (Sigma1-receptor) (Sigma1R) (hSigmaR1)
1868	Muscles	VEGFD FIGF	VEGFD_HUMAN	Vascular endothelial growth factor D (VEGF-D) (c-Fos-induced growth factor) (FIGF)
1869	Muscles	DEFA1 DEF1 DEFA2 MRS; DEFA1B	DEF1_HUMAN	Neutrophil defensin 1 (Defensin, alpha 1) (HNP-1) (HP-1) (HP1) [Cleaved into: HP 1-56; Neutrophil defensin 2 (HNP-2) (HP-2) (HP2)]
1870	Muscles	ACTC1 ACTC	ACTC_HUMAN	Actin, alpha cardiac muscle 1 (Alpha-cardiac actin) [Cleaved into: Actin, alpha cardiac muscle 1, intermediate form]
1871	Muscles	CCL21 SCYA21 UNQ784/PRO1600	CCL21_HUMAN	C-C motif chemokine 21 (6Ckine) (Beta-chemokine exodus-2) (Secondary lymphoid-tissue chemokine) (SLC) (Small-inducible cytokine A21)
1872	Muscles	GARS	GARS_HUMAN	Glycine--tRNA ligase (EC 3.6.1.17) (EC 6.1.1.14) (Diadenosine tetraphosphate synthetase) (AP-4-A synthetase) (Glycyl-tRNA synthetase) (GlyRS)
1873	Muscles	VAPB UNQ484/PRO983	VAPB_HUMAN	Vesicle-associated membrane protein-associated protein B/C (VAMP-B/VAMP-C) (VAMP-associated protein B/C) (VAP-B/VAP-C)
1874	Muscles	YWHAG	1433G_HUMAN	14-3-3 protein gamma (Protein kinase C inhibitor protein 1) (KCIP-1) [Cleaved into: 14-3-3 protein gamma, N-terminally processed]
1875	Muscles	PABPN1 PAB2 PABP2	PABP2_HUMAN	Polyadenylate-binding protein 2 (PABP-2) (Poly(A)-binding protein 2) (Nuclear poly(A)-binding protein 1) (Poly(A)-binding protein II) (PABII) (Polyadenylate-binding nuclear protein 1)
1876	Muscles	TPM3	TPM3_HUMAN	Tropomyosin alpha-3 chain (Gamma-tropomyosin) (Tropomyosin-3) (Tropomyosin-5) (hTM5)
1877	Muscles	CHAT	CLAT_HUMAN	Choline O-acetyltransferase (CHOACTase) (ChAT) (Choline acetylase) (EC 2.3.1.6)
1878	Muscles	EMD EDMD STA	EMD_HUMAN	Emerin
1879	Muscles	HRH1	HRH1_HUMAN	Histamine H1 receptor (H1R) (HH1R)
1880	Muscles	ERVW-1 ERVWE1	SYCY1_HUMAN	Syncytin-1 (Endogenous retrovirus group W member 1) (Env-W) (Envelope polyprotein gPr73) (Enverin) (HERV-7q Envelope protein) (HERV-W envelope protein) (HERV-W_7q21.2 provirus ancestral Env polyprotein) (Syncytin) [Cleaved into: Surface protein (SU) (gp50); Transmembrane protein (TM) (gp24)]
1881	Muscles	TPM2 TMSB	TPM2_HUMAN	Tropomyosin beta chain (Beta-tropomyosin) (Tropomyosin-2)
1882	Muscles	MTM1 CG2	MTM1_HUMAN	Myotubularin (Phosphatidylinositol-3,5-bisphosphate 3-phosphatase) (EC 3.1.3.95) (Phosphatidylinositol-3-phosphate phosphatase) (EC 3.1.3.64)
1883	Muscles	ALS2 ALS2CR6 KIAA1563	ALS2_HUMAN	Alsin (Amyotrophic lateral sclerosis 2 chromosomal region candidate gene 6 protein) (Amyotrophic lateral sclerosis 2 protein)
1884	Muscles	PYGM	PYGM_HUMAN	Glycogen phosphorylase, muscle form (EC 2.4.1.1) (Myophosphorylase)
1885	Muscles	MB	MYG_HUMAN	Myoglobin
1886	Muscles	SPG11 KIAA1840	SPTCS_HUMAN	Spatacsin (Colorectal carcinoma-associated protein) (Spastic paraplegia 11 protein)
1887	Muscles	GDAP1	GDAP1_HUMAN	Ganglioside-induced differentiation-associated protein 1 (GDAP1)
1888	Muscles	UBQLN2 N4BP4 PLIC2 HRIHFB2157	UBQL2_HUMAN	Ubiquilin-2 (Chap1) (DSK2 homolog) (Protein linking IAP with cytoskeleton 2) (PLIC-2) (hPLIC-2) (Ubiquitin-like product Chap1/Dsk2)
1889	Muscles	CHRNA1 ACHRA CHNRA	ACHA_HUMAN	Acetylcholine receptor subunit alpha
1890	Muscles	P2RX1 P2X1	P2RX1_HUMAN	P2X purinoceptor 1 (P2X1) (ATP receptor) (Purinergic receptor)
1891	Muscles	COL6A1	CO6A1_HUMAN	Collagen alpha-1(VI) chain
1892	Muscles	FLNC ABPL FLN2	FLNC_HUMAN	Filamin-C (FLN-C) (FLNc) (ABP-280-like protein) (ABP-L) (Actin-binding-like protein) (Filamin-2) (Gamma-filamin)
1893	Muscles	CHRNE ACHRE	ACHE_HUMAN	Acetylcholine receptor subunit epsilon
1894	Muscles	PELP1 HMX3 MNAR	PELP1_HUMAN	Proline-, glutamic acid- and leucine-rich protein 1 (Modulator of non-genomic activity of estrogen receptor) (Transcription factor HMX3)
1895	Muscles	ANK1 ANK	ANK1_HUMAN	Ankyrin-1 (ANK-1) (Ankyrin-R) (Erythrocyte ankyrin)
1896	Muscles	NEFH KIAA0845 NFH	NFH_HUMAN	Neurofilament heavy polypeptide (NF-H) (200 kDa neurofilament protein) (Neurofilament triplet H protein)
1897	Muscles	SETX ALS4 KIAA0625 SCAR1	SETX_HUMAN	Probable helicase senataxin (EC 3.6.4.-) (Amyotrophic lateral sclerosis 4 protein) (SEN1 homolog) (Senataxin)
1898	Muscles	TNNT1 TNT	TNNT1_HUMAN	Troponin T, slow skeletal muscle (TnTs) (Slow skeletal muscle troponin T) (sTnT)
1899	Muscles	MBNL1 EXP KIAA0428 MBNL	MBNL1_HUMAN	Muscleblind-like protein 1 (Triplet-expansion RNA-binding protein)
1900	Muscles	NEB	NEBU_HUMAN	Nebulin
1901	Muscles	SDHA SDH2 SDHF	SDHA_HUMAN	Succinate dehydrogenase [ubiquinone] flavoprotein subunit, mitochondrial (EC 1.3.5.1) (Flavoprotein subunit of complex II) (Fp)
1902	Muscles	GLRX GRX	GLRX1_HUMAN	Glutaredoxin-1 (Thioltransferase-1) (TTase-1)
1903	Muscles	MUSK	MUSK_HUMAN	Muscle, skeletal receptor tyrosine-protein kinase (EC 2.7.10.1) (Muscle-specific tyrosine-protein kinase receptor) (MuSK) (Muscle-specific kinase receptor)
1904	Muscles	CHMP2B CGI-84	CHM2B_HUMAN	Charged multivesicular body protein 2b (CHMP2.5) (Chromatin-modifying protein 2b) (CHMP2b) (Vacuolar protein sorting-associated protein 2-2) (Vps2-2) (hVps2-2)
1905	Muscles	ACTN2	ACTN2_HUMAN	Alpha-actinin-2 (Alpha-actinin skeletal muscle isoform 2) (F-actin cross-linking protein)
1906	Muscles	CCL19 ELC MIP3B SCYA19	CCL19_HUMAN	C-C motif chemokine 19 (Beta-chemokine exodus-3) (CK beta-11) (Epstein-Barr virus-induced molecule 1 ligand chemokine) (EBI1 ligand chemokine) (ELC) (Macrophage inflammatory protein 3 beta) (MIP-3-beta) (Small-inducible cytokine A19)
1907	Muscles	DNAJB6 HSJ2 MRJ MSJ1	DNJB6_HUMAN	DnaJ homolog subfamily B member 6 (HHDJ1) (Heat shock protein J2) (HSJ-2) (MRJ) (MSJ-1)
1908	Muscles	SYNE1 C6orf98 KIAA0796 KIAA1262 KIAA1756 MYNE1	SYNE1_HUMAN	Nesprin-1 (Enaptin) (KASH domain-containing protein 1) (KASH1) (Myocyte nuclear envelope protein 1) (Myne-1) (Nuclear envelope spectrin repeat protein 1) (Synaptic nuclear envelope protein 1) (Syne-1)
1909	Muscles	ETV1 ER81	ETV1_HUMAN	ETS translocation variant 1 (Ets-related protein 81)
1910	Muscles	CPOX CPO CPX	HEM6_HUMAN	Oxygen-dependent coproporphyrinogen-III oxidase, mitochondrial (COX) (Coprogen oxidase) (Coproporphyrinogenase) (EC 1.3.3.3)
1911	Muscles	FAT1 CDHF7 FAT	FAT1_HUMAN	Protocadherin Fat 1 (Cadherin family member 7) (Cadherin-related tumor suppressor homolog) (Protein fat homolog) [Cleaved into: Protocadherin Fat 1, nuclear form]
1912	Muscles	GPHN GPH KIAA1385	GEPH_HUMAN	Gephyrin [Includes: Molybdopterin adenylyltransferase (MPT adenylyltransferase) (EC 2.7.7.75) (Domain G); Molybdopterin molybdenumtransferase (MPT Mo-transferase) (EC 2.10.1.1) (Domain E)]
1913	Muscles	PITX1 BFT PTX1	PITX1_HUMAN	Pituitary homeobox 1 (Hindlimb-expressed homeobox protein backfoot) (Homeobox protein PITX1) (Paired-like homeodomain transcription factor 1)
1914	Muscles	AGRN AGRIN	AGRIN_HUMAN	Agrin [Cleaved into: Agrin N-terminal 110 kDa subunit; Agrin C-terminal 110 kDa subunit; Agrin C-terminal 90 kDa fragment (C90); Agrin C-terminal 22 kDa fragment (C22)]
1915	Muscles	SPTLC1 LCB1	SPTC1_HUMAN	Serine palmitoyltransferase 1 (EC 2.3.1.50) (Long chain base biosynthesis protein 1) (LCB 1) (Serine-palmitoyl-CoA transferase 1) (SPT 1) (SPT1)
1916	Muscles	DOK7 C4orf25	DOK7_HUMAN	Protein Dok-7 (Downstream of tyrosine kinase 7)
1917	Muscles	ANO5 GDD1 TMEM16E	ANO5_HUMAN	Anoctamin-5 (Gnathodiaphyseal dysplasia 1 protein) (Transmembrane protein 16E)
1918	Muscles	HRH3 GPCR97	HRH3_HUMAN	Histamine H3 receptor (H3R) (HH3R) (G-protein coupled receptor 97)
1919	Muscles	GFPT1 GFAT GFPT	GFPT1_HUMAN	Glutamine--fructose-6-phosphate aminotransferase [isomerizing] 1 (EC 2.6.1.16) (D-fructose-6-phosphate amidotransferase 1) (Glutamine:fructose-6-phosphate amidotransferase 1) (GFAT 1) (GFAT1) (Hexosephosphate aminotransferase 1)
1920	Muscles	ADCY5	ADCY5_HUMAN	Adenylate cyclase type 5 (EC 4.6.1.1) (ATP pyrophosphate-lyase 5) (Adenylate cyclase type V) (Adenylyl cyclase 5) (AC5)
1921	Muscles	PDLIM5 ENH L9	PDLI5_HUMAN	PDZ and LIM domain protein 5 (Enigma homolog) (Enigma-like PDZ and LIM domains protein)
1922	Muscles	TRIM32 HT2A	TRI32_HUMAN	E3 ubiquitin-protein ligase TRIM32 (EC 2.3.2.27) (72 kDa Tat-interacting protein) (RING-type E3 ubiquitin transferase TRIM32) (Tripartite motif-containing protein 32) (Zinc finger protein HT2A)
1923	Muscles	SGCD	SGCD_HUMAN	Delta-sarcoglycan (Delta-SG) (35 kDa dystrophin-associated glycoprotein) (35DAG)
1924	Muscles	LAMC1 LAMB2	LAMC1_HUMAN	Laminin subunit gamma-1 (Laminin B2 chain) (Laminin-1 subunit gamma) (Laminin-10 subunit gamma) (Laminin-11 subunit gamma) (Laminin-2 subunit gamma) (Laminin-3 subunit gamma) (Laminin-4 subunit gamma) (Laminin-6 subunit gamma) (Laminin-7 subunit gamma) (Laminin-8 subunit gamma) (Laminin-9 subunit gamma) (S-laminin subunit gamma) (S-LAM gamma)
1925	Muscles	LAMB2 LAMS	LAMB2_HUMAN	Laminin subunit beta-2 (Laminin B1s chain) (Laminin-11 subunit beta) (Laminin-14 subunit beta) (Laminin-15 subunit beta) (Laminin-3 subunit beta) (Laminin-4 subunit beta) (Laminin-7 subunit beta) (Laminin-9 subunit beta) (S-laminin subunit beta) (S-LAM beta)
1926	Muscles	RAPSN RNF205	RAPSN_HUMAN	43 kDa receptor-associated protein of the synapse (RAPsyn) (43 kDa postsynaptic protein) (Acetylcholine receptor-associated 43 kDa protein) (RING finger protein 205)
1927	Muscles	NDUFS4	NDUS4_HUMAN	NADH dehydrogenase [ubiquinone] iron-sulfur protein 4, mitochondrial (Complex I-18 kDa) (CI-18 kDa) (Complex I-AQDQ) (CI-AQDQ) (NADH-ubiquinone oxidoreductase 18 kDa subunit)
1928	Muscles	PRPH2 PRPH RDS TSPAN22	PRPH2_HUMAN	Peripherin-2 (Retinal degeneration slow protein) (Tetraspanin-22) (Tspan-22)
1929	Muscles	PRPH NEF4 PRPH1	PERI_HUMAN	Peripherin (Neurofilament 4)
1930	Muscles	CTHRC1 UNQ762/PRO1550	CTHR1_HUMAN	Collagen triple helix repeat-containing protein 1 (Protein NMTC1)
1931	Muscles	CNBP RNF163 ZNF9	CNBP_HUMAN	Cellular nucleic acid-binding protein (CNBP) (Zinc finger protein 9)
1932	Muscles	SURF1 SURF-1	SURF1_HUMAN	Surfeit locus protein 1
1933	Muscles	ITGA7 UNQ406/PRO768	ITA7_HUMAN	Integrin alpha-7 [Cleaved into: Integrin alpha-7 heavy chain; Integrin alpha-7 light chain; Integrin alpha-7 70 kDa form]
1934	Muscles	CHRND ACHRD	ACHD_HUMAN	Acetylcholine receptor subunit delta
1935	Muscles	TUBB2B	TBB2B_HUMAN	Tubulin beta-2B chain
1936	Muscles	MYOT TTID	MYOTI_HUMAN	Myotilin (57 kDa cytoskeletal protein) (Myofibrillar titin-like Ig domains protein) (Titin immunoglobulin domain protein)
1937	Muscles	ENDOG	NUCG_HUMAN	Endonuclease G, mitochondrial (Endo G) (EC 3.1.30.-)
1938	Muscles	ISCU NIFUN	ISCU_HUMAN	Iron-sulfur cluster assembly enzyme ISCU, mitochondrial (NifU-like N-terminal domain-containing protein) (NifU-like protein)
1939	Muscles	SGCG	SGCG_HUMAN	Gamma-sarcoglycan (Gamma-SG) (35 kDa dystrophin-associated glycoprotein) (35DAG)
1940	Muscles	DPAGT1 DPAGT2	GPT_HUMAN	UDP-N-acetylglucosamine--dolichyl-phosphate N-acetylglucosaminephosphotransferase (EC 2.7.8.15) (GlcNAc-1-P transferase) (G1PT) (GPT) (N-acetylglucosamine-1-phosphate transferase)
1941	Muscles	TBC1D4 AS160 KIAA0603	TBCD4_HUMAN	TBC1 domain family member 4 (Akt substrate of 160 kDa) (AS160)
1942	Muscles	NBR1 1A13B KIAA0049 M17S2 MIG19	NBR1_HUMAN	Next to BRCA1 gene 1 protein (Cell migration-inducing gene 19 protein) (Membrane component chromosome 17 surface marker 2) (Neighbor of BRCA1 gene 1 protein) (Protein 1A1-3B)
1943	Muscles	GLRB	GLRB_HUMAN	Glycine receptor subunit beta (Glycine receptor 58 kDa subunit)
1944	Muscles	FIG4 KIAA0274 SAC3	FIG4_HUMAN	Polyphosphoinositide phosphatase (EC 3.1.3.-) (Phosphatidylinositol 3,5-bisphosphate 5-phosphatase) (SAC domain-containing protein 3)
1945	Muscles	LTBP4	LTBP4_HUMAN	Latent-transforming growth factor beta-binding protein 4 (LTBP-4)
1946	Muscles	CS	CISY_HUMAN	Citrate synthase, mitochondrial (EC 2.3.3.1) (Citrate (Si)-synthase)
1947	Muscles	SLC5A7 CHT1	SC5A7_HUMAN	High affinity choline transporter 1 (Hemicholinium-3-sensitive choline transporter) (CHT) (Solute carrier family 5 member 7)
1948	Muscles	NFIB	NFIB_HUMAN	Nuclear factor 1 B-type (NF1-B) (Nuclear factor 1/B) (CCAAT-box-binding transcription factor) (CTF) (Nuclear factor I/B) (NF-I/B) (NFI-B) (TGGCA-binding protein)
1949	Muscles	SLC25A1 SLC20A3	TXTP_HUMAN	Tricarboxylate transport protein, mitochondrial (Citrate transport protein) (CTP) (Solute carrier family 25 member 1) (Tricarboxylate carrier protein)
1950	Muscles	TNNI1	TNNI1_HUMAN	Troponin I, slow skeletal muscle (Troponin I, slow-twitch isoform)
1951	Muscles	SLC6A2 NAT1 NET1 SLC6A5	SC6A2_HUMAN	Sodium-dependent noradrenaline transporter (Norepinephrine transporter) (NET) (Solute carrier family 6 member 2)
1952	Muscles	SLC6A5 GLYT2 NET1	SC6A5_HUMAN	Sodium- and chloride-dependent glycine transporter 2 (GlyT-2) (GlyT2) (Solute carrier family 6 member 5)
1953	Muscles	BCS1L BCS1	BCS1_HUMAN	Mitochondrial chaperone BCS1 (h-BCS1) (BCS1-like protein)
1954	Muscles	SMCHD1 KIAA0650	SMHD1_HUMAN	Structural maintenance of chromosomes flexible hinge domain-containing protein 1 (SMC hinge domain-containing protein 1)
1955	Muscles	SYNM DMN KIAA0353 SYN	SYNEM_HUMAN	Synemin (Desmuslin)
1956	Muscles	RIC3 UNQ720/PRO1385	RIC3_HUMAN	Protein RIC-3 (Resistant to inhibitor of cholinesterase 3)
1957	Muscles	NDUFS3	NDUS3_HUMAN	NADH dehydrogenase [ubiquinone] iron-sulfur protein 3, mitochondrial (EC 1.6.5.3) (EC 1.6.99.3) (Complex I-30kD) (CI-30kD) (NADH-ubiquinone oxidoreductase 30 kDa subunit)
1958	Muscles	TNNT3	TNNT3_HUMAN	Troponin T, fast skeletal muscle (TnTf) (Beta-TnTF) (Fast skeletal muscle troponin T) (fTnT)
1959	Muscles	SGCB	SGCB_HUMAN	Beta-sarcoglycan (Beta-SG) (43 kDa dystrophin-associated glycoprotein) (43DAG) (A3b)
1960	Muscles	TPM4	TPM4_HUMAN	Tropomyosin alpha-4 chain (TM30p1) (Tropomyosin-4)
1961	Muscles	PDCD6 ALG2	PDCD6_HUMAN	Programmed cell death protein 6 (Apoptosis-linked gene 2 protein homolog) (ALG-2)
1962	Muscles	ALG2 UNQ666/PRO1298	ALG2_HUMAN	Alpha-1,3/1,6-mannosyltransferase ALG2 (EC 2.4.1.132) (EC 2.4.1.257) (Asparagine-linked glycosylation protein 2 homolog) (GDP-Man:Man(1)GlcNAc(2)-PP-Dol alpha-1,3-mannosyltransferase) (GDP-Man:Man(1)GlcNAc(2)-PP-dolichol mannosyltransferase) (GDP-Man:Man(2)GlcNAc(2)-PP-Dol alpha-1,6-mannosyltransferase)
1963	Muscles	COL13A1	CODA1_HUMAN	Collagen alpha-1(XIII) chain (COLXIIIA1)
1964	Muscles	MYOF FER1L3 KIAA1207	MYOF_HUMAN	Myoferlin (Fer-1-like protein 3)
1965	Muscles	SYT2	SYT2_HUMAN	Synaptotagmin-2 (Synaptotagmin II) (SytII)
1966	Muscles	PRICKLE1 RILP	PRIC1_HUMAN	Prickle-like protein 1 (REST/NRSF-interacting LIM domain protein 1)
1967	Muscles	COLQ	COLQ_HUMAN	Acetylcholinesterase collagenic tail peptide (AChE Q subunit) (Acetylcholinesterase-associated collagen)
1968	Muscles	LDB3 KIAA0613 ZASP	LDB3_HUMAN	LIM domain-binding protein 3 (Protein cypher) (Z-band alternatively spliced PDZ-motif protein)
1969	Muscles	CHCHD10 C22orf16	CHC10_HUMAN	Coiled-coil-helix-coiled-coil-helix domain-containing protein 10, mitochondrial (Protein N27C7-4)
1970	Muscles	NDRG4 BDM1 KIAA1180	NDRG4_HUMAN	Protein NDRG4 (Brain development-related molecule 1) (N-myc downstream-regulated gene 4 protein) (Vascular smooth muscle cell-associated protein 8) (SMAP-8)
1971	Muscles	CHRNB1 ACHRB CHRNB	ACHB_HUMAN	Acetylcholine receptor subunit beta
1972	Muscles	KANK1 ANKRD15 KANK KIAA0172	KANK1_HUMAN	KN motif and ankyrin repeat domain-containing protein 1 (Ankyrin repeat domain-containing protein 15) (Kidney ankyrin repeat-containing protein)
1973	Muscles	ARHGEF25 GEFT	ARHGP_HUMAN	Rho guanine nucleotide exchange factor 25 (Guanine nucleotide exchange factor GEFT) (Rac/Cdc42/Rho exchange factor GEFT) (RhoA/Rac/Cdc42 guanine nucleotide exchange factor GEFT) (p63RhoGEF)
1974	Muscles	LRP4 KIAA0816 LRP10 MEGF7	LRP4_HUMAN	Low-density lipoprotein receptor-related protein 4 (LRP-4) (Multiple epidermal growth factor-like domains 7)
1975	Muscles	FRG1	FRG1_HUMAN	Protein FRG1 (FSHD region gene 1 protein)
1976	Muscles	HMGCS2	HMCS2_HUMAN	Hydroxymethylglutaryl-CoA synthase, mitochondrial (HMG-CoA synthase) (EC 2.3.3.10) (3-hydroxy-3-methylglutaryl coenzyme A synthase)
1977	Muscles	ARHGEF9 ARHDH9 KIAA0424	ARHG9_HUMAN	Rho guanine nucleotide exchange factor 9 (Collybistin) (PEM-2 homolog) (Rac/Cdc42 guanine nucleotide exchange factor 9)
1978	Muscles	NDUFA9 NDUFS2L	NDUA9_HUMAN	NADH dehydrogenase [ubiquinone] 1 alpha subcomplex subunit 9, mitochondrial (Complex I-39kD) (CI-39kD) (NADH-ubiquinone oxidoreductase 39 kDa subunit)
1979	Muscles	SSPN KRAG	SSPN_HUMAN	Sarcospan (K-ras oncogene-associated protein) (Kirsten-ras-associated protein)
1980	Muscles	NDUFS7	NDUS7_HUMAN	NADH dehydrogenase [ubiquinone] iron-sulfur protein 7, mitochondrial (EC 1.6.5.3) (EC 1.6.99.3) (Complex I-20kD) (CI-20kD) (NADH-ubiquinone oxidoreductase 20 kDa subunit) (PSST subunit)
1981	Muscles	MT-RNR2 HN	HUNIN_HUMAN	Humanin (Humanin mitochondrial) (HNM)
1982	Muscles	COX10	COX10_HUMAN	Protoheme IX farnesyltransferase, mitochondrial (EC 2.5.1.-) (Heme O synthase)
1983	Muscles	NDUFS8	NDUS8_HUMAN	NADH dehydrogenase [ubiquinone] iron-sulfur protein 8, mitochondrial (EC 1.6.5.3) (EC 1.6.99.3) (Complex I-23kD) (CI-23kD) (NADH-ubiquinone oxidoreductase 23 kDa subunit) (TYKY subunit)
1984	Muscles	LBX1 LBX1H	LBX1_HUMAN	Transcription factor LBX1 (Ladybird homeobox protein homolog 1)
1985	Muscles	NDUFA10	NDUAA_HUMAN	NADH dehydrogenase [ubiquinone] 1 alpha subcomplex subunit 10, mitochondrial (Complex I-42kD) (CI-42kD) (NADH-ubiquinone oxidoreductase 42 kDa subunit)
1986	Muscles	MYO18B	MY18B_HUMAN	Unconventional myosin-XVIIIb
1987	Muscles	MYH7B KIAA1512	MYH7B_HUMAN	Myosin-7B (Antigen MLAA-21) (Myosin cardiac muscle beta chain) (Myosin heavy chain 7B, cardiac muscle beta isoform) (Slow A MYH14)
1988	Muscles	FOXRED1 FP634	FXRD1_HUMAN	FAD-dependent oxidoreductase domain-containing protein 1 (EC 1.-.-.-)
1989	Muscles	SCN7A SCN6A	SCN7A_HUMAN	Sodium channel protein type 7 subunit alpha (Putative voltage-gated sodium channel subunit alpha Nax) (Sodium channel protein cardiac and skeletal muscle subunit alpha) (Sodium channel protein type VII subunit alpha)
1990	Muscles	COX6A1 COX6AL	CX6A1_HUMAN	Cytochrome c oxidase subunit 6A1, mitochondrial (Cytochrome c oxidase polypeptide VIa-liver) (Cytochrome c oxidase subunit VIA-liver) (COX VIa-L)
1991	Muscles	COL22A1	COMA1_HUMAN	Collagen alpha-1(XXII) chain
1992	Muscles	KCNJ18	KCJ18_HUMAN	Inward rectifier potassium channel 18 (Inward rectifier K(+) channel Kir2.6) (Potassium channel, inwardly rectifying subfamily J member 18)
1993	Muscles	NDUFAF2 NDUFA12L	NDUF2_HUMAN	NADH dehydrogenase [ubiquinone] 1 alpha subcomplex assembly factor 2 (B17.2-like) (B17.2L) (Mimitin) (Myc-induced mitochondrial protein) (MMTN) (NDUFA12-like protein)
1994	Muscles	NDUFA2	NDUA2_HUMAN	NADH dehydrogenase [ubiquinone] 1 alpha subcomplex subunit 2 (Complex I-B8) (CI-B8) (NADH-ubiquinone oxidoreductase B8 subunit)
1995	Muscles	MYO9A MYR7	MYO9A_HUMAN	Unconventional myosin-IXa (Unconventional myosin-9a)
1996	Muscles	COX15	COX15_HUMAN	Cytochrome c oxidase assembly protein COX15 homolog
1997	Muscles	NDUFA12 DAP13	NDUAC_HUMAN	NADH dehydrogenase [ubiquinone] 1 alpha subcomplex subunit 12 (13 kDa differentiation-associated protein) (Complex I-B17.2) (CI-B17.2) (CIB17.2) (NADH-ubiquinone oxidoreductase subunit B17.2)
1998	Muscles	KLHL41 KBTBD10 KRP1	KLH41_HUMAN	Kelch-like protein 41 (Kel-like protein 23) (Kelch repeat and BTB domain-containing protein 10) (Kelch-related protein 1) (Sarcosin)
1999	Muscles	COL6A6	CO6A6_HUMAN	Collagen alpha-6(VI) chain
[truncated: 162 more rows]
