# Supplementary material for: Polyvalent therapeutic vaccine for type 2 diabetes mellitus: Immunoinformatics approach to study co-stimulation of cytokines and GLUT1 receptors
Source: BMC Mol Cell Biol. 2020 Jul 23;21:56. doi: 10.1186/s12860-020-00279-w (PMC7376330; doi:10.1186/s12860-020-00279-w)
Supplement: Supplementary file 2 — Additional file 2. [file 12860_2020_279_MOESM2_ESM.xlsx]

## Sheet: Sheet1
Sr No.	Uniprot_ID	Gene names	Protein	Subcellular localization
1	VEGFA_HUMAN	VEGFA VEGF	Vascular endothelial growth factor A (VEGF-A) (Vascular permeability factor) (VPF)	Secreted
2	IGF2_HUMAN	IGF2 PP1446	Insulin-like growth factor II (IGF-II) (Somatomedin-A) (T3M-11-derived growth factor) [Cleaved into: Insulin-like growth factor II; Insulin-like growth factor II Ala-25 Del; Preptin]	Secreted
3	HNF4A_HUMAN	HNF4A HNF4 NR2A1 TCF14	Hepatocyte nuclear factor 4-alpha (HNF-4-alpha) (Nuclear receptor subfamily 2 group A member 1) (Transcription factor 14) (TCF-14) (Transcription factor HNF-4)	Nucleus
4	KCJ11_HUMAN	KCNJ11	ATP-sensitive inward rectifier potassium channel 11 (IKATP) (Inward rectifier K(+) channel Kir6.2) (Potassium channel, inwardly rectifying subfamily J member 11)	Membrane Bound
5	HXK4_HUMAN	GCK	Glucokinase (EC 2.7.1.2) (Hexokinase type IV) (HK IV) (Hexokinase-4) (HK4) (Hexokinase-D)	Nucleus
6	CDN2B_HUMAN	CDKN2B MTS2	Cyclin-dependent kinase 4 inhibitor B (Multiple tumor suppressor 2) (MTS-2) (p14-INK4b) (p15-INK4b) (p15INK4B)	Cytoplasm
7	PPARG_HUMAN	PPARG NR1C3	Peroxisome proliferator-activated receptor gamma (PPAR-gamma) (Nuclear receptor subfamily 1 group C member 3)	Nucleus and Cytoplasm
8	HMGA2_HUMAN	HMGA2 HMGIC	High mobility group protein HMGI-C (High mobility group AT-hook protein 2)	Nucleus
9	CDN2A_HUMAN	CDKN2A CDKN2 MTS1	Cyclin-dependent kinase inhibitor 2A (Cyclin-dependent kinase 4 inhibitor A) (CDK4I) (Multiple tumor suppressor 1) (MTS-1) (p16-INK4a) (p16-INK4) (p16INK4A)	Nucleus
10	ARF_HUMAN	CDKN2A CDKN2 MLM	Tumor suppressor ARF (Alternative reading frame) (ARF) (Cyclin-dependent kinase inhibitor 2A) (p14ARF)	Nucleus
11	HNF1B_HUMAN	HNF1B TCF2	Hepatocyte nuclear factor 1-beta (HNF-1-beta) (HNF-1B) (Homeoprotein LFB3) (Transcription factor 2) (TCF-2) (Variant hepatic nuclear factor 1) (vHNF1)	Nucleus
12	CTLA4_HUMAN	CTLA4 CD152	Cytotoxic T-lymphocyte protein 4 (Cytotoxic T-lymphocyte-associated antigen 4) (CTLA-4) (CD antigen CD152)	Cell membrane
13	IL2RA_HUMAN	IL2RA	Interleukin-2 receptor subunit alpha (IL-2 receptor subunit alpha) (IL-2-RA) (IL-2R subunit alpha) (IL2-RA) (TAC antigen) (p55) (CD antigen CD25)	Membrane Bound
14	PO5F1_HUMAN	POU5F1 OCT3 OCT4 OTF3	POU domain, class 5, transcription factor 1 (Octamer-binding protein 3) (Oct-3) (Octamer-binding protein 4) (Oct-4) (Octamer-binding transcription factor 3) (OTF-3)	Cytoplasm
15	BC11A_HUMAN	BCL11A CTIP1 EVI9 KIAA1809 ZNF856	B-cell lymphoma/leukemia 11A (BCL-11A) (B-cell CLL/lymphoma 11A) (COUP-TF-interacting protein 1) (Ecotropic viral integration site 9 protein homolog) (EVI-9) (Zinc finger protein 856)	Cytoplasm
16	PTN2_HUMAN	PTPN2 PTPT	Tyrosine-protein phosphatase non-receptor type 2 (EC 3.1.3.48) (T-cell protein-tyrosine phosphatase) (TCPTP)	Endoplasmic Reticulum
17	IF2B2_HUMAN	IGF2BP2 IMP2 VICKZ2	Insulin-like growth factor 2 mRNA-binding protein 2 (IGF2 mRNA-binding protein 2) (IMP-2) (Hepatocellular carcinoma autoantigen p62) (IGF-II mRNA-binding protein 2) (VICKZ family member 2)	Nucleus
18	IRS1_HUMAN	IRS1	Insulin receptor substrate 1 (IRS-1)	Cell membrane
19	PTN22_HUMAN	PTPN22 PTPN8	Tyrosine-protein phosphatase non-receptor type 22 (EC 3.1.3.48) (Hematopoietic cell protein-tyrosine phosphatase 70Z-PEP) (Lymphoid phosphatase) (LyP) (PEST-domain phosphatase) (PEP)	Cytoplasm
20	FTO_HUMAN	FTO KIAA1752	Alpha-ketoglutarate-dependent dioxygenase FTO (EC 1.14.11.-) (Fat mass and obesity-associated protein)	Nucleus
21	ERBB3_HUMAN	ERBB3 HER3	Receptor tyrosine-protein kinase erbB-3 (EC 2.7.10.1) (Proto-oncogene-like protein c-ErbB-3) (Tyrosine kinase-type cell surface receptor HER3)	Cell membrane
22	GTR2_HUMAN	SLC2A2 GLUT2	Solute carrier family 2, facilitated glucose transporter member 2 (Glucose transporter type 2, liver) (GLUT-2)	Membrane Bound
23	KCNQ1_HUMAN	KCNQ1 KCNA8 KCNA9 KVLQT1	Potassium voltage-gated channel subfamily KQT member 1 (IKs producing slow voltage-gated potassium channel subunit alpha KvLQT1) (KQT-like 1) (Voltage-gated potassium channel subunit Kv7.1)	Cell membrane
24	IFIH1_HUMAN	IFIH1 MDA5 RH116	Interferon-induced helicase C domain-containing protein 1 (EC 3.6.4.13) (Clinically amyopathic dermatomyositis autoantigen 140 kDa) (CADM-140 autoantigen) (Helicase with 2 CARD domains) (Helicard) (Interferon-induced with helicase C domain protein 1) (Melanoma differentiation-associated protein 5) (MDA-5) (Murabutide down-regulated protein) (RIG-I-like receptor 2) (RLR-2) (RNA helicase-DEAD box p…	Cytoplasm
25	RETN_HUMAN	RETN FIZZ3 HXCP1 RSTN UNQ407/PRO1199	Resistin (Adipose tissue-specific secretory factor) (ADSF) (C/EBP-epsilon-regulated myeloid-specific secreted cysteine-rich protein) (Cysteine-rich secreted protein A12-alpha-like 2) (Cysteine-rich secreted protein FIZZ3)	Secreted
26	IL6_HUMAN	IL6 IFNB2	Interleukin-6 (IL-6) (B-cell stimulatory factor 2) (BSF-2) (CTL differentiation factor) (CDF) (Hybridoma growth factor) (Interferon beta-2) (IFN-beta-2)	Secreted
27	HNF1A_HUMAN	HNF1A TCF1	Hepatocyte nuclear factor 1-alpha (HNF-1-alpha) (HNF-1A) (Liver-specific transcription factor LF-B1) (LFB1) (Transcription factor 1) (TCF-1)	Nucleus
28	ADCY5_HUMAN	ADCY5	Adenylate cyclase type 5 (EC 4.6.1.1) (ATP pyrophosphate-lyase 5) (Adenylate cyclase type V) (Adenylyl cyclase 5) (AC5)	Cell membrane
29	WFS1_HUMAN	WFS1	Wolframin	Endoplasmic Reticulum
30	TYK2_HUMAN	TYK2	Non-receptor tyrosine-protein kinase TYK2 (EC 2.7.10.2)	Cell membrane
31	IL2_HUMAN	IL2	Interleukin-2 (IL-2) (T-cell growth factor) (TCGF) (Aldesleukin)	Secreted
32	ADA2A_HUMAN	ADRA2A ADRA2R ADRAR	Alpha-2A adrenergic receptor (Alpha-2 adrenergic receptor subtype C10) (Alpha-2A adrenoreceptor) (Alpha-2A adrenoceptor) (Alpha-2AAR)	Cell membrane
33	ZNT8_HUMAN	SLC30A8 ZNT8	Zinc transporter 8 (ZnT-8) (Solute carrier family 30 member 8)	Cell membrane
34	1B07_HUMAN	HLA-B HLAB	HLA class I histocompatibility antigen, B-7 alpha chain (MHC class I antigen B*7)	Membrane Bound
35	INS_HUMAN	INS	Insulin [Cleaved into: Insulin B chain; Insulin A chain]	Secreted
36	PTPRD_HUMAN	PTPRD	Receptor-type tyrosine-protein phosphatase delta (Protein-tyrosine phosphatase delta) (R-PTP-delta) (EC 3.1.3.48)	Membrane Bound
37	CDKAL_HUMAN	CDKAL1	Threonylcarbamoyladenosine tRNA methylthiotransferase (EC 2.8.4.5) (CDK5 regulatory subunit-associated protein 1-like 1) (tRNA-t(6)A37 methylthiotransferase)	Endoplasmic Reticulum
38	ARAP1_HUMAN	ARAP1 CENTD2 KIAA0782	Arf-GAP with Rho-GAP domain, ANK repeat and PH domain-containing protein 1 (Centaurin-delta-2) (Cnt-d2)	Cytoplasm
39	MTR1B_HUMAN	MTNR1B	Melatonin receptor type 1B (Mel-1B-R) (Mel1b receptor)	Cell membrane
40	MMP2_HUMAN	MMP2 CLG4A	72 kDa type IV collagenase (EC 3.4.24.24) (72 kDa gelatinase) (Gelatinase A) (Matrix metalloproteinase-2) (MMP-2) (TBE-1) [Cleaved into: PEX]	Extracellular
41	LMNA_HUMAN	LMNA LMN1	Prelamin-A/C [Cleaved into: Lamin-A/C (70 kDa lamin) (Renal carcinoma antigen NY-REN-32)]	Nucleus
42	HHEX_HUMAN	HHEX HEX PRH PRHX	Hematopoietically-expressed homeobox protein HHEX (Homeobox protein HEX) (Homeobox protein PRH)	Nucleus
43	ARY2_HUMAN	NAT2 AAC2	Arylamine N-acetyltransferase 2 (EC 2.3.1.5) (Arylamide acetylase 2) (N-acetyltransferase type 2) (NAT-2) (Polymorphic arylamine N-acetyltransferase) (PNAT)	Cytoplasm
44	ERBB2_HUMAN	ERBB2 HER2 MLN19 NEU NGL	Receptor tyrosine-protein kinase erbB-2 (EC 2.7.10.1) (Metastatic lymph node gene 19 protein) (MLN 19) (Proto-oncogene Neu) (Proto-oncogene c-ErbB-2) (Tyrosine kinase-type cell surface receptor HER2) (p185erbB2) (CD antigen CD340)	Cell membrane
45	IL10_HUMAN	IL10	Interleukin-10 (IL-10) (Cytokine synthesis inhibitory factor) (CSIF)	Secreted
46	NDF1_HUMAN	NEUROD1 BHLHA3 NEUROD	Neurogenic differentiation factor 1 (NeuroD) (NeuroD1) (Class A basic helix-loop-helix protein 3) (bHLHa3)	Cytoplasm
47	NOS2_HUMAN	NOS2 NOS2A	Nitric oxide synthase, inducible (EC 1.14.13.39) (Hepatocyte NOS) (HEP-NOS) (Inducible NO synthase) (Inducible NOS) (iNOS) (NOS type II) (Peptidyl-cysteine S-nitrosylase NOS2)	Cytoplasm
48	NANO2_HUMAN	NANOS2 NOS2	Nanos homolog 2 (NOS-2)	Cytoplasm
49	PAX4_HUMAN	PAX4	Paired box protein Pax-4	Nucleus
50	SPY2_HUMAN	SPRY2	Protein sprouty homolog 2 (Spry-2)	Cytoplasm
51	TERT_HUMAN	TERT EST2 TCS1 TRT	Telomerase reverse transcriptase (EC 2.7.7.49) (HEST2) (Telomerase catalytic subunit) (Telomerase-associated protein 2) (TP2)	Nucleus
52	OAS1_HUMAN	OAS1 OIAS	2'-5'-oligoadenylate synthase 1 ((2-5')oligo(A) synthase 1) (2-5A synthase 1) (EC 2.7.7.84) (E18/E16) (p46/p42 OAS)	Cytoplasm
53	BSCL2_HUMAN	BSCL2	Seipin (Bernardinelli-Seip congenital lipodystrophy type 2 protein)	Endoplasmic Reticulum
54	C2C4B_HUMAN	C2CD4B FAM148B NLF2	C2 calcium-dependent domain-containing protein 4B (Nuclear-localized factor 2) (Protein FAM148B)	Nucleus
55	SIAT1_HUMAN	ST6GAL1 SIAT1	Beta-galactoside alpha-2,6-sialyltransferase 1 (Alpha 2,6-ST 1) (EC 2.4.99.1) (B-cell antigen CD75) (CMP-N-acetylneuraminate-beta-galactosamide-alpha-2,6-sialyltransferase 1) (ST6Gal I) (ST6GalI) (Sialyltransferase 1)	Golgi apparatus bound
56	TNNT2_HUMAN	TNNT2	Troponin T, cardiac muscle (TnTc) (Cardiac muscle troponin T) (cTnT)	Cytoskeleton
57	ATS5_HUMAN	ADAMTS5 ADAMTS11 ADMP2	A disintegrin and metalloproteinase with thrombospondin motifs 5 (ADAM-TS 5) (ADAM-TS5) (ADAMTS-5) (EC 3.4.24.-) (A disintegrin and metalloproteinase with thrombospondin motifs 11) (ADAM-TS 11) (ADAMTS-11) (ADMP-2) (Aggrecanase-2)	Secreted
58	CL16A_HUMAN	CLEC16A KIAA0350	Protein CLEC16A (C-type lectin domain family 16 member A)	Endosome membrane
59	ATX2_HUMAN	ATXN2 ATX2 SCA2 TNRC13	Ataxin-2 (Spinocerebellar ataxia type 2 protein) (Trinucleotide repeat-containing gene 13 protein)	Cytoplasm
60	CO1A1_HUMAN	COL1A1	Collagen alpha-1(I) chain (Alpha-1 type I collagen)	Secreted
61	MSH2_HUMAN	MSH2	DNA mismatch repair protein Msh2 (hMSH2) (MutS protein homolog 2)	Nucleus
62	AP3S2_HUMAN	AP3S2	AP-3 complex subunit sigma-2 (AP-3 complex subunit sigma-3B) (Adaptor-related protein complex 3 subunit sigma-2) (Sigma-3B-adaptin) (Sigma3B-adaptin) (Sigma-adaptin 3b)	Golgi apparatus and peripheral membrane bound
63	MMP9_HUMAN	MMP9 CLG4B	Matrix metalloproteinase-9 (MMP-9) (EC 3.4.24.35) (92 kDa gelatinase) (92 kDa type IV collagenase) (Gelatinase B) (GELB) [Cleaved into: 67 kDa matrix metalloproteinase-9; 82 kDa matrix metalloproteinase-9]	Extracellular
64	NEC2_HUMAN	PCSK2 NEC2	Neuroendocrine convertase 2 (NEC 2) (EC 3.4.21.94) (KEX2-like endoprotease 2) (Prohormone convertase 2) (Proprotein convertase 2) (PC2)	Cytoplasmic vesicle
65	DQA1_HUMAN	HLA-DQA1	HLA class II histocompatibility antigen, DQ alpha 1 chain (DC-1 alpha chain) (DC-alpha) (HLA-DCA) (MHC class II DQA1)	Cell membrane
66	JAZF1_HUMAN	JAZF1 TIP27 ZNF802	Juxtaposed with another zinc finger protein 1 (TAK1-interacting protein 27) (Zinc finger protein 802)	Cell membrane
67	UPAR_HUMAN	PLAUR MO3 UPAR	Urokinase plasminogen activator surface receptor (U-PAR) (uPAR) (Monocyte activation antigen Mo3) (CD antigen CD87)	Cell membrane
68	GTR1_HUMAN	SLC2A1 GLUT1	Solute carrier family 2, facilitated glucose transporter member 1 (Glucose transporter type 1, erythrocyte/brain) (GLUT-1) (HepG2 glucose transporter)	Cell membrane
69	BACH2_HUMAN	BACH2	Transcription regulator protein BACH2 (BTB and CNC homolog 2)	Cytoplasm
70	IL1RA_HUMAN	IL1RN IL1F3 IL1RA	Interleukin-1 receptor antagonist protein (IL-1RN) (IL-1ra) (IRAP) (ICIL-1RA) (IL1 inhibitor) (Anakinra)	Cytoplasm
71	TNR1B_HUMAN	TNFRSF1B TNFBR TNFR2	Tumor necrosis factor receptor superfamily member 1B (Tumor necrosis factor receptor 2) (TNF-R2) (Tumor necrosis factor receptor type II) (TNF-RII) (TNFR-II) (p75) (p80 TNF-alpha receptor) (CD antigen CD120b) (Etanercept) [Cleaved into: Tumor necrosis factor receptor superfamily member 1b, membrane form; Tumor necrosis factor-binding protein 2 (TBP-2) (TBPII)]	Cell membrane
72	V2R_HUMAN	AVPR2 ADHR DIR DIR3 V2R	Vasopressin V2 receptor (V2R) (AVPR V2) (Antidiuretic hormone receptor) (Renal-type arginine vasopressin receptor)	Cell membrane
73	RYR2_HUMAN	RYR2	Ryanodine receptor 2 (RYR-2) (RyR2) (hRYR-2) (Cardiac muscle ryanodine receptor) (Cardiac muscle ryanodine receptor-calcium release channel) (Type 2 ryanodine receptor)	Sarcoplasmic reticulum membrane
74	ANPRB_HUMAN	NPR2 ANPRB	Atrial natriuretic peptide receptor 2 (EC 4.6.1.2) (Atrial natriuretic peptide receptor type B) (ANP-B) (ANPR-B) (NPR-B) (Guanylate cyclase B) (GC-B)	Cell membrane
75	TRPV4_HUMAN	TRPV4 VRL2 VROAC	Transient receptor potential cation channel subfamily V member 4 (TrpV4) (Osm-9-like TRP channel 4) (OTRPC4) (Transient receptor potential protein 12) (TRP12) (Vanilloid receptor-like channel 2) (Vanilloid receptor-like protein 2) (VRL-2) (Vanilloid receptor-related osmotically-activated channel) (VR-OAC)	Apical cell membrane
76	ESR1_HUMAN	ESR1 ESR NR3A1	Estrogen receptor (ER) (ER-alpha) (Estradiol receptor) (Nuclear receptor subfamily 3 group A member 1)	Nucleus
77	PTN1_HUMAN	PTPN1 PTP1B	Tyrosine-protein phosphatase non-receptor type 1 (EC 3.1.3.48) (Protein-tyrosine phosphatase 1B) (PTP-1B)	Endoplasmic Reticulum
78	NRG1_HUMAN	NRG1 GGF HGL HRGA NDF SMDF	Pro-neuregulin-1, membrane-bound isoform (Pro-NRG1) [Cleaved into: Neuregulin-1 (Acetylcholine receptor-inducing activity) (ARIA) (Breast cancer cell differentiation factor p45) (Glial growth factor) (Heregulin) (HRG) (Neu differentiation factor) (Sensory and motor neuron-derived factor)]	Cell membrane
79	BRCA2_HUMAN	BRCA2 FACD FANCD1	Breast cancer type 2 susceptibility protein (Fanconi anemia group D1 protein)	Nucleus
80	TNFA_HUMAN	TNF TNFA TNFSF2	Tumor necrosis factor (Cachectin) (TNF-alpha) (Tumor necrosis factor ligand superfamily member 2) (TNF-a) [Cleaved into: Tumor necrosis factor, membrane form (N-terminal fragment) (NTF); Intracellular domain 1 (ICD1); Intracellular domain 2 (ICD2); C-domain 1; C-domain 2; Tumor necrosis factor, soluble form]	Cell membrane
81	CD69_HUMAN	CD69 CLEC2C	Early activation antigen CD69 (Activation inducer molecule) (AIM) (BL-AC/P26) (C-type lectin domain family 2 member C) (EA1) (Early T-cell activation antigen p60) (GP32/28) (Leukocyte surface antigen Leu-23) (MLR-3) (CD antigen CD69)	Membrane Bound
82	ABCC8_HUMAN	ABCC8 HRINS SUR SUR1	ATP-binding cassette sub-family C member 8 (Sulfonylurea receptor 1)	Cell membrane
83	HS71A_HUMAN	HSPA1A HSP72 HSPA1 HSX70	Heat shock 70 kDa protein 1A (Heat shock 70 kDa protein 1) (HSP70-1) (HSP70.1)	Cytoplasm
84	INSR2_HUMAN	INS-IGF2	Insulin, isoform 2 (INS-IGF2 readthrough transcript protein)	Extracellular
85	NTRK2_HUMAN	NTRK2 TRKB	BDNF/NT-3 growth factors receptor (EC 2.7.10.1) (GP145-TrkB) (Trk-B) (Neurotrophic tyrosine kinase receptor type 2) (TrkB tyrosine kinase) (Tropomyosin-related kinase B)	Cell membrane
86	FNDC5_HUMAN	FNDC5 FRCP2	Fibronectin type III domain-containing protein 5 (Fibronectin type III repeat-containing protein 2) [Cleaved into: Irisin]	Cell membrane
87	GLIS3_HUMAN	GLIS3 ZNF515	Zinc finger protein GLIS3 (GLI-similar 3) (Zinc finger protein 515)	Nucleus
88	LIPC_HUMAN	LIPC HTGL	Hepatic triacylglycerol lipase (HL) (Hepatic lipase) (EC 3.1.1.3) (Lipase member C)	Secreted
89	2B1F_HUMAN	HLA-DRB1 HLA-DRB2	HLA class II histocompatibility antigen, DRB1-15 beta chain (DW2.2/DR2.2) (MHC class II antigen DRB1*15)	Cell membrane
90	2B13_HUMAN	HLA-DRB1	HLA class II histocompatibility antigen, DRB1-3 chain (Clone P2-beta-3) (MHC class II antigen DRB1*3)	Cell membrane
91	NOTC2_HUMAN	NOTCH2	Neurogenic locus notch homolog protein 2 (Notch 2) (hN2) [Cleaved into: Notch 2 extracellular truncation (N2ECD); Notch 2 intracellular domain (N2ICD)]	Cell membrane
92	GTR9_HUMAN	SLC2A9 GLUT9	Solute carrier family 2, facilitated glucose transporter member 9 (Glucose transporter type 9) (GLUT-9)	Cell membrane
93	CASP8_HUMAN	CASP8 MCH5	Caspase-8 (CASP-8) (EC 3.4.22.61) (Apoptotic cysteine protease) (Apoptotic protease Mch-5) (CAP4) (FADD-homologous ICE/ced-3-like protease) (FADD-like ICE) (FLICE) (ICE-like apoptotic protease 5) (MORT1-associated ced-3 homolog) (MACH) [Cleaved into: Caspase-8 subunit p18; Caspase-8 subunit p10]	Cytoplasm
94	PDX1_HUMAN	PDX1 IPF1 STF1	Pancreas/duodenum homeobox protein 1 (PDX-1) (Glucose-sensitive factor) (GSF) (Insulin promoter factor 1) (IPF-1) (Insulin upstream factor 1) (IUF-1) (Islet/duodenum homeobox-1) (IDX-1) (Somatostatin-transactivating factor 1) (STF-1)	Nucleus
95	C11B2_HUMAN	CYP11B2	Cytochrome P450 11B2, mitochondrial (Aldosterone synthase) (ALDOS) (EC 1.14.15.4) (EC 1.14.15.5) (Aldosterone-synthesizing enzyme) (CYPXIB2) (Cytochrome P-450Aldo) (Cytochrome P-450C18) (Steroid 18-hydroxylase)	Mitochondrian membrane
96	APOB_HUMAN	APOB	Apolipoprotein B-100 (Apo B-100) [Cleaved into: Apolipoprotein B-48 (Apo B-48)]	Cytoplasm
97	CR2_HUMAN	CR2 C3DR	Complement receptor type 2 (Cr2) (Complement C3d receptor) (Epstein-Barr virus receptor) (EBV receptor) (CD antigen CD21)	Membrane Bound
98	UBS3A_HUMAN	UBASH3A STS2	Ubiquitin-associated and SH3 domain-containing protein A (Cbl-interacting protein 4) (CLIP4) (Suppressor of T-cell receptor signaling 2) (STS-2) (T-cell ubiquitin ligand 1) (TULA-1)	Cytoplasm
99	FABPI_HUMAN	FABP2 FABPI	Fatty acid-binding protein, intestinal (Fatty acid-binding protein 2) (Intestinal-type fatty acid-binding protein) (I-FABP)	Cytoplasm
100	ANXA2_HUMAN	ANXA2 ANX2 ANX2L4 CAL1H LPC2D	Annexin A2 (Annexin II) (Annexin-2) (Calpactin I heavy chain) (Calpactin-1 heavy chain) (Chromobindin-8) (Lipocortin II) (Placental anticoagulant protein IV) (PAP-IV) (Protein I) (p36)	Extracellular
101	NEP_HUMAN	MME EPN	Neprilysin (EC 3.4.24.11) (Atriopeptidase) (Common acute lymphocytic leukemia antigen) (CALLA) (Enkephalinase) (Neutral endopeptidase 24.11) (NEP) (Neutral endopeptidase) (Skin fibroblast elastase) (SFE) (CD antigen CD10)	Cell membrane
102	CD123_HUMAN	CDC123 C10orf7 D123	Cell division cycle protein 123 homolog (Protein D123) (HT-1080) (PZ32)	Cytoplasm
103	PAI1_HUMAN	SERPINE1 PAI1 PLANH1	Plasminogen activator inhibitor 1 (PAI) (PAI-1) (Endothelial plasminogen activator inhibitor) (Serpin E1)	Secreted
104	AT2A2_HUMAN	ATP2A2 ATP2B	Sarcoplasmic/endoplasmic reticulum calcium ATPase 2 (SERCA2) (SR Ca(2+)-ATPase 2) (EC 3.6.3.8) (Calcium pump 2) (Calcium-transporting ATPase sarcoplasmic reticulum type, slow twitch skeletal muscle isoform) (Endoplasmic reticulum class 1/2 Ca(2+) ATPase)	Endoplasmic Reticulum
105	SUMO4_HUMAN	SUMO4 SMT3H4	Small ubiquitin-related modifier 4 (SUMO-4) (Small ubiquitin-like protein 4)	Nucleus
106	DHI2_HUMAN	HSD11B2 HSD11K SDR9C3	Corticosteroid 11-beta-dehydrogenase isozyme 2 (EC 1.1.1.-) (11-beta-hydroxysteroid dehydrogenase type 2) (11-DH2) (11-beta-HSD2) (11-beta-hydroxysteroid dehydrogenase type II) (11-HSD type II) (11-beta-HSD type II) (NAD-dependent 11-beta-hydroxysteroid dehydrogenase) (11-beta-HSD) (Short chain dehydrogenase/reductase family 9C member 3)	Microsome
107	KPYM_HUMAN	PKM OIP3 PK2 PK3 PKM2	Pyruvate kinase PKM (EC 2.7.1.40) (Cytosolic thyroid hormone-binding protein) (CTHBP) (Opa-interacting protein 3) (OIP-3) (Pyruvate kinase 2/3) (Pyruvate kinase muscle isozyme) (Thyroid hormone-binding protein 1) (THBP1) (Tumor M2-PK) (p58)	Cytoplasm
108	IRS2_HUMAN	IRS2	Insulin receptor substrate 2 (IRS-2)	Cytoplasm
109	LRP1_HUMAN	LRP1 A2MR APR	Prolow-density lipoprotein receptor-related protein 1 (LRP-1) (Alpha-2-macroglobulin receptor) (A2MR) (Apolipoprotein E receptor) (APOER) (CD antigen CD91) [Cleaved into: Low-density lipoprotein receptor-related protein 1 85 kDa subunit (LRP-85); Low-density lipoprotein receptor-related protein 1 515 kDa subunit (LRP-515); Low-density lipoprotein receptor-related protein 1 intracellular domain (L…	Cell membrane
110	PROX1_HUMAN	PROX1	Prospero homeobox protein 1 (Homeobox prospero-like protein PROX1) (PROX-1)	Nucleus
111	WRN_HUMAN	WRN RECQ3 RECQL2	Werner syndrome ATP-dependent helicase (EC 3.6.4.12) (DNA helicase, RecQ-like type 3) (RecQ3) (Exonuclease WRN) (EC 3.1.-.-) (RecQ protein-like 2)	Nucleus
112	IDE_HUMAN	IDE	Insulin-degrading enzyme (EC 3.4.24.56) (Abeta-degrading protease) (Insulin protease) (Insulinase) (Insulysin)	Cytoplasm
113	GTR4_HUMAN	SLC2A4 GLUT4	Solute carrier family 2, facilitated glucose transporter member 4 (Glucose transporter type 4, insulin-responsive) (GLUT-4)	Cell membrane
114	G6PC2_HUMAN	G6PC2 IGRP	Glucose-6-phosphatase 2 (G-6-Pase 2) (G6Pase 2) (EC 3.1.3.9) (Islet-specific glucose-6-phosphatase catalytic subunit-related protein)	Endoplasmic Reticulum
115	PTPRN_HUMAN	PTPRN ICA3 ICA512	Receptor-type tyrosine-protein phosphatase-like N (R-PTP-N) (Islet cell antigen 512) (ICA 512) (Islet cell autoantigen 3) (PTP IA-2) [Cleaved into: ICA512-N-terminal fragment (ICA512-NTF); ICA512-transmembrane fragment (ICA512-TMF); ICA512-cleaved cytosolic fragment (ICA512-CCF)]	Membrane Bound
116	RASK_HUMAN	KRAS KRAS2 RASK2	GTPase KRas (K-Ras 2) (Ki-Ras) (c-K-ras) (c-Ki-ras) [Cleaved into: GTPase KRas, N-terminally processed]	Cell membrane
117	MAEA_HUMAN	MAEA EMP HLC10 PIG5	Macrophage erythroblast attacher (Cell proliferation-inducing gene 5 protein) (Erythroblast macrophage protein) (Human lung cancer oncogene 10 protein) (HLC-10)	Nucleus
118	AKT2_HUMAN	AKT2	RAC-beta serine/threonine-protein kinase (EC 2.7.11.1) (Protein kinase Akt-2) (Protein kinase B beta) (PKB beta) (RAC-PK-beta)	Cytoplasm
119	DUS9_HUMAN	DUSP9 MKP4	Dual specificity protein phosphatase 9 (EC 3.1.3.16) (EC 3.1.3.48) (Mitogen-activated protein kinase phosphatase 4) (MAP kinase phosphatase 4) (MKP-4)	Cytoplasm
120	PON1_HUMAN	PON1 PON	Serum paraoxonase/arylesterase 1 (PON 1) (EC 3.1.1.2) (EC 3.1.1.81) (EC 3.1.8.1) (Aromatic esterase 1) (A-esterase 1) (K-45) (Serum aryldialkylphosphatase 1)	Secreted, Extracellular space
121	CCL2_HUMAN	CCL2 MCP1 SCYA2	C-C motif chemokine 2 (HC11) (Monocyte chemoattractant protein 1) (Monocyte chemotactic and activating factor) (MCAF) (Monocyte chemotactic protein 1) (MCP-1) (Monocyte secretory protein JE) (Small-inducible cytokine A2)	Secreted
122	APOE_HUMAN	APOE	Apolipoprotein E (Apo-E)	Secreted
123	NR4A2_HUMAN	NR4A2 NOT NURR1 TINUR	Nuclear receptor subfamily 4 group A member 2 (Immediate-early response protein NOT) (Orphan nuclear receptor NURR1) (Transcriptionally-inducible nuclear receptor)	Cytoplasm
124	ERBB4_HUMAN	ERBB4 HER4	Receptor tyrosine-protein kinase erbB-4 (EC 2.7.10.1) (Proto-oncogene-like protein c-ErbB-4) (Tyrosine kinase-type cell surface receptor HER4) (p180erbB4) [Cleaved into: ERBB4 intracellular domain (4ICD) (E4ICD) (s80HER4)]	Cell membrane
125	IL12B_HUMAN	IL12B NKSF2	Interleukin-12 subunit beta (IL-12B) (Cytotoxic lymphocyte maturation factor 40 kDa subunit) (CLMF p40) (IL-12 subunit p40) (NK cell stimulatory factor chain 2) (NKSF2)	Secreted
126	RHD_HUMAN	RHD	Blood group Rh(D) polypeptide (RHXIII) (Rh polypeptide 2) (RhPII) (Rhesus D antigen) (CD antigen CD240D)	Cell membrane
127	SRC_HUMAN	SRC SRC1	Proto-oncogene tyrosine-protein kinase Src (EC 2.7.10.2) (Proto-oncogene c-Src) (pp60c-src) (p60-Src)	Cell membrane
128	CAN2_HUMAN	CAPN2 CANPL2	Calpain-2 catalytic subunit (EC 3.4.22.53) (Calcium-activated neutral proteinase 2) (CANP 2) (Calpain M-type) (Calpain large polypeptide L2) (Calpain-2 large subunit) (Millimolar-calpain) (M-calpain)	Cytoplasm
129	NOD2_HUMAN	NOD2 CARD15 IBD1	Nucleotide-binding oligomerization domain-containing protein 2 (Caspase recruitment domain-containing protein 15) (Inflammatory bowel disease protein 1)	Cytoplasm
130	HXK2_HUMAN	HK2	Hexokinase-2 (EC 2.7.1.1) (Hexokinase type II) (HK II) (Muscle form hexokinase)	Mitochondrian membrane
131	ANK1_HUMAN	ANK1 ANK	Ankyrin-1 (ANK-1) (Ankyrin-R) (Erythrocyte ankyrin)	Cytoskeleton
132	BMP2_HUMAN	BMP2 BMP2A	Bone morphogenetic protein 2 (BMP-2) (Bone morphogenetic protein 2A) (BMP-2A)	Secreted
133	BLM_HUMAN	BLM RECQ2 RECQL3	Bloom syndrome protein (EC 3.6.4.12) (DNA helicase, RecQ-like type 2) (RecQ2) (RecQ protein-like 3)	Nucleus
134	CYTC_HUMAN	CST3	Cystatin-C (Cystatin-3) (Gamma-trace) (Neuroendocrine basic polypeptide) (Post-gamma-globulin)	Secreted
135	SODM_HUMAN	SOD2	Superoxide dismutase [Mn], mitochondrial (EC 1.15.1.1)	Mitochondrian membrane
136	TGBR3_HUMAN	TGFBR3	Transforming growth factor beta receptor type 3 (TGF-beta receptor type 3) (TGFR-3) (Betaglycan) (Transforming growth factor beta receptor III) (TGF-beta receptor type III)	Extracellular
137	MTOR_HUMAN	MTOR FRAP FRAP1 FRAP2 RAFT1 RAPT1	Serine/threonine-protein kinase mTOR (EC 2.7.11.1) (FK506-binding protein 12-rapamycin complex-associated protein 1) (FKBP12-rapamycin complex-associated protein) (Mammalian target of rapamycin) (mTOR) (Mechanistic target of rapamycin) (Rapamycin and FKBP12 target 1) (Rapamycin target protein 1)	Endoplasmic Reticulum
138	BID_HUMAN	BID	BH3-interacting domain death agonist (p22 BID) (BID) [Cleaved into: BH3-interacting domain death agonist p15 (p15 BID); BH3-interacting domain death agonist p13 (p13 BID); BH3-interacting domain death agonist p11 (p11 BID)]	Mitochondrian membrane
139	IOD2_HUMAN	DIO2 ITDI2 TXDI2	Type II iodothyronine deiodinase (EC 1.21.99.4) (5DII) (DIOII) (Type 2 DI) (Type-II 5'-deiodinase)	Membrane Bound
140	KCNKH_HUMAN	KCNK17 TALK2 TASK4 UNQ5816/PRO19634	Potassium channel subfamily K member 17 (2P domain potassium channel Talk-2) (Acid-sensitive potassium channel protein TASK-4) (TWIK-related acid-sensitive K(+) channel 4) (TWIK-related alkaline pH-activated K(+) channel 2) (TALK-2)	Membrane Bound
141	IL4_HUMAN	IL4	Interleukin-4 (IL-4) (B-cell stimulatory factor 1) (BSF-1) (Binetrakin) (Lymphocyte stimulatory factor 1) (Pitrakinra)	Secreted
142	HM20A_HUMAN	HMG20A HMGX1 HMGXB1	High mobility group protein 20A (HMG box-containing protein 20A) (HMG domain-containing protein 1) (HMG domain-containing protein HMGX1)	Nucleus
143	SIR3_HUMAN	SIRT3 SIR2L3	NAD-dependent protein deacetylase sirtuin-3, mitochondrial (hSIRT3) (EC 3.5.1.-) (Regulatory protein SIR2 homolog 3) (SIR2-like protein 3)	Mitochondrian membrane
144	LIPL_HUMAN	LPL LIPD	Lipoprotein lipase (LPL) (EC 3.1.1.34)	Cell membrane
145	PAI2_HUMAN	SERPINB2 PAI2 PLANH2	Plasminogen activator inhibitor 2 (PAI-2) (Monocyte Arg-serpin) (Placental plasminogen activator inhibitor) (Serpin B2) (Urokinase inhibitor)	Cytoplasm
146	CALM2_HUMAN	CALM2 CAM2 CAMB	Calmodulin-2	Cytoplasm
147	CDK2_HUMAN	CDK2 CDKN2	Cyclin-dependent kinase 2 (EC 2.7.11.22) (Cell division protein kinase 2) (p33 protein kinase)	Cytoplasm
148	ADIPO_HUMAN	ADIPOQ ACDC ACRP30 APM1 GBP28	Adiponectin (30 kDa adipocyte complement-related protein) (Adipocyte complement-related 30 kDa protein) (ACRP30) (Adipocyte, C1q and collagen domain-containing protein) (Adipose most abundant gene transcript 1 protein) (apM-1) (Gelatin-binding protein)	Secreted
149	8ODP_HUMAN	NUDT1 MTH1	7,8-dihydro-8-oxoguanine triphosphatase (EC 3.6.1.55) (2-hydroxy-dATP diphosphatase) (EC 3.6.1.56) (8-oxo-dGTPase) (Nucleoside diphosphate-linked moiety X motif 1) (Nudix motif 1)	Cytoplasm
150	DPP4_HUMAN	DPP4 ADCP2 CD26	Dipeptidyl peptidase 4 (EC 3.4.14.5) (ADABP) (Adenosine deaminase complexing protein 2) (ADCP-2) (Dipeptidyl peptidase IV) (DPP IV) (T-cell activation antigen CD26) (TP103) (CD antigen CD26) [Cleaved into: Dipeptidyl peptidase 4 membrane form (Dipeptidyl peptidase IV membrane form); Dipeptidyl peptidase 4 soluble form (Dipeptidyl peptidase IV soluble form)]	Secreted
151	A4_HUMAN	APP A4 AD1	Amyloid-beta A4 protein (ABPP) (APPI) (APP) (Alzheimer disease amyloid protein) (Amyloid precursor protein) (Amyloid-beta precursor protein) (Cerebral vascular amyloid peptide) (CVAP) (PreA4) (Protease nexin-II) (PN-II) [Cleaved into: N-APP; Soluble APP-alpha (S-APP-alpha); Soluble APP-beta (S-APP-beta); C99 (Beta-secretase C-terminal fragment) (Beta-CTF); Amyloid-beta protein 42 (Abeta42) (Beta-…	Membrane Bound
152	F263_HUMAN	PFKFB3	6-phosphofructo-2-kinase/fructose-2,6-bisphosphatase 3 (6PF-2-K/Fru-2,6-P2ase 3) (PFK/FBPase 3) (6PF-2-K/Fru-2,6-P2ase brain/placenta-type isozyme) (Renal carcinoma antigen NY-REN-56) (iPFK-2) [Includes: 6-phosphofructo-2-kinase (EC 2.7.1.105); Fructose-2,6-bisphosphatase (EC 3.1.3.46)]	Nucleus
153	NEC1_HUMAN	PCSK1 NEC1	Neuroendocrine convertase 1 (NEC 1) (EC 3.4.21.93) (Prohormone convertase 1) (Proprotein convertase 1) (PC1)	Cytoplasmic vesicle
154	NOS3_HUMAN	NOS3	Nitric oxide synthase, endothelial (EC 1.14.13.39) (Constitutive NOS) (cNOS) (EC-NOS) (Endothelial NOS) (eNOS) (NOS type III) (NOSIII)	Cell membrane
155	HFE_HUMAN	HFE HLAH	Hereditary hemochromatosis protein (HLA-H)	Cell membrane
156	TLR2_HUMAN	TLR2 TIL4	Toll-like receptor 2 (Toll/interleukin-1 receptor-like protein 4) (CD antigen CD282)	Membrane Bound
157	ERR3_HUMAN	ESRRG ERR3 ERRG2 KIAA0832 NR3B3	Estrogen-related receptor gamma (ERR gamma-2) (Estrogen receptor-related protein 3) (Nuclear receptor subfamily 3 group B member 3)	Nucleus
158	FADS1_HUMAN	FADS1 FADSD5	Fatty acid desaturase 1 (EC 1.14.19.-) (Delta(5) fatty acid desaturase) (D5D) (Delta(5) desaturase) (Delta-5 desaturase)	Endoplasmic Reticulum
159	C2C4A_HUMAN	C2CD4A FAM148A NLF1	C2 calcium-dependent domain-containing protein 4A (Nuclear-localized factor 1) (Protein FAM148A)	Nucleus
160	MFN2_HUMAN	MFN2 CPRP1 KIAA0214	Mitofusin-2 (EC 3.6.5.-) (Transmembrane GTPase MFN2)	Mitochondrian membrane
161	NF2L2_HUMAN	NFE2L2 NRF2	Nuclear factor erythroid 2-related factor 2 (NF-E2-related factor 2) (NFE2-related factor 2) (HEBP1) (Nuclear factor, erythroid derived 2, like 2)	Cytoplasm
162	TMPS6_HUMAN	TMPRSS6 UNQ354/PRO618	Transmembrane protease serine 6 (EC 3.4.21.-) (Matriptase-2)	Cell membrane
163	GRP1_HUMAN	RASGRP1 RASGRP	RAS guanyl-releasing protein 1 (Calcium and DAG-regulated guanine nucleotide exchange factor II) (CalDAG-GEFII) (Ras guanyl-releasing protein)	Cytoplasm
164	BGAT_HUMAN	ABO	Histo-blood group ABO system transferase (Fucosylglycoprotein 3-alpha-galactosyltransferase) (Fucosylglycoprotein alpha-N-acetylgalactosaminyltransferase) (Glycoprotein-fucosylgalactoside alpha-N-acetylgalactosaminyltransferase) (EC 2.4.1.40) (Glycoprotein-fucosylgalactoside alpha-galactosyltransferase) (EC 2.4.1.37) (Histo-blood group A transferase) (A transferase) (Histo-blood group B transfera…	Golgi Apparatus
165	IGF1_HUMAN	IGF1 IBP1	Insulin-like growth factor I (IGF-I) (Mechano growth factor) (MGF) (Somatomedin-C)	Secreted
166	LGR5_HUMAN	LGR5 GPR49 GPR67	Leucine-rich repeat-containing G-protein coupled receptor 5 (G-protein coupled receptor 49) (G-protein coupled receptor 67) (G-protein coupled receptor HG38)	Cell membrane
167	FOXP3_HUMAN	FOXP3 IPEX JM2	Forkhead box protein P3 (Scurfin) [Cleaved into: Forkhead box protein P3, C-terminally processed; Forkhead box protein P3 41 kDa form]	Nucleus
168	CENPW_HUMAN	CENPW C6orf173 CUG2	Centromere protein W (CENP-W) (Cancer-up-regulated gene 2 protein)	Nucleus
169	SIR1_HUMAN	SIRT1 SIR2L1	NAD-dependent protein deacetylase sirtuin-1 (hSIRT1) (EC 3.5.1.-) (Regulatory protein SIR2 homolog 1) (SIR2-like protein 1) (hSIR2) [Cleaved into: SirtT1 75 kDa fragment (75SirT1)]	Nucleus
170	TF_HUMAN	F3	Tissue factor (TF) (Coagulation factor III) (Thromboplastin) (CD antigen CD142)	Membrane Bound
171	LEP_HUMAN	LEP OB OBS	Leptin (Obese protein) (Obesity factor)	Secreted
172	EDNRB_HUMAN	EDNRB ETRB	Endothelin receptor type B (ET-B) (ET-BR) (Endothelin receptor non-selective type)	Cell membrane
173	FADS2_HUMAN	FADS2	Fatty acid desaturase 2 (EC 1.14.19.3) (Acyl-CoA 6-desaturase) (Delta(6) fatty acid desaturase) (D6D) (Delta(6) desaturase) (Delta-6 desaturase)	Endoplasmic Reticulum
174	CASR_HUMAN	CASR GPRC2A PCAR1	Extracellular calcium-sensing receptor (CaR) (CaSR) (hCasR) (Parathyroid cell calcium-sensing receptor 1) (PCaR1)	Cell membrane
175	MBL2_HUMAN	MBL2 COLEC1 MBL	Mannose-binding protein C (MBP-C) (Collectin-1) (MBP1) (Mannan-binding protein) (Mannose-binding lectin)	Secreted
176	CISD2_HUMAN	CISD2 CDGSH2 ERIS ZCD2	CDGSH iron-sulfur domain-containing protein 2 (Endoplasmic reticulum intermembrane small protein) (MitoNEET-related 1 protein) (Miner1) (Nutrient-deprivation autophagy factor-1) (NAF-1)	Endoplasmic Reticulum
177	M3K1_HUMAN	MAP3K1 MAPKKK1 MEKK MEKK1	Mitogen-activated protein kinase kinase kinase 1 (EC 2.7.11.25) (MAPK/ERK kinase kinase 1) (MEK kinase 1) (MEKK 1)	Cytoplasm
178	AGTR1_HUMAN	AGTR1 AGTR1A AGTR1B AT2R1 AT2R1B	Type-1 angiotensin II receptor (AT1AR) (AT1BR) (Angiotensin II type-1 receptor) (AT1)	Cell membrane
179	VPP2_HUMAN	ATP6V0A2	V-type proton ATPase 116 kDa subunit a isoform 2 (V-ATPase 116 kDa isoform a2) (Lysosomal H(+)-transporting ATPase V0 subunit a2) (TJ6) (Vacuolar proton translocating ATPase 116 kDa subunit a isoform 2)	Cell membrane
180	ARL15_HUMAN	ARL15 ARFRP2	ADP-ribosylation factor-like protein 15 (ADP-ribosylation factor-related protein 2) (ARF-related protein 2)	Extracellular
181	SH2B3_HUMAN	SH2B3 LNK	SH2B adapter protein 3 (Lymphocyte adapter protein) (Lymphocyte-specific adapter protein Lnk) (Signal transduction protein Lnk)	Cytosol
182	AGR2_HUMAN	AGR2 AG2 UNQ515/PRO1030	Anterior gradient protein 2 homolog (AG-2) (hAG-2) (HPC8) (Secreted cement gland protein XAG-2 homolog)	Secreted
183	VMAT2_HUMAN	SLC18A2 SVMT VMAT2	Synaptic vesicular amine transporter (Monoamine transporter) (Solute carrier family 18 member 2) (Vesicular amine transporter 2) (VAT2)	Cytoplasmic vesicle
184	TNF10_HUMAN	TNFSF10 APO2L TRAIL	Tumor necrosis factor ligand superfamily member 10 (Apo-2 ligand) (Apo-2L) (TNF-related apoptosis-inducing ligand) (Protein TRAIL) (CD antigen CD253)	Membrane Bound
185	IMDH2_HUMAN	IMPDH2 IMPD2	Inosine-5'-monophosphate dehydrogenase 2 (IMP dehydrogenase 2) (IMPD 2) (IMPDH 2) (EC 1.1.1.205) (IMPDH-II)	Cytoplasm
186	PLMN_HUMAN	PLG	Plasminogen (EC 3.4.21.7) [Cleaved into: Plasmin heavy chain A; Activation peptide; Angiostatin; Plasmin heavy chain A, short form; Plasmin light chain B]	Secreted
187	ANFB_HUMAN	NPPB	Natriuretic peptides B (Gamma-brain natriuretic peptide) [Cleaved into: Brain natriuretic peptide 32 (BNP(1-32)) (BNP-32); BNP(1-30); BNP(1-29); BNP(1-28); BNP(2-31); BNP(3-32); BNP(3-30); BNP(3-29); BNP(4-32); BNP(4-31); BNP(4-30); BNP(4-29); BNP(4-27); BNP(5-32); BNP(5-31); BNP(5-29)]	Secreted
188	PEPD_HUMAN	PEPD PRD	Xaa-Pro dipeptidase (X-Pro dipeptidase) (EC 3.4.13.9) (Imidodipeptidase) (Peptidase D) (Proline dipeptidase) (Prolidase)	Extracellular
189	UD11_HUMAN	UGT1A1 GNT1 UGT1	UDP-glucuronosyltransferase 1-1 (UDPGT 1-1) (UGT1*1) (UGT1-01) (UGT1.1) (EC 2.4.1.17) (Bilirubin-specific UDPGT isozyme 1) (hUG-BR1) (UDP-glucuronosyltransferase 1-A) (UGT-1A) (UGT1A) (UDP-glucuronosyltransferase 1A1)	Microsome
190	CRFR2_HUMAN	CRHR2 CRF2R CRH2R	Corticotropin-releasing factor receptor 2 (CRF-R-2) (CRF-R2) (CRFR-2) (Corticotropin-releasing hormone receptor 2) (CRH-R-2) (CRH-R2)	Cell membrane
191	PTH1R_HUMAN	PTH1R PTHR PTHR1	Parathyroid hormone/parathyroid hormone-related peptide receptor (PTH/PTHrP type I receptor) (PTH/PTHr receptor) (Parathyroid hormone 1 receptor) (PTH1 receptor)	Cell membrane
192	PTPRM_HUMAN	PTPRM PTPRL1	Receptor-type tyrosine-protein phosphatase mu (Protein-tyrosine phosphatase mu) (R-PTP-mu) (EC 3.1.3.48)	Membrane Bound
193	DQA2_HUMAN	HLA-DQA2 HLA-DXA	HLA class II histocompatibility antigen, DQ alpha 2 chain (DX alpha chain) (HLA class II histocompatibility antigen, DQ(6) alpha chain) (HLA-DQA1) (MHC class II DQA2)	Cell membrane
194	EGFR_HUMAN	EGFR ERBB ERBB1 HER1	Epidermal growth factor receptor (EC 2.7.10.1) (Proto-oncogene c-ErbB-1) (Receptor tyrosine-protein kinase erbB-1)	Cell membrane
195	IL2RB_HUMAN	IL2RB IL15RB	Interleukin-2 receptor subunit beta (IL-2 receptor subunit beta) (IL-2R subunit beta) (IL-2RB) (High affinity IL-2 receptor subunit beta) (Interleukin-15 receptor subunit beta) (p70-75) (p75) (CD antigen CD122)	Membrane Bound
196	CHK2_HUMAN	CHEK2 CDS1 CHK2 RAD53	Serine/threonine-protein kinase Chk2 (EC 2.7.11.1) (CHK2 checkpoint homolog) (Cds1 homolog) (Hucds1) (hCds1) (Checkpoint kinase 2)	Nucleus
197	PEDF_HUMAN	SERPINF1 PEDF PIG35	Pigment epithelium-derived factor (PEDF) (Cell proliferation-inducing gene 35 protein) (EPC-1) (Serpin F1)	Secreted
198	GRB14_HUMAN	GRB14	Growth factor receptor-bound protein 14 (GRB14 adapter protein)	Cytoplasm
199	GLUC_HUMAN	GCG	Glucagon [Cleaved into: Glicentin; Glicentin-related polypeptide (GRPP); Oxyntomodulin (OXM) (OXY); Glucagon; Glucagon-like peptide 1 (GLP-1) (Incretin hormone); Glucagon-like peptide 1(7-37) (GLP-1(7-37)); Glucagon-like peptide 1(7-36) (GLP-1(7-36)); Glucagon-like peptide 2 (GLP-2)]	Secreted
200	ENPP1_HUMAN	ENPP1 M6S1 NPPS PC1 PDNP1	Ectonucleotide pyrophosphatase/phosphodiesterase family member 1 (E-NPP 1) (Membrane component chromosome 6 surface marker 1) (Phosphodiesterase I/nucleotide pyrophosphatase 1) (Plasma-cell membrane glycoprotein PC-1) [Includes: Alkaline phosphodiesterase I (EC 3.1.4.1); Nucleotide pyrophosphatase (NPPase) (EC 3.6.1.9) (Nucleotide diphosphatase)]	Cell membrane
201	VGFR2_HUMAN	KDR FLK1 VEGFR2	Vascular endothelial growth factor receptor 2 (VEGFR-2) (EC 2.7.10.1) (Fetal liver kinase 1) (FLK-1) (Kinase insert domain receptor) (KDR) (Protein-tyrosine kinase receptor flk-1) (CD antigen CD309)	Endoplasmic Reticulum
202	KLF11_HUMAN	KLF11 FKLF TIEG2	Krueppel-like factor 11 (Transforming growth factor-beta-inducible early growth response protein 2) (TGFB-inducible early growth response protein 2) (TIEG-2)	Nucleus
203	BCL2_HUMAN	BCL2	Apoptosis regulator Bcl-2	Mitochondrian membrane
204	IGF1R_HUMAN	IGF1R	Insulin-like growth factor 1 receptor (EC 2.7.10.1) (Insulin-like growth factor I receptor) (IGF-I receptor) (CD antigen CD221) [Cleaved into: Insulin-like growth factor 1 receptor alpha chain; Insulin-like growth factor 1 receptor beta chain]	Cell membrane
205	MK01_HUMAN	MAPK1 ERK2 PRKM1 PRKM2	Mitogen-activated protein kinase 1 (MAP kinase 1) (MAPK 1) (EC 2.7.11.24) (ERT1) (Extracellular signal-regulated kinase 2) (ERK-2) (MAP kinase isoform p42) (p42-MAPK) (Mitogen-activated protein kinase 2) (MAP kinase 2) (MAPK 2)	Cytoplasm
206	AT2A3_HUMAN	ATP2A3	Sarcoplasmic/endoplasmic reticulum calcium ATPase 3 (SERCA3) (SR Ca(2+)-ATPase 3) (EC 3.6.3.8) (Calcium pump 3)	Nucleus
207	PDCD1_HUMAN	PDCD1 PD1	Programmed cell death protein 1 (Protein PD-1) (hPD-1) (CD antigen CD279)	Membrane Bound
208	GTR3_HUMAN	SLC2A3 GLUT3	Solute carrier family 2, facilitated glucose transporter member 3 (Glucose transporter type 3, brain) (GLUT-3)	Cell membrane
209	ICA69_HUMAN	ICA1	Islet cell autoantigen 1 (69 kDa islet cell autoantigen) (ICA69) (Islet cell autoantigen p69) (ICAp69) (p69)	Cytoplasm
210	AT1A2_HUMAN	ATP1A2 KIAA0778	Sodium/potassium-transporting ATPase subunit alpha-2 (Na(+)/K(+) ATPase alpha-2 subunit) (EC 3.6.3.9) (Sodium pump subunit alpha-2)	Membrane Bound
211	ITB6_HUMAN	ITGB6	Integrin beta-6	Membrane Bound
212	ITB2_HUMAN	ITGB2 CD18 MFI7	Integrin beta-2 (Cell surface adhesion glycoproteins LFA-1/CR3/p150,95 subunit beta) (Complement receptor C3 subunit beta) (CD antigen CD18)	Cell membrane
213	ATS9_HUMAN	ADAMTS9 KIAA1312	A disintegrin and metalloproteinase with thrombospondin motifs 9 (ADAM-TS 9) (ADAM-TS9) (ADAMTS-9) (EC 3.4.24.-)	Extracellular
214	ADA2B_HUMAN	ADRA2B ADRA2L1 ADRA2RL1	Alpha-2B adrenergic receptor (Alpha-2 adrenergic receptor subtype C2) (Alpha-2B adrenoreceptor) (Alpha-2B adrenoceptor) (Alpha-2BAR)	Cell membrane
215	VWF_HUMAN	VWF F8VWF	von Willebrand factor (vWF) [Cleaved into: von Willebrand antigen 2 (von Willebrand antigen II)]	Secreted
216	PROC_HUMAN	PROC	Vitamin K-dependent protein C (EC 3.4.21.69) (Anticoagulant protein C) (Autoprothrombin IIA) (Blood coagulation factor XIV) [Cleaved into: Vitamin K-dependent protein C light chain; Vitamin K-dependent protein C heavy chain; Activation peptide]	Secreted
217	CAD13_HUMAN	CDH13 CDHH	Cadherin-13 (Heart cadherin) (H-cadherin) (P105) (Truncated cadherin) (T-cad) (T-cadherin)	Cell membrane
218	TNR3_HUMAN	LTBR D12S370 TNFCR TNFR3 TNFRSF3	Tumor necrosis factor receptor superfamily member 3 (Lymphotoxin-beta receptor) (Tumor necrosis factor C receptor) (Tumor necrosis factor receptor 2-related protein) (Tumor necrosis factor receptor type III) (TNF-RIII) (TNFR-III)	Membrane Bound
219	PAX6_HUMAN	PAX6 AN2	Paired box protein Pax-6 (Aniridia type II protein) (Oculorhombin)	Nucleus
220	ADRB2_HUMAN	ADRB2 ADRB2R B2AR	Beta-2 adrenergic receptor (Beta-2 adrenoreceptor) (Beta-2 adrenoceptor)	Cell membrane
221	DICER_HUMAN	DICER1 DICER HERNA KIAA0928	Endoribonuclease Dicer (EC 3.1.26.3) (Helicase with RNase motif) (Helicase MOI)	Cytoplasm
222	GPDM_HUMAN	GPD2	Glycerol-3-phosphate dehydrogenase, mitochondrial (GPD-M) (GPDH-M) (EC 1.1.5.3) (mtGPD)	Mitochondrian membrane
223	TRIB1_HUMAN	TRIB1 C8FW GIG2 TRB1	Tribbles homolog 1 (TRB-1) (G-protein-coupled receptor-induced gene 2 protein) (GIG-2) (SKIP1)	Nucleus
224	MLRV_HUMAN	MYL2 MLC2	Myosin regulatory light chain 2, ventricular/cardiac muscle isoform (MLC-2) (MLC-2v) (Cardiac myosin light chain 2) (Myosin light chain 2, slow skeletal/ventricular muscle isoform) (MLC-2s/v) (Ventricular myosin light chain 2)	Cytoplasm
225	CCR2_HUMAN	CCR2 CMKBR2	C-C chemokine receptor type 2 (C-C CKR-2) (CC-CKR-2) (CCR-2) (CCR2) (Monocyte chemoattractant protein 1 receptor) (MCP-1-R) (CD antigen CD192)	Cell membrane
226	CXCR1_HUMAN	CXCR1 CMKAR1 IL8RA	C-X-C chemokine receptor type 1 (CXC-R1) (CXCR-1) (CDw128a) (High affinity interleukin-8 receptor A) (IL-8R A) (IL-8 receptor type 1) (CD antigen CD181)	Cell membrane
227	ITA2_HUMAN	ITGA2 CD49B	Integrin alpha-2 (CD49 antigen-like family member B) (Collagen receptor) (Platelet membrane glycoprotein Ia) (GPIa) (VLA-2 subunit alpha) (CD antigen CD49b)	Membrane Bound
228	FUT2_HUMAN	FUT2 SEC2	Galactoside 2-alpha-L-fucosyltransferase 2 (EC 2.4.1.344) (EC 2.4.1.69) (Alpha(1,2)FT 2) (Fucosyltransferase 2) (GDP-L-fucose:beta-D-galactoside 2-alpha-L-fucosyltransferase 2) (SE2) (Secretor blood group alpha-2-fucosyltransferase) (Secretor factor) (Se)	Golgi apparatus
229	IOD3_HUMAN	DIO3 ITDI3 TXDI3	Thyroxine 5-deiodinase (EC 1.21.99.3) (5DIII) (DIOIII) (Type 3 DI) (Type III iodothyronine deiodinase)	Cell membrane
230	FGFR1_HUMAN	FGFR1 BFGFR CEK FGFBR FLG FLT2 HBGFR	Fibroblast growth factor receptor 1 (FGFR-1) (EC 2.7.10.1) (Basic fibroblast growth factor receptor 1) (BFGFR) (bFGF-R-1) (Fms-like tyrosine kinase 2) (FLT-2) (N-sam) (Proto-oncogene c-Fgr) (CD antigen CD331)	Cell membrane
231	ATM_HUMAN	ATM	Serine-protein kinase ATM (EC 2.7.11.1) (Ataxia telangiectasia mutated) (A-T mutated)	Nucleus
232	HYAS2_HUMAN	HAS2	Hyaluronan synthase 2 (EC 2.4.1.212) (Hyaluronate synthase 2) (Hyaluronic acid synthase 2) (HA synthase 2)	Membrane Bound
233	VDR_HUMAN	VDR NR1I1	Vitamin D3 receptor (VDR) (1,25-dihydroxyvitamin D3 receptor) (Nuclear receptor subfamily 1 group I member 1)	Nucleus
234	CETP_HUMAN	CETP	Cholesteryl ester transfer protein (Lipid transfer protein I)	Secreted
235	ABCG2_HUMAN	ABCG2 ABCP BCRP BCRP1 MXR	ATP-binding cassette sub-family G member 2 (Breast cancer resistance protein) (CDw338) (Mitoxantrone resistance-associated protein) (Placenta-specific ATP-binding cassette transporter) (Urate exporter) (CD antigen CD338)	Cell membrane
236	KPCT_HUMAN	PRKCQ PRKCT	Protein kinase C theta type (EC 2.7.11.13) (nPKC-theta)	Cell membrane
237	RBMS1_HUMAN	RBMS1 C2orf12 MSSP MSSP1 SCR2	RNA-binding motif, single-stranded-interacting protein 1 (Single-stranded DNA-binding protein MSSP-1) (Suppressor of CDC2 with RNA-binding motif 2)	Nucleus
238	CF089_HUMAN	C6orf89 BRAP UNQ177/PRO203	Bombesin receptor-activated protein C6orf89 (Amfion)	Golgi apparatus
239	BRAP_HUMAN	BRAP RNF52	BRCA1-associated protein (EC 2.3.2.27) (BRAP2) (Impedes mitogenic signal propagation) (IMP) (RING finger protein 52) (RING-type E3 ubiquitin transferase BRAP2) (Renal carcinoma antigen NY-REN-63)	Cytoplasm
240	CRY2_HUMAN	CRY2 KIAA0658	Cryptochrome-2	Cytoplasm
241	NGAL_HUMAN	LCN2 HNL NGAL	Neutrophil gelatinase-associated lipocalin (NGAL) (25 kDa alpha-2-microglobulin-related subunit of MMP-9) (Lipocalin-2) (Oncogene 24p3) (Siderocalin LCN2) (p25)	Secreted
242	KCC1D_HUMAN	CAMK1D CAMKID	Calcium/calmodulin-dependent protein kinase type 1D (EC 2.7.11.17) (CaM kinase I delta) (CaM kinase ID) (CaM-KI delta) (CaMKI delta) (CaMKID) (CaMKI-like protein kinase) (CKLiK)	Cytoplasm
243	MK14_HUMAN	MAPK14 CSBP CSBP1 CSBP2 CSPB1 MXI2 SAPK2A	Mitogen-activated protein kinase 14 (MAP kinase 14) (MAPK 14) (EC 2.7.11.24) (Cytokine suppressive anti-inflammatory drug-binding protein) (CSAID-binding protein) (CSBP) (MAP kinase MXI2) (MAX-interacting protein 2) (Mitogen-activated protein kinase p38 alpha) (MAP kinase p38 alpha) (Stress-activated protein kinase 2a) (SAPK2a)	Cytoplasm
244	CDN1A_HUMAN	CDKN1A CAP20 CDKN1 CIP1 MDA6 PIC1 SDI1 WAF1	Cyclin-dependent kinase inhibitor 1 (CDK-interacting protein 1) (Melanoma differentiation-associated protein 6) (MDA-6) (p21)	Cytoplasm
245	DGKB_HUMAN	DGKB DAGK2 KIAA0718	Diacylglycerol kinase beta (DAG kinase beta) (EC 2.7.1.107) (90 kDa diacylglycerol kinase) (Diglyceride kinase beta) (DGK-beta)	Cytoplasm
246	ALDH2_HUMAN	ALDH2 ALDM	Aldehyde dehydrogenase, mitochondrial (EC 1.2.1.3) (ALDH class 2) (ALDH-E2) (ALDHI)	Mitochondrian membrane
247	CP2CJ_HUMAN	CYP2C19	Cytochrome P450 2C19 (EC 1.14.13.-) ((R)-limonene 6-monooxygenase) (EC 1.14.14.53) ((S)-limonene 6-monooxygenase) (EC 1.14.14.51) ((S)-limonene 7-monooxygenase) (EC 1.14.14.52) (CYPIIC17) (CYPIIC19) (Cytochrome P450-11A) (Cytochrome P450-254C) (Mephenytoin 4-hydroxylase)	Endoplasmic Reticulum
248	B2MG_HUMAN	B2M CDABP0092 HDCMA22P	Beta-2-microglobulin [Cleaved into: Beta-2-microglobulin form pI 5.3]	Secreted
249	CP2D6_HUMAN	CYP2D6 CYP2DL1	Cytochrome P450 2D6 (EC 1.14.14.1) (CYPIID6) (Cholesterol 25-hydroxylase) (Cytochrome P450-DB1) (Debrisoquine 4-hydroxylase)	Endoplasmic Reticulum
250	WNT5A_HUMAN	WNT5A	Protein Wnt-5a	Extracellular
251	EXT2_HUMAN	EXT2	Exostosin-2 (EC 2.4.1.224) (EC 2.4.1.225) (Glucuronosyl-N-acetylglucosaminyl-proteoglycan/N-acetylglucosaminyl-proteoglycan 4-alpha-N-acetylglucosaminyltransferase) (Multiple exostoses protein 2) (Putative tumor suppressor protein EXT2)	Endoplasmic Reticulum
252	PTPR2_HUMAN	PTPRN2 KIAA0387	Receptor-type tyrosine-protein phosphatase N2 (R-PTP-N2) (EC 3.1.3.-) (EC 3.1.3.48) (Islet cell autoantigen-related protein) (IAR) (ICAAR) (Phogrin) [Cleaved into: IA-2beta60]	Cytoplasmic vesicle
253	PAFA_HUMAN	PLA2G7 PAFAH	Platelet-activating factor acetylhydrolase (PAF acetylhydrolase) (EC 3.1.1.47) (1-alkyl-2-acetylglycerophosphocholine esterase) (2-acetyl-1-alkylglycerophosphocholine esterase) (Group-VIIA phospholipase A2) (gVIIA-PLA2) (LDL-associated phospholipase A2) (LDL-PLA(2)) (PAF 2-acylhydrolase)	Extracellular
254	SCRB1_HUMAN	SCARB1 CD36L1 CLA1	Scavenger receptor class B member 1 (SRB1) (CD36 and LIMPII analogous 1) (CLA-1) (CD36 antigen-like 1) (Collagen type I receptor, thrombospondin receptor-like 1) (SR-BI) (CD antigen CD36)	Cell membrane
255	TGFR1_HUMAN	TGFBR1 ALK5 SKR4	TGF-beta receptor type-1 (TGFR-1) (EC 2.7.11.30) (Activin A receptor type II-like protein kinase of 53kD) (Activin receptor-like kinase 5) (ALK-5) (ALK5) (Serine/threonine-protein kinase receptor R4) (SKR4) (TGF-beta type I receptor) (Transforming growth factor-beta receptor type I) (TGF-beta receptor type I) (TbetaR-I)	Cell membrane
256	MK03_HUMAN	MAPK3 ERK1 PRKM3	Mitogen-activated protein kinase 3 (MAP kinase 3) (MAPK 3) (EC 2.7.11.24) (ERT2) (Extracellular signal-regulated kinase 1) (ERK-1) (Insulin-stimulated MAP2 kinase) (MAP kinase isoform p44) (p44-MAPK) (Microtubule-associated protein 2 kinase) (p44-ERK1)	Nucleus
257	PCSK9_HUMAN	PCSK9 NARC1 PSEC0052	Proprotein convertase subtilisin/kexin type 9 (EC 3.4.21.-) (Neural apoptosis-regulated convertase 1) (NARC-1) (Proprotein convertase 9) (PC9) (Subtilisin/kexin-like protease PC9)	Endosome membrane
258	SMAD3_HUMAN	SMAD3 MADH3	Mothers against decapentaplegic homolog 3 (MAD homolog 3) (Mad3) (Mothers against DPP homolog 3) (hMAD-3) (JV15-2) (SMAD family member 3) (SMAD 3) (Smad3) (hSMAD3)	Cytoplasm
259	GCNT1_HUMAN	GCNT1 NACGT2	Beta-1,3-galactosyl-O-glycosyl-glycoprotein beta-1,6-N-acetylglucosaminyltransferase (EC 2.4.1.102) (Core 2-branching enzyme) (Core2-GlcNAc-transferase) (C2GNT) (Core 2 GNT)	Golgi apparatus
260	APOA_HUMAN	LPA	Apolipoprotein(a) (Apo(a)) (Lp(a)) (EC 3.4.21.-)	Secreted
261	TNR1A_HUMAN	TNFRSF1A TNFAR TNFR1	Tumor necrosis factor receptor superfamily member 1A (Tumor necrosis factor receptor 1) (TNF-R1) (Tumor necrosis factor receptor type I) (TNF-RI) (TNFR-I) (p55) (p60) (CD antigen CD120a) [Cleaved into: Tumor necrosis factor receptor superfamily member 1A, membrane form; Tumor necrosis factor-binding protein 1 (TBPI)]	Cell membrane
262	CP3A4_HUMAN	CYP3A4 CYP3A3	Cytochrome P450 3A4 (EC 1.14.14.-) (1,8-cineole 2-exo-monooxygenase) (EC 1.14.14.56) (Albendazole monooxygenase) (EC 1.14.14.-) (Albendazole sulfoxidase) (CYPIIIA3) (CYPIIIA4) (Cholesterol 25-hydroxylase) (EC 1.14.14.-) (Cytochrome P450 3A3) (Cytochrome P450 HLp) (Cytochrome P450 NF-25) (Cytochrome P450-PCN1) (Nifedipine oxidase) (Quinine 3-monooxygenase) (EC 1.14.14.55) (Taurochenodeoxycholate 6…	Endoplasmic Reticulum
263	ITPR3_HUMAN	ITPR3	Inositol 1,4,5-trisphosphate receptor type 3 (IP3 receptor isoform 3) (IP3R 3) (InsP3R3) (Type 3 inositol 1,4,5-trisphosphate receptor) (Type 3 InsP3 receptor)	Endoplasmic Reticulum
264	CTGF_HUMAN	CTGF CCN2 HCS24 IGFBP8	Connective tissue growth factor (CCN family member 2) (Hypertrophic chondrocyte-specific protein 24) (Insulin-like growth factor-binding protein 8) (IBP-8) (IGF-binding protein 8) (IGFBP-8)	Extracellular
265	B2L11_HUMAN	BCL2L11 BIM	Bcl-2-like protein 11 (Bcl2-L-11) (Bcl2-interacting mediator of cell death)	Endomembrane system
266	FGF2_HUMAN	FGF2 FGFB	Fibroblast growth factor 2 (FGF-2) (Basic fibroblast growth factor) (bFGF) (Heparin-binding growth factor 2) (HBGF-2)	Nucleus
267	A2MG_HUMAN	A2M CPAMD5 FWP007	Alpha-2-macroglobulin (Alpha-2-M) (C3 and PZP-like alpha-2-macroglobulin domain-containing protein 5)	Secreted
268	ISK1_HUMAN	SPINK1 PSTI	Serine protease inhibitor Kazal-type 1 (Pancreatic secretory trypsin inhibitor) (Tumor-associated trypsin inhibitor) (TATI)	Secreted
269	ARI5B_HUMAN	ARID5B DESRT MRF2	AT-rich interactive domain-containing protein 5B (ARID domain-containing protein 5B) (MRF1-like protein) (Modulator recognition factor 2) (MRF-2)	Nucleus
270	MADD_HUMAN	MADD DENN IG20 KIAA0358	MAP kinase-activating death domain protein (Differentially expressed in normal and neoplastic cells) (Insulinoma glucagonoma clone 20) (Rab3 GDP/GTP exchange factor)	Membrane Bound
271	LYAM2_HUMAN	SELE ELAM1	E-selectin (CD62 antigen-like family member E) (Endothelial leukocyte adhesion molecule 1) (ELAM-1) (Leukocyte-endothelial cell adhesion molecule 2) (LECAM2) (CD antigen CD62E)	Cell membrane
272	CO3_HUMAN	C3 CPAMD1	Complement C3 (C3 and PZP-like alpha-2-macroglobulin domain-containing protein 1) [Cleaved into: Complement C3 beta chain; C3-beta-c (C3bc); Complement C3 alpha chain; C3a anaphylatoxin; Acylation stimulating protein (ASP) (C3adesArg); Complement C3b alpha' chain; Complement C3c alpha' chain fragment 1; Complement C3dg fragment; Complement C3g fragment; Complement C3d fragment; Complement C3f fra…	Secreted
273	OASL_HUMAN	OASL TRIP14	2'-5'-oligoadenylate synthase-like protein (2'-5'-OAS-related protein) (2'-5'-OAS-RP) (59 kDa 2'-5'-oligoadenylate synthase-like protein) (Thyroid receptor-interacting protein 14) (TR-interacting protein 14) (TRIP-14) (p59 OASL) (p59OASL)	Cytoplasm
274	BAD_HUMAN	BAD BBC6 BCL2L8	Bcl2-associated agonist of cell death (BAD) (Bcl-2-binding component 6) (Bcl-2-like protein 8) (Bcl2-L-8) (Bcl-xL/Bcl-2-associated death promoter) (Bcl2 antagonist of cell death)	Mitochondrian membrane
275	ANFC_HUMAN	NPPC CNP2	C-type natriuretic peptide [Cleaved into: CNP-22; CNP-29; CNP-53]	Secreted
276	ADCY3_HUMAN	ADCY3 KIAA0511	Adenylate cyclase type 3 (EC 4.6.1.1) (ATP pyrophosphate-lyase 3) (Adenylate cyclase type III) (AC-III) (Adenylate cyclase, olfactive type) (Adenylyl cyclase 3) (AC3)	Cell membrane
277	IBP2_HUMAN	IGFBP2 BP2 IBP2	Insulin-like growth factor-binding protein 2 (IBP-2) (IGF-binding protein 2) (IGFBP-2)	Secreted
278	TAP1_HUMAN	TAP1 ABCB2 PSF1 RING4 Y3	Antigen peptide transporter 1 (APT1) (ATP-binding cassette sub-family B member 2) (Peptide supply factor 1) (Peptide transporter PSF1) (PSF-1) (Peptide transporter TAP1) (Peptide transporter involved in antigen processing 1) (Really interesting new gene 4 protein)	Endoplasmic Reticulum
279	TTHY_HUMAN	TTR PALB	Transthyretin (ATTR) (Prealbumin) (TBPA)	Secreted
280	PRC1_HUMAN	PRC1	Protein regulator of cytokinesis 1	Nucleus
281	GNAS3_HUMAN	GNAS GNAS1	Neuroendocrine secretory protein 55 (NESP55) [Cleaved into: LHAL tetrapeptide; GPIPIRRH peptide]	Cytoplasm
282	GNAS2_HUMAN	GNAS GNAS1 GSP	Guanine nucleotide-binding protein G(s) subunit alpha isoforms short (Adenylate cyclase-stimulating G alpha protein)	Cell membrane
283	ALEX_HUMAN	GNAS GNAS1	Protein ALEX (Alternative gene product encoded by XL-exon)	Cell membrane
284	GNAS1_HUMAN	GNAS GNAS1	Guanine nucleotide-binding protein G(s) subunit alpha isoforms XLas (Adenylate cyclase-stimulating G alpha protein) (Extra large alphas protein) (XLalphas)	Cell membrane
285	PSB1_HUMAN	PSMB1 PSC5	Proteasome subunit beta type-1 (EC 3.4.25.1) (Macropain subunit C5) (Multicatalytic endopeptidase complex subunit C5) (Proteasome component C5) (Proteasome gamma chain)	Cell membrane
286	CPSM_HUMAN	CPS1	Carbamoyl-phosphate synthase [ammonia], mitochondrial (EC 6.3.4.16) (Carbamoyl-phosphate synthetase I) (CPSase I)	Mitochondrion
287	E2AK2_HUMAN	EIF2AK2 PKR PRKR	Interferon-induced, double-stranded RNA-activated protein kinase (EC 2.7.11.1) (Eukaryotic translation initiation factor 2-alpha kinase 2) (eIF-2A protein kinase 2) (Interferon-inducible RNA-dependent protein kinase) (P1/eIF-2A protein kinase) (Protein kinase RNA-activated) (PKR) (Protein kinase R) (Tyrosine-protein kinase EIF2AK2) (EC 2.7.10.2) (p68 kinase)	Cytoplasm
288	LEG3_HUMAN	LGALS3 MAC2	Galectin-3 (Gal-3) (35 kDa lectin) (Carbohydrate-binding protein 35) (CBP 35) (Galactose-specific lectin 3) (Galactoside-binding protein) (GALBP) (IgE-binding protein) (L-31) (Laminin-binding protein) (Lectin L-29) (Mac-2 antigen)	Cytoplasm
289	GTR10_HUMAN	SLC2A10 GLUT10	Solute carrier family 2, facilitated glucose transporter member 10 (Glucose transporter type 10) (GLUT-10)	Endomembrane system
290	SERA_HUMAN	PHGDH PGDH3	D-3-phosphoglycerate dehydrogenase (3-PGDH) (EC 1.1.1.95) (2-oxoglutarate reductase) (EC 1.1.1.399) (Malate dehydrogenase) (EC 1.1.1.37)	Extracellular
291	CD36_HUMAN	CD36 GP3B GP4	Platelet glycoprotein 4 (Fatty acid translocase) (FAT) (Glycoprotein IIIb) (GPIIIB) (Leukocyte differentiation antigen CD36) (PAS IV) (PAS-4) (Platelet collagen receptor) (Platelet glycoprotein IV) (GPIV) (Thrombospondin receptor) (CD antigen CD36)	Cell membrane
292	FETUA_HUMAN	AHSG FETUA PRO2743	Alpha-2-HS-glycoprotein (Alpha-2-Z-globulin) (Ba-alpha-2-glycoprotein) (Fetuin-A) [Cleaved into: Alpha-2-HS-glycoprotein chain A; Alpha-2-HS-glycoprotein chain B]	Secreted
293	COLI_HUMAN	POMC	Pro-opiomelanocortin (POMC) (Corticotropin-lipotropin) [Cleaved into: NPP; Melanotropin gamma (Gamma-MSH); Potential peptide; Corticotropin (Adrenocorticotropic hormone) (ACTH); Melanocyte-stimulating hormone alpha (Alpha-MSH) (Melanotropin alpha); Corticotropin-like intermediary peptide (CLIP); Lipotropin beta (Beta-LPH); Lipotropin gamma (Gamma-LPH); Melanocyte-stimulating hormone beta (Beta-MS…	Secreted
294	ATS13_HUMAN	ADAMTS13 C9orf8 UNQ6102/PRO20085	A disintegrin and metalloproteinase with thrombospondin motifs 13 (ADAM-TS 13) (ADAM-TS13) (ADAMTS-13) (EC 3.4.24.87) (von Willebrand factor-cleaving protease) (vWF-CP) (vWF-cleaving protease)	Secreted
295	MC4R_HUMAN	MC4R	Melanocortin receptor 4 (MC4-R)	Cell membrane
296	RUNX3_HUMAN	RUNX3 AML2 CBFA3 PEBP2A3	Runt-related transcription factor 3 (Acute myeloid leukemia 2 protein) (Core-binding factor subunit alpha-3) (CBF-alpha-3) (Oncogene AML-2) (Polyomavirus enhancer-binding protein 2 alpha C subunit) (PEA2-alpha C) (PEBP2-alpha C) (SL3-3 enhancer factor 1 alpha C subunit) (SL3/AKV core-binding factor alpha C subunit)	Nucleus
297	GCKR_HUMAN	GCKR	Glucokinase regulatory protein (GKRP) (Glucokinase regulator)	Cytoplasm
298	IL27A_HUMAN	IL27 IL27A IL30	Interleukin-27 subunit alpha (IL-27 subunit alpha) (IL-27-A) (IL27-A) (Interleukin-30) (p28)	Secreted
299	FCRL3_HUMAN	FCRL3 FCRH3 IFGP3 IRTA3 SPAP2	Fc receptor-like protein 3 (FcR-like protein 3) (FcRL3) (Fc receptor homolog 3) (FcRH3) (IFGP family protein 3) (hIFGP3) (Immune receptor translocation-associated protein 3) (SH2 domain-containing phosphatase anchor protein 2) (CD antigen CD307c)	Cell membrane
300	CYB5B_HUMAN	CYB5B CYB5M OMB5	Cytochrome b5 type B (Cytochrome b5 outer mitochondrial membrane isoform)	Mitochondrion membrane
301	TPA_HUMAN	PLAT	Tissue-type plasminogen activator (t-PA) (t-plasminogen activator) (tPA) (EC 3.4.21.68) (Alteplase) (Reteplase) [Cleaved into: Tissue-type plasminogen activator chain A; Tissue-type plasminogen activator chain B]	Extracellular
302	CFAH_HUMAN	CFH HF HF1 HF2	Complement factor H (H factor 1)	Secreted
303	TSC2_HUMAN	TSC2 TSC4	Tuberin (Tuberous sclerosis 2 protein)	Peripheral membrane
304	CP2C9_HUMAN	CYP2C9 CYP2C10	Cytochrome P450 2C9 (EC 1.14.14.-) ((R)-limonene 6-monooxygenase) (EC 1.14.14.53) ((S)-limonene 6-monooxygenase) (EC 1.14.14.51) ((S)-limonene 7-monooxygenase) (EC 1.14.14.52) (CYPIIC9) (Cholesterol 25-hydroxylase) (EC 1.14.14.-) (Cytochrome P-450MP) (Cytochrome P450 MP-4) (Cytochrome P450 MP-8) (Cytochrome P450 PB-1) (S-mephenytoin 4-hydroxylase)	Endoplasmic Reticulum
305	PPARD_HUMAN	PPARD NR1C2 PPARB	Peroxisome proliferator-activated receptor delta (PPAR-delta) (NUCI) (Nuclear hormone receptor 1) (NUC1) (Nuclear receptor subfamily 1 group C member 2) (Peroxisome proliferator-activated receptor beta) (PPAR-beta)	Nucleus
306	TSN8_HUMAN	TSPAN8 TM4SF3	Tetraspanin-8 (Tspan-8) (Transmembrane 4 superfamily member 3) (Tumor-associated antigen CO-029)	Membrane Bound
307	HPSE2_HUMAN	HPSE2 HPA2	Inactive heparanase-2 (Hpa2)	Secreted
308	IL1R1_HUMAN	IL1R1 IL1R IL1RA IL1RT1	Interleukin-1 receptor type 1 (IL-1R-1) (IL-1RT-1) (IL-1RT1) (CD121 antigen-like family member A) (Interleukin-1 receptor alpha) (IL-1R-alpha) (Interleukin-1 receptor type I) (p80) (CD antigen CD121a) [Cleaved into: Interleukin-1 receptor type 1, membrane form (mIL-1R1) (mIL-1RI); Interleukin-1 receptor type 1, soluble form (sIL-1R1) (sIL-1RI)]	Membrane Bound
309	PA24A_HUMAN	PLA2G4A CPLA2 PLA2G4	Cytosolic phospholipase A2 (cPLA2) (Phospholipase A2 group IVA) [Includes: Phospholipase A2 (EC 3.1.1.4) (Phosphatidylcholine 2-acylhydrolase); Lysophospholipase (EC 3.1.1.5)]	Cytoplasm
310	SP3_HUMAN	SP3	Transcription factor Sp3 (SPR-2)	Nucleus
311	OGG1_HUMAN	OGG1 MMH MUTM OGH1	N-glycosylase/DNA lyase [Includes: 8-oxoguanine DNA glycosylase (EC 3.2.2.-); DNA-(apurinic or apyrimidinic site) lyase (AP lyase) (EC 4.2.99.18)]	Nucleus
312	MMP14_HUMAN	MMP14	Matrix metalloproteinase-14 (MMP-14) (EC 3.4.24.80) (MMP-X1) (Membrane-type matrix metalloproteinase 1) (MT-MMP 1) (MTMMP1) (Membrane-type-1 matrix metalloproteinase) (MT1-MMP) (MT1MMP)	Membrane Bound
313	IAPP_HUMAN	IAPP	Islet amyloid polypeptide (Amylin) (Diabetes-associated peptide) (DAP) (Insulinoma amyloid peptide)	Secreted
314	KSYK_HUMAN	SYK	Tyrosine-protein kinase SYK (EC 2.7.10.2) (Spleen tyrosine kinase) (p72-Syk)	Cell membrane
315	PCNT_HUMAN	PCNT KIAA0402 PCNT2	Pericentrin (Kendrin) (Pericentrin-B)	Cytoplasm
316	CY24B_HUMAN	CYBB NOX2	Cytochrome b-245 heavy chain (EC 1.-.-.-) (CGD91-phox) (Cytochrome b(558) subunit beta) (Cytochrome b558 subunit beta) (Heme-binding membrane glycoprotein gp91phox) (NADPH oxidase 2) (Neutrophil cytochrome b 91 kDa polypeptide) (Superoxide-generating NADPH oxidase heavy chain subunit) (gp91-1) (gp91-phox) (p22 phagocyte B-cytochrome)	Cell membrane
317	PMGT1_HUMAN	POMGNT1 MGAT1.2 UNQ746/PRO1475	Protein O-linked-mannose beta-1,2-N-acetylglucosaminyltransferase 1 (POMGnT1) (EC 2.4.1.-) (UDP-GlcNAc:alpha-D-mannoside beta-1,2-N-acetylglucosaminyltransferase I.2) (GnT I.2)	Golgi apparatus
318	T53I1_HUMAN	TP53INP1 P53DINP1 SIP	Tumor protein p53-inducible nuclear protein 1 (Stress-induced protein) (p53-dependent damage-inducible nuclear protein 1) (p53DINP1)	Cytoplasm
319	UCP2_HUMAN	UCP2 SLC25A8	Mitochondrial uncoupling protein 2 (UCP 2) (Solute carrier family 25 member 8) (UCPH)	Mitochondrian matrix
320	ZEB1_HUMAN	ZEB1 AREB6 TCF8	Zinc finger E-box-binding homeobox 1 (NIL-2-A zinc finger protein) (Negative regulator of IL2) (Transcription factor 8) (TCF-8)	Nucleus
321	NFKB1_HUMAN	NFKB1	Nuclear factor NF-kappa-B p105 subunit (DNA-binding factor KBF1) (EBP-1) (Nuclear factor of kappa light polypeptide gene enhancer in B-cells 1) [Cleaved into: Nuclear factor NF-kappa-B p50 subunit]	Nucleus
322	CATH_HUMAN	CTSH CPSB	Pro-cathepsin H [Cleaved into: Cathepsin H mini chain; Cathepsin H (EC 3.4.22.16); Cathepsin H heavy chain; Cathepsin H light chain]	Lysosome
323	OLR1_HUMAN	OLR1 CLEC8A LOX1	Oxidized low-density lipoprotein receptor 1 (Ox-LDL receptor 1) (C-type lectin domain family 8 member A) (Lectin-like oxidized LDL receptor 1) (LOX-1) (Lectin-like oxLDL receptor 1) (hLOX-1) (Lectin-type oxidized LDL receptor 1) [Cleaved into: Oxidized low-density lipoprotein receptor 1, soluble form]	Cell membrane
324	EZRI_HUMAN	EZR VIL2	Ezrin (Cytovillin) (Villin-2) (p81)	Apical cell membrane
325	BTNL2_HUMAN	BTNL2	Butyrophilin-like protein 2 (BTL-II)	Membrane Bound
326	ATS3_HUMAN	ADAMTS3 KIAA0366	A disintegrin and metalloproteinase with thrombospondin motifs 3 (ADAM-TS 3) (ADAM-TS3) (ADAMTS-3) (EC 3.4.24.-) (Procollagen II N-proteinase) (PC II-NP) (Procollagen II amino propeptide-processing enzyme)	Secreted
327	RXRA_HUMAN	RXRA NR2B1	Retinoic acid receptor RXR-alpha (Nuclear receptor subfamily 2 group B member 1) (Retinoid X receptor alpha)	Nucleus
328	P3C2G_HUMAN	PIK3C2G	Phosphatidylinositol 4-phosphate 3-kinase C2 domain-containing subunit gamma (PI3K-C2-gamma) (PtdIns-3-kinase C2 subunit gamma) (EC 2.7.1.154) (Phosphoinositide 3-kinase-C2-gamma)	Membrane Bound
329	AQP2_HUMAN	AQP2	Aquaporin-2 (AQP-2) (ADH water channel) (Aquaporin-CD) (AQP-CD) (Collecting duct water channel protein) (WCH-CD) (Water channel protein for renal collecting duct)	Apical cell membrane
330	2ABG_HUMAN	PPP2R2C	Serine/threonine-protein phosphatase 2A 55 kDa regulatory subunit B gamma isoform (IMYPNO1) (PP2A subunit B isoform B55-gamma) (PP2A subunit B isoform PR55-gamma) (PP2A subunit B isoform R2-gamma) (PP2A subunit B isoform gamma)	Cytosol
331	NCKX4_HUMAN	SLC24A4 NCKX4	Sodium/potassium/calcium exchanger 4 (Na(+)/K(+)/Ca(2+)-exchange protein 4) (Solute carrier family 24 member 4)	Cytoplasm
332	HAVR2_HUMAN	HAVCR2 TIM3 TIMD3	Hepatitis A virus cellular receptor 2 (HAVcr-2) (T-cell immunoglobulin and mucin domain-containing protein 3) (TIMD-3) (T-cell immunoglobulin mucin receptor 3) (TIM-3) (T-cell membrane protein 3)	Membrane Bound
333	INSR_HUMAN	INSR	Insulin receptor (IR) (EC 2.7.10.1) (CD antigen CD220) [Cleaved into: Insulin receptor subunit alpha; Insulin receptor subunit beta]	Cell membrane
334	ACE2_HUMAN	ACE2 UNQ868/PRO1885	Angiotensin-converting enzyme 2 (EC 3.4.17.23) (ACE-related carboxypeptidase) (Angiotensin-converting enzyme homolog) (ACEH) (Metalloprotease MPROT15) [Cleaved into: Processed angiotensin-converting enzyme 2]	Cell membrane
335	ZMIZ1_HUMAN	ZMIZ1 KIAA1224 RAI17 ZIMP10	Zinc finger MIZ domain-containing protein 1 (PIAS-like protein Zimp10) (Retinoic acid-induced protein 17)	Cytoplasm
336	MCL1_HUMAN	MCL1 BCL2L3	Induced myeloid leukemia cell differentiation protein Mcl-1 (Bcl-2-like protein 3) (Bcl2-L-3) (Bcl-2-related protein EAT/mcl1) (mcl1/EAT)	Membrane Bound
337	IFNG_HUMAN	IFNG	Interferon gamma (IFN-gamma) (Immune interferon)	Secreted
338	ABCA4_HUMAN	ABCA4 ABCR	Retinal-specific ATP-binding cassette transporter (ATP-binding cassette sub-family A member 4) (RIM ABC transporter) (RIM protein) (RmP) (Stargardt disease protein)	Membrane Bound
339	NQO1_HUMAN	NQO1 DIA4 NMOR1	NAD(P)H dehydrogenase [quinone] 1 (EC 1.6.5.2) (Azoreductase) (DT-diaphorase) (DTD) (Menadione reductase) (NAD(P)H:quinone oxidoreductase 1) (Phylloquinone reductase) (Quinone reductase 1) (QR1)	Cytoplasm
340	CPSF2_HUMAN	CPSF2 CPSF100 KIAA1367	Cleavage and polyadenylation specificity factor subunit 2 (Cleavage and polyadenylation specificity factor 100 kDa subunit) (CPSF 100 kDa subunit)	Nucleus
341	COL12_HUMAN	COLEC12 CLP1 NSR2 SCARA4 SRCL	Collectin-12 (Collectin placenta protein 1) (CL-P1) (hCL-P1) (Nurse cell scavenger receptor 2) (Scavenger receptor class A member 4) (Scavenger receptor with C-type lectin)	Membrane Bound
342	PPR3A_HUMAN	PPP1R3A PP1G	Protein phosphatase 1 regulatory subunit 3A (Protein phosphatase 1 glycogen-associated regulatory subunit) (Protein phosphatase type-1 glycogen targeting subunit) (RG1)	Membrane Bound
343	PTPRC_HUMAN	PTPRC CD45	Receptor-type tyrosine-protein phosphatase C (EC 3.1.3.48) (Leukocyte common antigen) (L-CA) (T200) (CD antigen CD45)	Membrane Bound
344	TAP2_HUMAN	TAP2 ABCB3 PSF2 RING11 Y1	Antigen peptide transporter 2 (APT2) (ATP-binding cassette sub-family B member 3) (Peptide supply factor 2) (Peptide transporter PSF2) (PSF-2) (Peptide transporter TAP2) (Peptide transporter involved in antigen processing 2) (Really interesting new gene 11 protein)	Endoplasmic Reticulum
345	S14L3_HUMAN	SEC14L3 TAP2	SEC14-like protein 3 (Tocopherol-associated protein 2)	Extracellular
346	CNBP_HUMAN	CNBP RNF163 ZNF9	Cellular nucleic acid-binding protein (CNBP) (Zinc finger protein 9)	Cytoplasm
347	TRPC6_HUMAN	TRPC6 TRP6	Short transient receptor potential channel 6 (TrpC6) (Transient receptor protein 6) (TRP-6)	Cell membrane
348	LRP5_HUMAN	LRP5 LR3 LRP7	Low-density lipoprotein receptor-related protein 5 (LRP-5)	Membrane Bound
349	BIP_HUMAN	HSPA5 GRP78	Endoplasmic reticulum chaperone BiP (EC 3.6.4.10) (78 kDa glucose-regulated protein) (GRP-78) (Binding-immunoglobulin protein) (BiP) (Heat shock protein 70 family protein 5) (HSP70 family protein 5) (Heat shock protein family A member 5) (Immunoglobulin heavy chain-binding protein)	Endoplasmic Reticulum
350	DPB1_HUMAN	HLA-DPB1 HLA-DP1B	HLA class II histocompatibility antigen, DP beta 1 chain (HLA class II histocompatibility antigen, DP(W4) beta chain) (MHC class II antigen DPB1)	Cell membrane
351	FABP4_HUMAN	FABP4	Fatty acid-binding protein, adipocyte (Adipocyte lipid-binding protein) (ALBP) (Adipocyte-type fatty acid-binding protein) (A-FABP) (AFABP) (Fatty acid-binding protein 4)	Nucleus
352	GBRA4_HUMAN	GABRA4	Gamma-aminobutyric acid receptor subunit alpha-4 (GABA(A) receptor subunit alpha-4)	Postsynaptic Cell membrane
353	CD86_HUMAN	CD86 CD28LG2	T-lymphocyte activation antigen CD86 (Activation B7-2 antigen) (B70) (BU63) (CTLA-4 counter-receptor B7.2) (FUN-1) (CD antigen CD86)	Cell membrane
354	PZRN3_HUMAN	PDZRN3 KIAA1095 LNX3 SEMCAP3	E3 ubiquitin-protein ligase PDZRN3 (EC 2.3.2.27) (Ligand of Numb protein X 3) (PDZ domain-containing RING finger protein 3) (RING-type E3 ubiquitin transferase PDZRN3) (Semaphorin cytoplasmic domain-associated protein 3) (Protein SEMACAP3)	Cytoplasm
355	I20RA_HUMAN	IL20RA UNQ681/PRO1315	Interleukin-20 receptor subunit alpha (IL-20 receptor subunit alpha) (IL-20R-alpha) (IL-20RA) (Cytokine receptor class-II member 8) (Cytokine receptor family 2 member 8) (CRF2-8) (IL-20R1) (ZcytoR7)	Membrane Bound
356	AP2B_HUMAN	TFAP2B	Transcription factor AP-2-beta (AP2-beta) (Activating enhancer-binding protein 2-beta)	Nucleus
357	TNR11_HUMAN	TNFRSF11A RANK	Tumor necrosis factor receptor superfamily member 11A (Osteoclast differentiation factor receptor) (ODFR) (Receptor activator of NF-KB) (CD antigen CD265)	Cell membrane
358	TEFF2_HUMAN	TMEFF2 HPP1 TENB2 TPEF UNQ178/PRO204	Tomoregulin-2 (TR-2) (Hyperplastic polyposis protein 1) (Transmembrane protein with EGF-like and two follistatin-like domains)	Membrane Bound
359	CHLE_HUMAN	BCHE CHE1	Cholinesterase (EC 3.1.1.8) (Acylcholine acylhydrolase) (Butyrylcholine esterase) (Choline esterase II) (Pseudocholinesterase)	Secreted
360	TGM2_HUMAN	TGM2	Protein-glutamine gamma-glutamyltransferase 2 (EC 2.3.2.13) (Tissue transglutaminase) (Transglutaminase C) (TG(C)) (TGC) (TGase C) (Transglutaminase H) (TGase H) (Transglutaminase-2) (TGase-2)	Endoplasmic Reticulum
361	SOX13_HUMAN	SOX13	Transcription factor SOX-13 (Islet cell antigen 12) (SRY (Sex determining region Y)-box 13) (Type 1 diabetes autoantigen ICA12)	Nucleus
362	HS90A_HUMAN	HSP90AA1 HSP90A HSPC1 HSPCA	Heat shock protein HSP 90-alpha (Heat shock 86 kDa) (HSP 86) (HSP86) (Lipopolysaccharide-associated protein 2) (LAP-2) (LPS-associated protein 2) (Renal carcinoma antigen NY-REN-38)	Nucleus
363	AOFA_HUMAN	MAOA	Amine oxidase [flavin-containing] A (EC 1.4.3.4) (Monoamine oxidase type A) (MAO-A)	Mitochondrian
364	CALC_HUMAN	CALCA CALC1	Calcitonin [Cleaved into: Calcitonin; Katacalcin (Calcitonin carboxyl-terminal peptide) (CCP) (PDN-21)]	Secreted
365	CALCA_HUMAN	CALCA CALC1	Calcitonin gene-related peptide 1 (Alpha-type CGRP) (Calcitonin gene-related peptide I) (CGRP-I)	Secreted
366	APOC1_HUMAN	APOC1	Apolipoprotein C-I (Apo-CI) (ApoC-I) (Apolipoprotein C1) [Cleaved into: Truncated apolipoprotein C-I]	Secreted
367	CHFR_HUMAN	CHFR RNF196	E3 ubiquitin-protein ligase CHFR (EC 2.3.2.27) (Checkpoint with forkhead and RING finger domains protein) (RING finger protein 196) (RING-type E3 ubiquitin transferase CHFR)	Nucleus
368	1C03_HUMAN	HLA-C HLAC	HLA class I histocompatibility antigen, Cw-3 alpha chain (MHC class I antigen Cw*3)	Membrane Bound
369	SOX2_HUMAN	SOX2	Transcription factor SOX-2	Nucleus
370	FOSL2_HUMAN	FOSL2 FRA2	Fos-related antigen 2 (FRA-2)	Nucleus
371	E2AK3_HUMAN	EIF2AK3 PEK PERK	Eukaryotic translation initiation factor 2-alpha kinase 3 (EC 2.7.11.1) (PRKR-like endoplasmic reticulum kinase) (Pancreatic eIF2-alpha kinase) (HsPEK)	Endoplasmic Reticulum
372	TAB2_HUMAN	TAB2 KIAA0733 MAP3K7IP2	TGF-beta-activated kinase 1 and MAP3K7-binding protein 2 (Mitogen-activated protein kinase kinase kinase 7-interacting protein 2) (TAK1-binding protein 2) (TAB-2) (TGF-beta-activated kinase 1-binding protein 2)	Membrane Bound
373	ASCL2_HUMAN	ASCL2 BHLHA45 HASH2	Achaete-scute homolog 2 (ASH-2) (hASH2) (Class A basic helix-loop-helix protein 45) (bHLHa45) (Mash2)	Nucleus
374	TIE2_HUMAN	TEK TIE2 VMCM VMCM1	Angiopoietin-1 receptor (EC 2.7.10.1) (Endothelial tyrosine kinase) (Tunica interna endothelial cell kinase) (Tyrosine kinase with Ig and EGF homology domains-2) (Tyrosine-protein kinase receptor TEK) (Tyrosine-protein kinase receptor TIE-2) (hTIE2) (p140 TEK) (CD antigen CD202b)	Cell membrane
375	HXK1_HUMAN	HK1	Hexokinase-1 (EC 2.7.1.1) (Brain form hexokinase) (Hexokinase type I) (HK I)	Mitochondrian
376	LPIN2_HUMAN	LPIN2 KIAA0249	Phosphatidate phosphatase LPIN2 (EC 3.1.3.4) (Lipin-2)	Nucleus
377	IKZF1_HUMAN	IKZF1 IK1 IKAROS LYF1 ZNFN1A1	DNA-binding protein Ikaros (Ikaros family zinc finger protein 1) (Lymphoid transcription factor LyF-1)	Nucleus
378	CLUS_HUMAN	CLU APOJ CLI KUB1 AAG4	Clusterin (Aging-associated gene 4 protein) (Apolipoprotein J) (Apo-J) (Complement cytolysis inhibitor) (CLI) (Complement-associated protein SP-40,40) (Ku70-binding protein 1) (NA1/NA2) (Testosterone-repressed prostate message 2) (TRPM-2) [Cleaved into: Clusterin beta chain (ApoJalpha) (Complement cytolysis inhibitor a chain); Clusterin alpha chain (ApoJbeta) (Complement cytolysis inhibitor b cha…	Secreted
379	TNNI3_HUMAN	TNNI3 TNNC1	Troponin I, cardiac muscle (Cardiac troponin I)	Nucleus
380	CP2E1_HUMAN	CYP2E1 CYP2E	Cytochrome P450 2E1 (EC 1.14.13.-) (4-nitrophenol 2-hydroxylase) (EC 1.14.13.n7) (CYPIIE1) (Cytochrome P450-J)	Endoplasmic Reticulum
381	TFR2_HUMAN	TFR2	Transferrin receptor protein 2 (TfR2)	Cell membrane
382	FABPL_HUMAN	FABP1 FABPL	Fatty acid-binding protein, liver (Fatty acid-binding protein 1) (Liver-type fatty acid-binding protein) (L-FABP)	Cytoplasm
383	CD226_HUMAN	CD226 DNAM1	CD226 antigen (DNAX accessory molecule 1) (DNAM-1) (CD antigen CD226)	Cell membrane
384	BACE1_HUMAN	BACE1 BACE KIAA1149	Beta-secretase 1 (EC 3.4.23.46) (Aspartyl protease 2) (ASP2) (Asp 2) (Beta-site amyloid precursor protein cleaving enzyme 1) (Beta-site APP cleaving enzyme 1) (Memapsin-2) (Membrane-associated aspartic protease 2)	Membrane Bound
385	TR11B_HUMAN	TNFRSF11B OCIF OPG	Tumor necrosis factor receptor superfamily member 11B (Osteoclastogenesis inhibitory factor) (Osteoprotegerin)	Secreted
386	FURIN_HUMAN	FURIN FUR PACE PCSK3	Furin (EC 3.4.21.75) (Dibasic-processing enzyme) (Paired basic amino acid residue-cleaving enzyme) (PACE)	Golgi apparatus
387	ALDR_HUMAN	AKR1B1 ALDR1	Aldose reductase (AR) (EC 1.1.1.21) (Aldehyde reductase) (Aldo-keto reductase family 1 member B1)	Cytoplasm
388	LY75_HUMAN	LY75 CD205 CLEC13B	Lymphocyte antigen 75 (Ly-75) (C-type lectin domain family 13 member B) (DEC-205) (gp200-MR6) (CD antigen CD205)	Membrane Bound
389	GRAB_HUMAN	GZMB CGL1 CSPB CTLA1 GRB	Granzyme B (EC 3.4.21.79) (C11) (CTLA-1) (Cathepsin G-like 1) (CTSGL1) (Cytotoxic T-lymphocyte proteinase 2) (Lymphocyte protease) (Fragmentin-2) (Granzyme-2) (Human lymphocyte protein) (HLP) (SECT) (T-cell serine protease 1-3E)	Cytoplasm
390	DRA_HUMAN	HLA-DRA HLA-DRA1	HLA class II histocompatibility antigen, DR alpha chain (MHC class II antigen DRA)	Cell membrane
391	LPP_HUMAN	LPP	Lipoma-preferred partner (LIM domain-containing preferred translocation partner in lipoma)	Nucleus
392	ANGP2_HUMAN	ANGPT2	Angiopoietin-2 (ANG-2)	Secreted
393	PA2GA_HUMAN	PLA2G2A PLA2B PLA2L RASF-A	Phospholipase A2, membrane associated (EC 3.1.1.4) (GIIC sPLA2) (Group IIA phospholipase A2) (Non-pancreatic secretory phospholipase A2) (NPS-PLA2) (Phosphatidylcholine 2-acylhydrolase 2A)	Cell membrane
394	RARR2_HUMAN	RARRES2 TIG2	Retinoic acid receptor responder protein 2 (Chemerin) (RAR-responsive protein TIG2) (Tazarotene-induced gene 2 protein)	Secreted
395	NCF1_HUMAN	NCF1 NOXO2 SH3PXD1A	Neutrophil cytosol factor 1 (NCF-1) (47 kDa autosomal chronic granulomatous disease protein) (47 kDa neutrophil oxidase factor) (NCF-47K) (Neutrophil NADPH oxidase factor 1) (Nox organizer 2) (Nox-organizing protein 2) (SH3 and PX domain-containing protein 1A) (p47-phox)	Cytoplasm
396	TISB_HUMAN	ZFP36L1 BERG36 BRF1 ERF1 RNF162B TIS11B	mRNA decay activator protein ZFP36L1 (Butyrate response factor 1) (EGF-response factor 1) (ERF-1) (TPA-induced sequence 11b) (Zinc finger protein 36, C3H1 type-like 1) (ZFP36-like 1)	Nucleus
397	ABCG8_HUMAN	ABCG8	ATP-binding cassette sub-family G member 8 (Sterolin-2)	Cell membrane
398	KI3L1_HUMAN	KIR3DL1 CD158E NKAT3 NKB1	Killer cell immunoglobulin-like receptor 3DL1 (CD158 antigen-like family member E) (HLA-BW4-specific inhibitory NK cell receptor) (MHC class I NK cell receptor) (Natural killer-associated transcript 3) (NKAT-3) (p70 natural killer cell receptor clones CL-2/CL-11) (p70 NK receptor CL-2/CL-11) (CD antigen CD158e)	Cell membrane
399	ATF2_HUMAN	ATF2 CREB2 CREBP1	Cyclic AMP-dependent transcription factor ATF-2 (cAMP-dependent transcription factor ATF-2) (EC 2.3.1.48) (Activating transcription factor 2) (Cyclic AMP-responsive element-binding protein 2) (CREB-2) (cAMP-responsive element-binding protein 2) (HB16) (Histone acetyltransferase ATF2) (cAMP response element-binding protein CRE-BP1)	cytoplasm
400	SVEP1_HUMAN	SVEP1 C9orf13 CCP22 SELOB	Sushi, von Willebrand factor type A, EGF and pentraxin domain-containing protein 1 (CCP module-containing protein 22) (Polydom) (Selectin-like osteoblast-derived protein) (SEL-OB) (Serologically defined breast cancer antigen NY-BR-38)	Secreted
401	ACE_HUMAN	ACE DCP DCP1	Angiotensin-converting enzyme (ACE) (EC 3.2.1.-) (EC 3.4.15.1) (Dipeptidyl carboxypeptidase I) (Kininase II) (CD antigen CD143) [Cleaved into: Angiotensin-converting enzyme, soluble form]	cytoplasm
402	NR1I2_HUMAN	NR1I2 PXR	Nuclear receptor subfamily 1 group I member 2 (Orphan nuclear receptor PAR1) (Orphan nuclear receptor PXR) (Pregnane X receptor) (Steroid and xenobiotic receptor) (SXR)	Nucleus
403	PTPRF_HUMAN	PTPRF LAR	Receptor-type tyrosine-protein phosphatase F (EC 3.1.3.48) (Leukocyte common antigen related) (LAR)	Membrane Bound
404	LRP2_HUMAN	LRP2	Low-density lipoprotein receptor-related protein 2 (LRP-2) (Glycoprotein 330) (gp330) (Megalin)	Apical cell membrane
405	HSP74_HUMAN	HSPA4 APG2	Heat shock 70 kDa protein 4 (HSP70RY) (Heat shock 70-related protein APG-2)	cytoplasm
406	BGH3_HUMAN	TGFBI BIGH3	Transforming growth factor-beta-induced protein ig-h3 (Beta ig-h3) (Kerato-epithelin) (RGD-containing collagen-associated protein) (RGD-CAP)	Secreted
407	ELNE_HUMAN	ELANE ELA2	Neutrophil elastase (EC 3.4.21.37) (Bone marrow serine protease) (Elastase-2) (Human leukocyte elastase) (HLE) (Medullasin) (PMN elastase)	Extracellular
408	HMGA1_HUMAN	HMGA1 HMGIY	High mobility group protein HMG-I/HMG-Y (HMG-I(Y)) (High mobility group AT-hook protein 1) (High mobility group protein A1) (High mobility group protein R)	Chromosome
409	IKKB_HUMAN	IKBKB IKKB	Inhibitor of nuclear factor kappa-B kinase subunit beta (I-kappa-B-kinase beta) (IKK-B) (IKK-beta) (IkBKB) (EC 2.7.11.10) (I-kappa-B kinase 2) (IKK2) (Nuclear factor NF-kappa-B inhibitor kinase beta) (NFKBIKB)	Cytoplasm
410	CMIP_HUMAN	CMIP KIAA1694 TCMIP	C-Maf-inducing protein (c-Mip) (Truncated c-Maf-inducing protein) (Tc-Mip)	Nucleus
411	PPBT_HUMAN	ALPL	Alkaline phosphatase, tissue-nonspecific isozyme (AP-TNAP) (TNSALP) (EC 3.1.3.1) (Alkaline phosphatase liver/bone/kidney isozyme)	Cell membrane
412	FCG3A_HUMAN	FCGR3A CD16A FCG3 FCGR3 IGFR3	Low affinity immunoglobulin gamma Fc region receptor III-A (CD16a antigen) (Fc-gamma RIII-alpha) (Fc-gamma RIII) (Fc-gamma RIIIa) (FcRIII) (FcRIIIa) (FcR-10) (IgG Fc receptor III-2) (CD antigen CD16a)	Cell membrane
413	ROCK2_HUMAN	ROCK2 KIAA0619	Rho-associated protein kinase 2 (EC 2.7.11.1) (Rho kinase 2) (Rho-associated, coiled-coil-containing protein kinase 2) (Rho-associated, coiled-coil-containing protein kinase II) (ROCK-II) (p164 ROCK-2)	Cytoplasm
414	HECW1_HUMAN	HECW1 KIAA0322 NEDL1	E3 ubiquitin-protein ligase HECW1 (EC 2.3.2.26) (HECT, C2 and WW domain-containing protein 1) (HECT-type E3 ubiquitin transferase HECW1) (NEDD4-like E3 ubiquitin-protein ligase 1) (hNEDL1)	Cytoplasm
415	NPHN_HUMAN	NPHS1 NPHN	Nephrin (Renal glomerulus-specific cell adhesion receptor)	Cell membrane
416	GLI2_HUMAN	GLI2 THP	Zinc finger protein GLI2 (GLI family zinc finger protein 2) (Tax helper protein)	Nucleus
417	LYPL1_HUMAN	LYPLAL1	Lysophospholipase-like protein 1 (EC 3.1.2.-)	Cytoplasm
418	CAN1_HUMAN	CAPN1 CANPL1 PIG30	Calpain-1 catalytic subunit (EC 3.4.22.52) (Calcium-activated neutral proteinase 1) (CANP 1) (Calpain mu-type) (Calpain-1 large subunit) (Cell proliferation-inducing gene 30 protein) (Micromolar-calpain) (muCANP)	Cytoplasm
419	MYH9_HUMAN	MYH9	Myosin-9 (Cellular myosin heavy chain, type A) (Myosin heavy chain 9) (Myosin heavy chain, non-muscle IIa) (Non-muscle myosin heavy chain A) (NMMHC-A) (Non-muscle myosin heavy chain IIa) (NMMHC II-a) (NMMHC-IIA)	Cytoplasm
420	COIA1_HUMAN	COL18A1	Collagen alpha-1(XVIII) chain [Cleaved into: Endostatin; Non-collagenous domain 1 (NC1)]	Extracellular
421	S6A13_HUMAN	SLC6A13 GAT2	Sodium- and chloride-dependent GABA transporter 2 (GAT-2) (Solute carrier family 6 member 13)	Cell membrane
422	SRBS1_HUMAN	SORBS1 KIAA0894 KIAA1296 SH3D5	Sorbin and SH3 domain-containing protein 1 (Ponsin) (SH3 domain protein 5) (SH3P12) (c-Cbl-associated protein) (CAP)	Cell membrane
423	1A68_HUMAN	HLA-A HLAA	HLA class I histocompatibility antigen, A-68 alpha chain (Aw-68) (HLA class I histocompatibility antigen, A-28 alpha chain) (MHC class I antigen A*68)	Membrane Bound
424	PSB8_HUMAN	PSMB8 LMP7 PSMB5i RING10 Y2	Proteasome subunit beta type-8 (EC 3.4.25.1) (Low molecular mass protein 7) (Macropain subunit C13) (Multicatalytic endopeptidase complex subunit C13) (Proteasome component C13) (Proteasome subunit beta-5i) (Really interesting new gene 10 protein)	Cytoplasm
425	IL23R_HUMAN	IL23R	Interleukin-23 receptor (IL-23 receptor) (IL-23R)	Cell membrane
426	ANXA1_HUMAN	ANXA1 ANX1 LPC1	Annexin A1 (Annexin I) (Annexin-1) (Calpactin II) (Calpactin-2) (Chromobindin-9) (Lipocortin I) (Phospholipase A2 inhibitory protein) (p35)	Nucleus
427	IF2B3_HUMAN	IGF2BP3 IMP3 KOC1 VICKZ3	Insulin-like growth factor 2 mRNA-binding protein 3 (IGF2 mRNA-binding protein 3) (IMP-3) (IGF-II mRNA-binding protein 3) (KH domain-containing protein overexpressed in cancer) (hKOC) (VICKZ family member 3)	Nucleus
428	GAS2_HUMAN	GAS2	Growth arrest-specific protein 2 (GAS-2)	Cytoplasm
429	IL1B_HUMAN	IL1B IL1F2	Interleukin-1 beta (IL-1 beta) (Catabolin)	Cytoplasm
430	RUNX2_HUMAN	RUNX2 AML3 CBFA1 OSF2 PEBP2A	Runt-related transcription factor 2 (Acute myeloid leukemia 3 protein) (Core-binding factor subunit alpha-1) (CBF-alpha-1) (Oncogene AML-3) (Osteoblast-specific transcription factor 2) (OSF-2) (Polyomavirus enhancer-binding protein 2 alpha A subunit) (PEA2-alpha A) (PEBP2-alpha A) (SL3-3 enhancer factor 1 alpha A subunit) (SL3/AKV core-binding factor alpha A subunit)	Nucleus
431	KLF4_HUMAN	KLF4 EZF GKLF	Krueppel-like factor 4 (Epithelial zinc finger protein EZF) (Gut-enriched krueppel-like factor)	Nucleus
432	ZFAN6_HUMAN	ZFAND6 AWP1 ZA20D3 HT032	AN1-type zinc finger protein 6 (Associated with PRK1 protein) (Zinc finger A20 domain-containing protein 3)	Cytoplasm
433	S19A2_HUMAN	SLC19A2 THT1 TRMA	Thiamine transporter 1 (ThTr-1) (ThTr1) (Solute carrier family 19 member 2) (Thiamine carrier 1) (TC1)	Cell membrane
434	BDNF_HUMAN	BDNF	Brain-derived neurotrophic factor (BDNF) (Abrineurin)	Secreted
435	MEF2C_HUMAN	MEF2C	Myocyte-specific enhancer factor 2C (Myocyte enhancer factor 2C)	Nucleus
436	CP2A6_HUMAN	CYP2A6 CYP2A3	Cytochrome P450 2A6 (EC 1.14.13.-) (1,4-cineole 2-exo-monooxygenase) (CYPIIA6) (Coumarin 7-hydroxylase) (Cytochrome P450 IIA3) (Cytochrome P450(I))	Endoplasmic Reticulum
437	DCE2_HUMAN	GAD2 GAD65	Glutamate decarboxylase 2 (EC 4.1.1.15) (65 kDa glutamic acid decarboxylase) (GAD-65) (Glutamate decarboxylase 65 kDa isoform)	Cytoplasm
438	CALRL_HUMAN	CALCRL CGRPR	Calcitonin gene-related peptide type 1 receptor (CGRP type 1 receptor) (Calcitonin receptor-like receptor)	Cell membrane
439	BHMT2_HUMAN	BHMT2	S-methylmethionine--homocysteine S-methyltransferase BHMT2 (SMM-hcy methyltransferase) (EC 2.1.1.10) (Betaine--homocysteine S-methyltransferase 2)	Extracellular
440	EDNRA_HUMAN	EDNRA ETA ETRA	Endothelin-1 receptor (Endothelin receptor type A) (ET-A) (ETA-R) (hET-AR)	Cell membrane
441	CD38_HUMAN	CD38	ADP-ribosyl cyclase/cyclic ADP-ribose hydrolase 1 (EC 3.2.2.6) (2'-phospho-ADP-ribosyl cyclase) (2'-phospho-ADP-ribosyl cyclase/2'-phospho-cyclic-ADP-ribose transferase) (EC 2.4.99.20) (2'-phospho-cyclic-ADP-ribose transferase) (ADP-ribosyl cyclase 1) (ADPRC 1) (Cyclic ADP-ribose hydrolase 1) (cADPr hydrolase 1) (T10) (CD antigen CD38)	Membrane Bound
442	NUCB2_HUMAN	NUCB2 NEFA	Nucleobindin-2 (DNA-binding protein NEFA) (Epididymis secretory protein Li 109) (Gastric cancer antigen Zg4) (Prepronesfatin) [Cleaved into: Nesfatin-1]	Golgi apparatus
443	ADH1B_HUMAN	ADH1B ADH2	Alcohol dehydrogenase 1B (EC 1.1.1.1) (Alcohol dehydrogenase subunit beta)	Cytoplasm
444	C2TA_HUMAN	CIITA MHC2TA	MHC class II transactivator (CIITA) (EC 2.3.1.-) (EC 2.7.11.1)	Nucleus
445	SHC1_HUMAN	SHC1 SHC SHCA	SHC-transforming protein 1 (SHC-transforming protein 3) (SHC-transforming protein A) (Src homology 2 domain-containing-transforming protein C1) (SH2 domain protein C1)	Cytoplasm
446	FOXM1_HUMAN	FOXM1 FKHL16 HFH11 MPP2 WIN	Forkhead box protein M1 (Forkhead-related protein FKHL16) (Hepatocyte nuclear factor 3 forkhead homolog 11) (HFH-11) (HNF-3/fork-head homolog 11) (M-phase phosphoprotein 2) (MPM-2 reactive phosphoprotein 2) (Transcription factor Trident) (Winged-helix factor from INS-1 cells)	Nucleus
447	MPRI_HUMAN	IGF2R MPRI	Cation-independent mannose-6-phosphate receptor (CI Man-6-P receptor) (CI-MPR) (M6PR) (300 kDa mannose 6-phosphate receptor) (MPR 300) (Insulin-like growth factor 2 receptor) (Insulin-like growth factor II receptor) (IGF-II receptor) (M6P/IGF2 receptor) (M6P/IGF2R) (CD antigen CD222)	Lysosome
448	PALM2_HUMAN	PALM2	Paralemmin-2	Cell membrane
449	BKRB2_HUMAN	BDKRB2 BKR2	B2 bradykinin receptor (B2R) (BK-2 receptor)	Cell membrane
450	FINC_HUMAN	FN1 FN	Fibronectin (FN) (Cold-insoluble globulin) (CIG) [Cleaved into: Anastellin; Ugl-Y1; Ugl-Y2; Ugl-Y3]	Extracellular
451	ARBK1_HUMAN	GRK2 ADRBK1 BARK BARK1	Beta-adrenergic receptor kinase 1 (Beta-ARK-1) (EC 2.7.11.15) (G-protein coupled receptor kinase 2)	Cytoplasm
452	KCNKG_HUMAN	KCNK16 TALK1	Potassium channel subfamily K member 16 (2P domain potassium channel Talk-1) (TWIK-related alkaline pH-activated K(+) channel 1) (TALK-1)	Membrane Bound
453	PAQR2_HUMAN	ADIPOR2 PAQR2	Adiponectin receptor protein 2 (Progestin and adipoQ receptor family member 2) (Progestin and adipoQ receptor family member II)	Cell membrane
454	TGFB1_HUMAN	TGFB1 TGFB	Transforming growth factor beta-1 (TGF-beta-1) [Cleaved into: Latency-associated peptide (LAP)]	Secreted
455	HDAC9_HUMAN	HDAC9 HDAC7 HDAC7B HDRP KIAA0744 MITR	Histone deacetylase 9 (HD9) (EC 3.5.1.98) (Histone deacetylase 7B) (HD7) (HD7b) (Histone deacetylase-related protein) (MEF2-interacting transcription repressor MITR)	Nucleus
456	ACHB2_HUMAN	CHRNB2	Neuronal acetylcholine receptor subunit beta-2	Postsynaptic Cell membrane
457	ZN823_HUMAN	ZNF823 ZFP36	Zinc finger protein 823 (Zinc finger protein ZFP-36)	Nucleus
458	TTP_HUMAN	ZFP36 G0S24 NUP475 RNF162A TIS11A TTP	mRNA decay activator protein ZFP36 (G0/G1 switch regulatory protein 24) (Growth factor-inducible nuclear protein NUP475) (Tristetraprolin) (Zinc finger protein 36) (Zfp-36)	Nucleus
459	COL10_HUMAN	COLEC10 CLL1 UNQ366/PRO702	Collectin-10 (Collectin liver protein 1) (CL-L1) (Collectin-34) (CL-34)	Secreted
460	LOX15_HUMAN	ALOX15 LOG15	Arachidonate 15-lipoxygenase (15-LOX) (15-LOX-1) (EC 1.13.11.33) (12/15-lipoxygenase) (Arachidonate 12-lipoxygenase, leukocyte-type) (12-LOX) (EC 1.13.11.31) (Arachidonate omega-6 lipoxygenase)	Cytoplasm
461	PSA6_HUMAN	PSMA6 PROS27	Proteasome subunit alpha type-6 (EC 3.4.25.1) (27 kDa prosomal protein) (PROS-27) (p27K) (Macropain iota chain) (Multicatalytic endopeptidase complex iota chain) (Proteasome iota chain)	Cytoplasm
462	AKAP2_HUMAN	AKAP2 KIAA0920 PRKA2	A-kinase anchor protein 2 (AKAP-2) (AKAP-KL) (Protein kinase A-anchoring protein 2) (PRKA2)	Cytoplasm
463	SACS_HUMAN	SACS KIAA0730	Sacsin (DnaJ homolog subfamily C member 29) (DNAJC29)	Cytoplasm
464	K1C18_HUMAN	KRT18 CYK18 PIG46	Keratin, type I cytoskeletal 18 (Cell proliferation-inducing gene 46 protein) (Cytokeratin-18) (CK-18) (Keratin-18) (K18)	Cytoplasm
465	PLPL9_HUMAN	PLA2G6 PLPLA9	85/88 kDa calcium-independent phospholipase A2 (CaI-PLA2) (EC 3.1.1.4) (Group VI phospholipase A2) (GVI PLA2) (Intracellular membrane-associated calcium-independent phospholipase A2 beta) (iPLA2-beta) (Patatin-like phospholipase domain-containing protein 9) (PNPLA9)	Peripheral membrane
466	ANGL8_HUMAN	ANGPTL8 C19orf80 RIFL UNQ599/PRO1185	Angiopoietin-like protein 8 (Betatrophin) (Lipasin) (Refeeding-induced fat and liver protein)	Secreted
467	RNF6_HUMAN	RNF6 SPG2	E3 ubiquitin-protein ligase RNF6 (EC 2.3.2.27) (RING-type E3 ubiquitin transferase RNF6)	Nucleus
468	HECD4_HUMAN	HECTD4 C12orf51 KIAA0614	Probable E3 ubiquitin-protein ligase HECTD4 (EC 2.3.2.26) (HECT domain-containing protein 4) (HECT-type E3 ubiquitin transferase HECTD4)	Membrane Bound
469	LIGO2_HUMAN	LINGO2 LERN3 LRRN6C UNQ9234/PRO31993	Leucine-rich repeat and immunoglobulin-like domain-containing nogo receptor-interacting protein 2 (Leucine-rich repeat neuronal protein 3) (Leucine-rich repeat neuronal protein 6C)	Membrane Bound
470	ENPP2_HUMAN	ENPP2 ATX PDNP2	Ectonucleotide pyrophosphatase/phosphodiesterase family member 2 (E-NPP 2) (EC 3.1.4.39) (Autotaxin) (Extracellular lysophospholipase D) (LysoPLD)	Secreted
471	CAN10_HUMAN	CAPN10 KIAA1845	Calpain-10 (EC 3.4.22.-) (Calcium-activated neutral proteinase 10) (CANP 10)	Cell membrane
472	MMP8_HUMAN	MMP8 CLG1	Neutrophil collagenase (EC 3.4.24.34) (Matrix metalloproteinase-8) (MMP-8) (PMNL collagenase) (PMNL-CL)	Cytoplasm
473	ARGI1_HUMAN	ARG1	Arginase-1 (EC 3.5.3.1) (Liver-type arginase) (Type I arginase)	Cytoplasm
474	S4A4_HUMAN	SLC4A4 NBC NBC1 NBCE1	Electrogenic sodium bicarbonate cotransporter 1 (Sodium bicarbonate cotransporter) (Na(+)/HCO3(-) cotransporter) (Solute carrier family 4 member 4) (kNBC1)	Cell membrane
475	TXNIP_HUMAN	TXNIP VDUP1	Thioredoxin-interacting protein (Thioredoxin-binding protein 2) (Vitamin D3 up-regulated protein 1)	Cytoplasm
476	NOS1_HUMAN	NOS1	Nitric oxide synthase, brain (EC 1.14.13.39) (Constitutive NOS) (NC-NOS) (NOS type I) (Neuronal NOS) (N-NOS) (nNOS) (Peptidyl-cysteine S-nitrosylase NOS1) (bNOS)	Cell membrane
477	NANO1_HUMAN	NANOS1 NOS1	Nanos homolog 1 (NOS-1) (EC_Rep1a)	Cytoplasm
478	DLK1_HUMAN	DLK1 DLK	Protein delta homolog 1 (DLK-1) (pG2) [Cleaved into: Fetal antigen 1 (FA1)]	Membrane Bound
479	STAT3_HUMAN	STAT3 APRF	Signal transducer and activator of transcription 3 (Acute-phase response factor)	Nucleus
480	CBLB_HUMAN	CBLB RNF56 Nbla00127	E3 ubiquitin-protein ligase CBL-B (EC 2.3.2.27) (Casitas B-lineage lymphoma proto-oncogene b) (RING finger protein 56) (RING-type E3 ubiquitin transferase CBL-B) (SH3-binding protein CBL-B) (Signal transduction protein CBL-B)	Cytoplasm
481	CO4B_HUMAN	C4B CO4 CPAMD3; C4B_2	Complement C4-B (Basic complement C4) (C3 and PZP-like alpha-2-macroglobulin domain-containing protein 3) [Cleaved into: Complement C4 beta chain; Complement C4-B alpha chain; C4a anaphylatoxin; C4b-B; C4d-B; Complement C4 gamma chain]	Secreted
482	GPER1_HUMAN	GPER1 CEPR CMKRL2 DRY12 GPER GPR30	G-protein coupled estrogen receptor 1 (Chemoattractant receptor-like 2) (Flow-induced endothelial G-protein coupled receptor 1) (FEG-1) (G protein-coupled estrogen receptor 1) (G-protein coupled receptor 30) (GPCR-Br) (IL8-related receptor DRY12) (Lymphocyte-derived G-protein coupled receptor) (LYGPR) (Membrane estrogen receptor) (mER)	Nucleus
483	CP2R1_HUMAN	CYP2R1	Vitamin D 25-hydroxylase (EC 1.14.14.24) (Cytochrome P450 2R1)	Endoplasmic Reticulum
484	HSPB1_HUMAN	HSPB1 HSP27 HSP28	Heat shock protein beta-1 (HspB1) (28 kDa heat shock protein) (Estrogen-regulated 24 kDa protein) (Heat shock 27 kDa protein) (HSP 27) (Stress-responsive protein 27) (SRP27)	Cytoplasm
485	ACES_HUMAN	ACHE	Acetylcholinesterase (AChE) (EC 3.1.1.7)	Synapse
486	CCR5_HUMAN	CCR5 CMKBR5	C-C chemokine receptor type 5 (C-C CKR-5) (CC-CKR-5) (CCR-5) (CCR5) (CHEMR13) (HIV-1 fusion coreceptor) (CD antigen CD195)	Cell membrane
487	LOX12_HUMAN	ALOX12 12LO LOG12	Arachidonate 12-lipoxygenase, 12S-type (12S-LOX) (12S-lipoxygenase) (EC 1.13.11.31) (Lipoxin synthase 12-LO) (EC 3.3.2.-) (Platelet-type lipoxygenase 12)	Cytoplasm
488	ITCH_HUMAN	ITCH	E3 ubiquitin-protein ligase Itchy homolog (Itch) (EC 2.3.2.26) (Atrophin-1-interacting protein 4) (AIP4) (HECT-type E3 ubiquitin transferase Itchy homolog) (NFE2-associated polypeptide 1) (NAPP1)	Cell membrane
489	LPAL2_HUMAN	LPAL2 APOARGC	Putative apolipoprotein(a)-like protein 2 (Apo(a)-like protein 2) (Lp(a)-liker protein 2) (Apolipoprotein a-related gene C protein) (Apo(a)rg-C)	Secreted
490	KI2L2_HUMAN	KIR2DL2 CD158B1 NKAT6	Killer cell immunoglobulin-like receptor 2DL2 (CD158 antigen-like family member B1) (MHC class I NK cell receptor) (Natural killer-associated transcript 6) (NKAT-6) (p58 natural killer cell receptor clone CL-43) (p58 NK receptor CL-43) (CD antigen CD158b1)	Cell membrane
491	P53_HUMAN	TP53 P53	Cellular tumor antigen p53 (Antigen NY-CO-13) (Phosphoprotein p53) (Tumor suppressor p53)	Cytoplasm
492	PON2_HUMAN	PON2	Serum paraoxonase/arylesterase 2 (PON 2) (EC 3.1.1.2) (EC 3.1.1.81) (Aromatic esterase 2) (A-esterase 2) (Serum aryldialkylphosphatase 2)	Membrane Bound
493	BARX2_HUMAN	BARX2	Homeobox protein BarH-like 2	Nucleus
494	RTL1_HUMAN	RTL1 MAR1 MART1 PEG11	Retrotransposon-like protein 1 (Mammalian retrotransposon derived protein 1) (Paternally expressed gene 11 protein) (Retrotransposon-derived protein PEG11)	Membrane Bound
495	KLF2_HUMAN	KLF2 LKLF	Krueppel-like factor 2 (Lung krueppel-like factor)	Nucleus
496	CO4A_HUMAN	C4A CO4 CPAMD2	Complement C4-A (Acidic complement C4) (C3 and PZP-like alpha-2-macroglobulin domain-containing protein 2) [Cleaved into: Complement C4 beta chain; Complement C4-A alpha chain; C4a anaphylatoxin; C4b-A; C4d-A; Complement C4 gamma chain]	Secreted
497	SC6A2_HUMAN	SLC6A2 NAT1 NET1 SLC6A5	Sodium-dependent noradrenaline transporter (Norepinephrine transporter) (NET) (Solute carrier family 6 member 2)	Cell membrane
498	WWOX_HUMAN	WWOX FOR SDR41C1 WOX1	WW domain-containing oxidoreductase (EC 1.1.1.-) (Fragile site FRA16D oxidoreductase) (Short chain dehydrogenase/reductase family 41C member 1)	Cytoplasm
499	SODC_HUMAN	SOD1	Superoxide dismutase [Cu-Zn] (EC 1.15.1.1) (Superoxide dismutase 1) (hSod1)	Cytoplasm
500	DQB1_HUMAN	HLA-DQB1 HLA-DQB	HLA class II histocompatibility antigen, DQ beta 1 chain (MHC class II antigen DQB1)	Cell membrane
501	THRB_HUMAN	F2	Prothrombin (EC 3.4.21.5) (Coagulation factor II) [Cleaved into: Activation peptide fragment 1; Activation peptide fragment 2; Thrombin light chain; Thrombin heavy chain]	Secreted
502	EPO_HUMAN	EPO	Erythropoietin (Epoetin)	Secreted
503	PERE_HUMAN	EPX EPER EPO EPP	Eosinophil peroxidase (EPO) (EC 1.11.1.7) [Cleaved into: Eosinophil peroxidase light chain; Eosinophil peroxidase heavy chain]	Cytoplasm
504	CSF2_HUMAN	CSF2 GMCSF	Granulocyte-macrophage colony-stimulating factor (GM-CSF) (Colony-stimulating factor) (CSF) (Molgramostin) (Sargramostim)	Secreted
505	ZBED3_HUMAN	ZBED3	Zinc finger BED domain-containing protein 3 (Axin-interacting protein)	Cytoplasm
506	GPTC2_HUMAN	GPATCH2 GPATC2	G patch domain-containing protein 2	Nucleus
507	FABPH_HUMAN	FABP3 FABP11 MDGI	Fatty acid-binding protein, heart (Fatty acid-binding protein 3) (Heart-type fatty acid-binding protein) (H-FABP) (Mammary-derived growth inhibitor) (MDGI) (Muscle fatty acid-binding protein) (M-FABP)	Cytoplasm
508	STP2_HUMAN	TNP2	Nuclear transition protein 2 (TP-2) (TP2)	Nucleus
509	GDF2_HUMAN	GDF2 BMP9	Growth/differentiation factor 2 (GDF-2) (Bone morphogenetic protein 9) (BMP-9)	Secreted
510	KPYR_HUMAN	PKLR PK1 PKL	Pyruvate kinase PKLR (EC 2.7.1.40) (Pyruvate kinase 1) (Pyruvate kinase isozymes L/R) (R-type/L-type pyruvate kinase) (Red cell/liver pyruvate kinase)	Extracellular
511	ORML3_HUMAN	ORMDL3	ORM1-like protein 3	Endoplasmic Reticulum
512	KIF11_HUMAN	KIF11 EG5 KNSL1 TRIP5	Kinesin-like protein KIF11 (Kinesin-like protein 1) (Kinesin-like spindle protein HKSP) (Kinesin-related motor protein Eg5) (Thyroid receptor-interacting protein 5) (TR-interacting protein 5) (TRIP-5)	Cytoplasm
513	RBMS2_HUMAN	RBMS2 SCR3	RNA-binding motif, single-stranded-interacting protein 2 (Suppressor of CDC2 with RNA-binding motif 3)	Nucleus
514	SKAP2_HUMAN	SKAP2 PRAP RA70 SAPS SCAP2 SKAP55R	Src kinase-associated phosphoprotein 2 (Pyk2/RAFTK-associated protein) (Retinoic acid-induced protein 70) (SKAP55 homolog) (SKAP-55HOM) (SKAP-HOM) (Src family-associated phosphoprotein 2) (Src kinase-associated phosphoprotein 55-related protein) (Src-associated adapter protein with PH and SH3 domains)	Cytoplasm
515	CXA1_HUMAN	GJA1 GJAL	Gap junction alpha-1 protein (Connexin-43) (Cx43) (Gap junction 43 kDa heart protein)	Cell membrane
516	KLF5_HUMAN	KLF5 BTEB2 CKLF IKLF	Krueppel-like factor 5 (Basic transcription element-binding protein 2) (BTE-binding protein 2) (Colon krueppel-like factor) (GC-box-binding protein 2) (Intestinal-enriched krueppel-like factor) (Transcription factor BTEB2)	Nucleus
517	PAPP1_HUMAN	PAPPA	Pappalysin-1 (EC 3.4.24.79) (Insulin-like growth factor-dependent IGF-binding protein 4 protease) (IGF-dependent IGFBP-4 protease) (IGFBP-4ase) (Pregnancy-associated plasma protein A) (PAPP-A)	Secreted
518	BGAL_HUMAN	GLB1 ELNR1	Beta-galactosidase (EC 3.2.1.23) (Acid beta-galactosidase) (Lactase) (Elastin receptor 1)	Lysosome
519	HS71B_HUMAN	HSPA1B HSP72	Heat shock 70 kDa protein 1B (Heat shock 70 kDa protein 2) (HSP70-2) (HSP70.2)	Cytoplasm
520	CO5_HUMAN	C5 CPAMD4	Complement C5 (C3 and PZP-like alpha-2-macroglobulin domain-containing protein 4) [Cleaved into: Complement C5 beta chain; Complement C5 alpha chain; C5a anaphylatoxin; Complement C5 alpha' chain]	Secreted
521	IL18_HUMAN	IL18 IGIF IL1F4	Interleukin-18 (IL-18) (Iboctadekin) (Interferon gamma-inducing factor) (IFN-gamma-inducing factor) (Interleukin-1 gamma) (IL-1 gamma)	Secreted
522	TFPI2_HUMAN	TFPI2	Tissue factor pathway inhibitor 2 (TFPI-2) (Placental protein 5) (PP5)	Secreted
523	NPCL1_HUMAN	NPC1L1	NPC1-like intracellular cholesterol transporter 1 (Niemann-Pick C1-like protein 1)	Apical cell membrane
524	DNM3A_HUMAN	DNMT3A	DNA (cytosine-5)-methyltransferase 3A (Dnmt3a) (EC 2.1.1.37) (DNA methyltransferase HsaIIIA) (DNA MTase HsaIIIA) (M.HsaIIIA)	Nucleus
525	PHS2_HUMAN	PCBD2 DCOH2 DCOHM	Pterin-4-alpha-carbinolamine dehydratase 2 (PHS 2) (EC 4.2.1.96) (4-alpha-hydroxy-tetrahydropterin dehydratase 2) (DcoH-like protein DCoHm) (Dimerization cofactor of hepatocyte nuclear factor 1 from muscle) (HNF-1-alpha dimerization cofactor)	Nucleus
526	I12R2_HUMAN	IL12RB2	Interleukin-12 receptor subunit beta-2 (IL-12 receptor subunit beta-2) (IL-12R subunit beta-2) (IL-12R-beta-2) (IL-12RB2)	Membrane Bound
527	SGCG_HUMAN	SGCG	Gamma-sarcoglycan (Gamma-SG) (35 kDa dystrophin-associated glycoprotein) (35DAG)	Cell membrane
528	MICB_HUMAN	MICB PERB11.2	MHC class I polypeptide-related sequence B (MIC-B)	Cell membrane
529	MICA_HUMAN	MICA PERB11.1	MHC class I polypeptide-related sequence A (MIC-A)	Cell membrane
530	TBCD4_HUMAN	TBC1D4 AS160 KIAA0603	TBC1 domain family member 4 (Akt substrate of 160 kDa) (AS160)	Cytoplasm
531	APOA1_HUMAN	APOA1	Apolipoprotein A-I (Apo-AI) (ApoA-I) (Apolipoprotein A1) [Cleaved into: Proapolipoprotein A-I (ProapoA-I); Truncated apolipoprotein A-I (Apolipoprotein A-I(1-242))]	Secreted
532	CAC1D_HUMAN	CACNA1D CACH3 CACN4 CACNL1A2 CCHL1A2	Voltage-dependent L-type calcium channel subunit alpha-1D (Calcium channel, L type, alpha-1 polypeptide, isoform 2) (Voltage-gated calcium channel subunit alpha Cav1.3)	Membrane Bound
533	MUSK_HUMAN	MUSK	Muscle, skeletal receptor tyrosine-protein kinase (EC 2.7.10.1) (Muscle-specific tyrosine-protein kinase receptor) (MuSK) (Muscle-specific kinase receptor)	Postsynaptic Cell membrane
534	UTS2_HUMAN	UTS2 UNQ525/PRO1068	Urotensin-2 (Urotensin II) (U-II) (UII)	Secreted
535	NR1H2_HUMAN	NR1H2 LXRB NER UNR	Oxysterols receptor LXR-beta (Liver X receptor beta) (Nuclear receptor NER) (Nuclear receptor subfamily 1 group H member 2) (Ubiquitously-expressed nuclear receptor)	Nucleus
536	PO2F1_HUMAN	POU2F1 OCT1 OTF1	POU domain, class 2, transcription factor 1 (NF-A1) (Octamer-binding protein 1) (Oct-1) (Octamer-binding transcription factor 1) (OTF-1)	Nucleus
537	SHIP2_HUMAN	INPPL1 SHIP2	Phosphatidylinositol 3,4,5-trisphosphate 5-phosphatase 2 (EC 3.1.3.86) (Inositol polyphosphate phosphatase-like protein 1) (INPPL-1) (Protein 51C) (SH2 domain-containing inositol 5'-phosphatase 2) (SH2 domain-containing inositol phosphatase 2) (SHIP-2)	Cytoplasm
538	GSTA1_HUMAN	GSTA1	Glutathione S-transferase A1 (EC 2.5.1.18) (GST HA subunit 1) (GST class-alpha member 1) (GST-epsilon) (GSTA1-1) (GTH1) [Cleaved into: Glutathione S-transferase A1, N-terminally processed]	Cytoplasm
539	TNF13_HUMAN	TNFSF13 APRIL TALL2 ZTNF2 UNQ383/PRO715	Tumor necrosis factor ligand superfamily member 13 (A proliferation-inducing ligand) (APRIL) (TNF- and APOL-related leukocyte expressed ligand 2) (TALL-2) (TNF-related death ligand 1) (TRDL-1) (CD antigen CD256)	Secreted
540	ENOG_HUMAN	ENO2	Gamma-enolase (EC 4.2.1.11) (2-phospho-D-glycerate hydro-lyase) (Enolase 2) (Neural enolase) (Neuron-specific enolase) (NSE)	Cytoplasm
541	SGSM2_HUMAN	SGSM2 KIAA0397 RUTBC1	Small G protein signaling modulator 2 (RUN and TBC1 domain-containing protein 1)	Cytoplasm
542	4F2_HUMAN	SLC3A2 MDU1	4F2 cell-surface antigen heavy chain (4F2hc) (4F2 heavy chain antigen) (Lymphocyte activation antigen 4F2 large subunit) (Solute carrier family 3 member 2) (CD antigen CD98)	Apical cell membrane
543	IL7RA_HUMAN	IL7R	Interleukin-7 receptor subunit alpha (IL-7 receptor subunit alpha) (IL-7R subunit alpha) (IL-7R-alpha) (IL-7RA) (CDw127) (CD antigen CD127)	Cell membrane
544	SDF1_HUMAN	CXCL12 SDF1 SDF1A SDF1B	Stromal cell-derived factor 1 (SDF-1) (hSDF-1) (C-X-C motif chemokine 12) (Intercrine reduced in hepatomas) (IRH) (hIRH) (Pre-B cell growth-stimulating factor) (PBSF) [Cleaved into: SDF-1-beta(3-72); SDF-1-alpha(3-67)]	Secreted
545	VIPR1_HUMAN	VIPR1	Vasoactive intestinal polypeptide receptor 1 (VIP-R-1) (Pituitary adenylate cyclase-activating polypeptide type II receptor) (PACAP type II receptor) (PACAP-R-2) (PACAP-R2) (VPAC1)	Cell membrane
546	UD2B7_HUMAN	UGT2B7 UGTB2B9	UDP-glucuronosyltransferase 2B7 (UDPGT 2B7) (EC 2.4.1.17) (3,4-catechol estrogen-specific UDPGT) (UDP-glucuronosyltransferase 2B9) (UDPGT 2B9) (UDPGTh-2)	Microsome membrane
547	KCNA3_HUMAN	KCNA3 HGK5	Potassium voltage-gated channel subfamily A member 3 (HGK5) (HLK3) (HPCN3) (Voltage-gated K(+) channel HuKIII) (Voltage-gated potassium channel subunit Kv1.3)	Cell membrane
548	AFF3_HUMAN	AFF3 LAF4	AF4/FMR2 family member 3 (Lymphoid nuclear protein related to AF4) (Protein LAF-4)	Nucleus
549	ITB3_HUMAN	ITGB3 GP3A	Integrin beta-3 (Platelet membrane glycoprotein IIIa) (GPIIIa) (CD antigen CD61)	Cell membrane
550	CLRN1_HUMAN	CLRN1 USH3A	Clarin-1 (Usher syndrome type-3 protein)	Cell membrane
551	CCL4_HUMAN	CCL4 LAG1 MIP1B SCYA4	C-C motif chemokine 4 (G-26 T-lymphocyte-secreted protein) (HC21) (Lymphocyte activation gene 1 protein) (LAG-1) (MIP-1-beta(1-69)) (Macrophage inflammatory protein 1-beta) (MIP-1-beta) (PAT 744) (Protein H400) (SIS-gamma) (Small-inducible cytokine A4) (T-cell activation protein 2) (ACT-2) [Cleaved into: MIP-1-beta(3-69)]	Secreted
552	EP300_HUMAN	EP300 P300	Histone acetyltransferase p300 (p300 HAT) (EC 2.3.1.48) (E1A-associated protein p300) (Histone butyryltransferase p300) (EC 2.3.1.-) (Histone crotonyltransferase p300) (EC 2.3.1.-) (Protein propionyltransferase p300) (EC 2.3.1.-)	Cytoplasm
553	S29A1_HUMAN	SLC29A1 ENT1	Equilibrative nucleoside transporter 1 (Equilibrative nitrobenzylmercaptopurine riboside-sensitive nucleoside transporter) (Equilibrative NBMPR-sensitive nucleoside transporter) (Nucleoside transporter, es-type) (Solute carrier family 29 member 1)	Cell membrane
554	AATM_HUMAN	GOT2	Aspartate aminotransferase, mitochondrial (mAspAT) (EC 2.6.1.1) (EC 2.6.1.7) (Fatty acid-binding protein) (FABP-1) (Glutamate oxaloacetate transaminase 2) (Kynurenine aminotransferase 4) (Kynurenine aminotransferase IV) (Kynurenine--oxoglutarate transaminase 4) (Kynurenine--oxoglutarate transaminase IV) (Plasma membrane-associated fatty acid-binding protein) (FABPpm) (Transaminase A)	Mitochondrion matrix
555	FA5_HUMAN	F5	Coagulation factor V (Activated protein C cofactor) (Proaccelerin, labile factor) [Cleaved into: Coagulation factor V heavy chain; Coagulation factor V light chain]	Secreted
556	LYAM1_HUMAN	SELL LNHR LYAM1	L-selectin (CD62 antigen-like family member L) (Leukocyte adhesion molecule 1) (LAM-1) (Leukocyte surface antigen Leu-8) (Leukocyte-endothelial cell adhesion molecule 1) (LECAM1) (Lymph node homing receptor) (TQ1) (gp90-MEL) (CD antigen CD62L)	Cell membrane
557	THADA_HUMAN	THADA GITA KIAA1767	Thyroid adenoma-associated protein (Gene inducing thyroid adenomas protein)	Endoplasmic Reticulum
558	HLAE_HUMAN	HLA-E HLA-6.2 HLAE	HLA class I histocompatibility antigen, alpha chain E (MHC class I antigen E)	Membrane Bound
559	IF2B1_HUMAN	IGF2BP1 CRDBP VICKZ1 ZBP1	Insulin-like growth factor 2 mRNA-binding protein 1 (IGF2 mRNA-binding protein 1) (IMP-1) (IMP1) (Coding region determinant-binding protein) (CRD-BP) (IGF-II mRNA-binding protein 1) (VICKZ family member 1) (Zipcode-binding protein 1) (ZBP-1)	Nucleus
560	KI2S2_HUMAN	KIR2DS2 CD158J NKAT5	Killer cell immunoglobulin-like receptor 2DS2 (CD158 antigen-like family member J) (MHC class I NK cell receptor) (NK receptor 183 ActI) (Natural killer-associated transcript 5) (NKAT-5) (p58 natural killer cell receptor clone CL-49) (p58 NK receptor CL-49) (CD antigen CD158j)	Cell membrane
561	MMP13_HUMAN	MMP13	Collagenase 3 (EC 3.4.24.-) (Matrix metalloproteinase-13) (MMP-13)	Extracellular
562	SIR6_HUMAN	SIRT6 SIR2L6	NAD-dependent protein deacetylase sirtuin-6 (EC 3.5.1.-) (Regulatory protein SIR2 homolog 6) (SIR2-like protein 6)	Nucleus
563	ANGT_HUMAN	AGT SERPINA8	Angiotensinogen (Serpin A8) [Cleaved into: Angiotensin-1 (Angiotensin 1-10) (Angiotensin I) (Ang I); Angiotensin-2 (Angiotensin 1-8) (Angiotensin II) (Ang II); Angiotensin-3 (Angiotensin 2-8) (Angiotensin III) (Ang III) (Des-Asp[1]-angiotensin II); Angiotensin-4 (Angiotensin 3-8) (Angiotensin IV) (Ang IV); Angiotensin 1-9; Angiotensin 1-7; Angiotensin 1-5; Angiotensin 1-4]	Secreted
564	LAMA1_HUMAN	LAMA1 LAMA	Laminin subunit alpha-1 (Laminin A chain) (Laminin-1 subunit alpha) (Laminin-3 subunit alpha) (S-laminin subunit alpha) (S-LAM alpha)	Secreted
565	SIRPG_HUMAN	SIRPG SIRPB2	Signal-regulatory protein gamma (SIRP-gamma) (CD172 antigen-like family member B) (Signal-regulatory protein beta-2) (SIRP-b2) (SIRP-beta-2) (CD antigen CD172g)	Membrane Bound
566	DLG4_HUMAN	DLG4 PSD95	Disks large homolog 4 (Postsynaptic density protein 95) (PSD-95) (Synapse-associated protein 90) (SAP-90) (SAP90)	Cell membrane
567	L2GL1_HUMAN	LLGL1 DLG4 HUGL HUGL1	Lethal(2) giant larvae protein homolog 1 (LLGL) (DLG4) (Hugl-1) (Human homolog to the D-lgl gene protein)	Endoplasmic Reticulum
568	ARNT_HUMAN	ARNT BHLHE2	Aryl hydrocarbon receptor nuclear translocator (ARNT protein) (Class E basic helix-loop-helix protein 2) (bHLHe2) (Dioxin receptor, nuclear translocator) (Hypoxia-inducible factor 1-beta) (HIF-1-beta) (HIF1-beta)	Nucleus
569	ADT1_HUMAN	SLC25A4 ANT1	ADP/ATP translocase 1 (ADP,ATP carrier protein 1) (ADP,ATP carrier protein, heart/skeletal muscle isoform T1) (Adenine nucleotide translocator 1) (ANT 1) (Solute carrier family 25 member 4)	Mitochondrion membrane
570	LIPS_HUMAN	LIPE	Hormone-sensitive lipase (HSL) (EC 3.1.1.79)	Cell membrane
571	TCF19_HUMAN	TCF19 SC1	Transcription factor 19 (TCF-19) (Transcription factor SC1)	Nucleus
572	AAPK2_HUMAN	PRKAA2 AMPK AMPK2	5'-AMP-activated protein kinase catalytic subunit alpha-2 (AMPK subunit alpha-2) (EC 2.7.11.1) (Acetyl-CoA carboxylase kinase) (ACACA kinase) (EC 2.7.11.27) (Hydroxymethylglutaryl-CoA reductase kinase) (HMGCR kinase) (EC 2.7.11.31)	Cytoplasm
573	HNRPD_HUMAN	HNRNPD AUF1 HNRPD	Heterogeneous nuclear ribonucleoprotein D0 (hnRNP D0) (AU-rich element RNA-binding protein 1)	Nucleus
574	TLR4_HUMAN	TLR4	Toll-like receptor 4 (hToll) (CD antigen CD284)	Cell membrane
575	SH24A_HUMAN	SH2D4A PPP1R38 SH2A	SH2 domain-containing protein 4A (Protein SH(2)A) (Protein phosphatase 1 regulatory subunit 38)	Cytoplasm
576	AOFB_HUMAN	MAOB	Amine oxidase [flavin-containing] B (EC 1.4.3.4) (Monoamine oxidase type B) (MAO-B)	Mitochondrion
577	CXCR4_HUMAN	CXCR4	C-X-C chemokine receptor type 4 (CXC-R4) (CXCR-4) (FB22) (Fusin) (HM89) (LCR1) (Leukocyte-derived seven transmembrane domain receptor) (LESTR) (Lipopolysaccharide-associated protein 3) (LAP-3) (LPS-associated protein 3) (NPYRL) (Stromal cell-derived factor 1 receptor) (SDF-1 receptor) (CD antigen CD184)	Cell membrane
578	TNFL6_HUMAN	FASLG APT1LG1 CD95L FASL TNFSF6	Tumor necrosis factor ligand superfamily member 6 (Apoptosis antigen ligand) (APTL) (CD95 ligand) (CD95-L) (Fas antigen ligand) (Fas ligand) (FasL) (CD antigen CD178) [Cleaved into: Tumor necrosis factor ligand superfamily member 6, membrane form; Tumor necrosis factor ligand superfamily member 6, soluble form (Receptor-binding FasL ectodomain) (Soluble Fas ligand) (sFasL); ADAM10-processed FasL …	Cell membrane
579	CP2J2_HUMAN	CYP2J2	Cytochrome P450 2J2 (EC 1.14.14.1) (Arachidonic acid epoxygenase) (CYPIIJ2)	Endoplasmic Reticulum
580	WISP1_HUMAN	WISP1 CCN4	WNT1-inducible-signaling pathway protein 1 (WISP-1) (CCN family member 4) (Wnt-1-induced secreted protein)	Secreted
581	A2AP_HUMAN	SERPINF2 AAP PLI	Alpha-2-antiplasmin (Alpha-2-AP) (Alpha-2-plasmin inhibitor) (Alpha-2-PI) (Serpin F2)	Secreted
582	REG1B_HUMAN	REG1B PSPS2 REGL	Lithostathine-1-beta (Pancreatic stone protein 2) (PSP-2) (Regenerating islet-derived protein 1-beta) (REG-1-beta) (Regenerating protein I beta)	Secreted
583	ATF4_HUMAN	ATF4 CREB2 TXREB	Cyclic AMP-dependent transcription factor ATF-4 (cAMP-dependent transcription factor ATF-4) (Activating transcription factor 4) (Cyclic AMP-responsive element-binding protein 2) (CREB-2) (cAMP-responsive element-binding protein 2) (DNA-binding protein TAXREB67) (Tax-responsive enhancer element-binding protein 67) (TaxREB67)	Cytoplasm
584	TRY2_HUMAN	PRSS2 TRY2 TRYP2	Trypsin-2 (EC 3.4.21.4) (Anionic trypsinogen) (Serine protease 2) (Trypsin II)	Secreted
585	PODO_HUMAN	NPHS2	Podocin	Cell membrane
586	PRDX6_HUMAN	PRDX6 AOP2 KIAA0106	Peroxiredoxin-6 (EC 1.11.1.15) (1-Cys peroxiredoxin) (1-Cys PRX) (24 kDa protein) (Acidic calcium-independent phospholipase A2) (aiPLA2) (EC 3.1.1.4) (Antioxidant protein 2) (Liver 2D page spot 40) (Non-selenium glutathione peroxidase) (NSGPx) (Red blood cells page spot 12)	Cytoplasm
587	3BHS1_HUMAN	HSD3B1 3BH HSDB3A	3 beta-hydroxysteroid dehydrogenase/Delta 5-->4-isomerase type 1 (3 beta-hydroxysteroid dehydrogenase/Delta 5-->4-isomerase type I) (3-beta-HSD I) (Trophoblast antigen FDO161G) [Includes: 3-beta-hydroxy-Delta(5)-steroid dehydrogenase (EC 1.1.1.145) (3-beta-hydroxy-5-ene steroid dehydrogenase) (Progesterone reductase); Steroid Delta-isomerase (EC 5.3.3.1) (Delta-5-3-ketosteroid isomerase)]	Endoplasmic Reticulum
588	LIPE_HUMAN	LIPG UNQ387/PRO719	Endothelial lipase (EC 3.1.1.3) (Endothelial cell-derived lipase) (EDL) (EL)	Secreted
589	RGS2_HUMAN	RGS2 G0S8 GIG31	Regulator of G-protein signaling 2 (RGS2) (Cell growth-inhibiting gene 31 protein) (G0/G1 switch regulatory protein 8)	Cell membrane
590	MTHR_HUMAN	MTHFR	Methylenetetrahydrofolate reductase (EC 1.5.1.20)	Cytosol
591	RND3_HUMAN	RND3 ARHE RHO8 RHOE	Rho-related GTP-binding protein RhoE (Protein MemB) (Rho family GTPase 3) (Rho-related GTP-binding protein Rho8) (Rnd3)	Golgi apparatus
592	NFAC2_HUMAN	NFATC2 NFAT1 NFATP	Nuclear factor of activated T-cells, cytoplasmic 2 (NF-ATc2) (NFATc2) (NFAT pre-existing subunit) (NF-ATp) (T-cell transcription factor NFAT1)	Cytoplasm
593	GLT14_HUMAN	GALNT14 UNQ2434/PRO4994	Polypeptide N-acetylgalactosaminyltransferase 14 (EC 2.4.1.41) (Polypeptide GalNAc transferase 14) (GalNAc-T14) (pp-GaNTase 14) (Protein-UDP acetylgalactosaminyltransferase 14) (UDP-GalNAc:polypeptide N-acetylgalactosaminyltransferase 14)	Golgi apparatus
594	SRBP2_HUMAN	SREBF2 BHLHD2 SREBP2	Sterol regulatory element-binding protein 2 (SREBP-2) (Class D basic helix-loop-helix protein 2) (bHLHd2) (Sterol regulatory element-binding transcription factor 2) [Cleaved into: Processed sterol regulatory element-binding protein 2]	Endoplasmic Reticulum
595	DDAH2_HUMAN	DDAH2 DDAH G6A NG30	N(G),N(G)-dimethylarginine dimethylaminohydrolase 2 (DDAH-2) (Dimethylarginine dimethylaminohydrolase 2) (EC 3.5.3.18) (DDAHII) (Dimethylargininase-2) (Protein G6a) (S-phase protein)	Cytoplasm
596	FEN1_HUMAN	FEN1 RAD2	Flap endonuclease 1 (FEN-1) (EC 3.1.-.-) (DNase IV) (Flap structure-specific endonuclease 1) (Maturation factor 1) (MF1) (hFEN-1)	Nucleus
597	S22A5_HUMAN	SLC22A5 OCTN2	Solute carrier family 22 member 5 (High-affinity sodium-dependent carnitine cotransporter) (Organic cation/carnitine transporter 2)	Membrane Bound
598	MASP2_HUMAN	MASP2	Mannan-binding lectin serine protease 2 (EC 3.4.21.104) (MBL-associated serine protease 2) (Mannose-binding protein-associated serine protease 2) (MASP-2) [Cleaved into: Mannan-binding lectin serine protease 2 A chain; Mannan-binding lectin serine protease 2 B chain]	Secreted
599	EPHA7_HUMAN	EPHA7 EHK3 HEK11	Ephrin type-A receptor 7 (EC 2.7.10.1) (EPH homology kinase 3) (EHK-3) (EPH-like kinase 11) (EK11) (hEK11)	Cell membrane
600	TRPM2_HUMAN	TRPM2 EREG1 KNP3 LTRPC2 TRPC7	Transient receptor potential cation channel subfamily M member 2 (Estrogen-responsive element-associated gene 1 protein) (Long transient receptor potential channel 2) (LTrpC-2) (LTrpC2) (Transient receptor potential channel 7) (TrpC7) (Transient receptor potential melastatin 2)	Cell membrane
601	GIPR_HUMAN	GIPR	Gastric inhibitory polypeptide receptor (GIP-R) (Glucose-dependent insulinotropic polypeptide receptor)	Cell membrane
602	KI2L3_HUMAN	KIR2DL3 CD158B2 KIRCL23 NKAT2	Killer cell immunoglobulin-like receptor 2DL3 (CD158 antigen-like family member B2) (KIR-023GB) (Killer inhibitory receptor cl 2-3) (MHC class I NK cell receptor) (NKAT2a) (NKAT2b) (Natural killer-associated transcript 2) (NKAT-2) (p58 natural killer cell receptor clone CL-6) (p58 NK receptor CL-6) (p58.2 MHC class-I-specific NK receptor) (CD antigen CD158b2)	Cell membrane
603	NEU2_HUMAN	AVP ARVP VP	Vasopressin-neurophysin 2-copeptin (AVP-NPII) [Cleaved into: Arg-vasopressin (Arginine-vasopressin); Neurophysin 2 (Neurophysin-II); Copeptin]	Secreted
604	CAC1E_HUMAN	CACNA1E CACH6 CACNL1A6	Voltage-dependent R-type calcium channel subunit alpha-1E (Brain calcium channel II) (BII) (Calcium channel, L type, alpha-1 polypeptide, isoform 6) (Voltage-gated calcium channel subunit alpha Cav2.3)	Membrane Bound
605	AKT1_HUMAN	AKT1 PKB RAC	RAC-alpha serine/threonine-protein kinase (EC 2.7.11.1) (Protein kinase B) (PKB) (Protein kinase B alpha) (PKB alpha) (Proto-oncogene c-Akt) (RAC-PK-alpha)	Cytoplasm
606	S19A3_HUMAN	SLC19A3	Thiamine transporter 2 (ThTr-2) (ThTr2) (Solute carrier family 19 member 3)	Membrane Bound
607	RORG_HUMAN	RORC NR1F3 RORG RZRG	Nuclear receptor ROR-gamma (Nuclear receptor RZR-gamma) (Nuclear receptor subfamily 1 group F member 3) (RAR-related orphan receptor C) (Retinoid-related orphan receptor-gamma)	Nucleus
608	AMD_HUMAN	PAM	Peptidyl-glycine alpha-amidating monooxygenase (PAM) [Includes: Peptidylglycine alpha-hydroxylating monooxygenase (PHM) (EC 1.14.17.3); Peptidyl-alpha-hydroxyglycine alpha-amidating lyase (EC 4.3.2.5) (Peptidylamidoglycolate lyase) (PAL)]	Membrane Bound
609	GALT2_HUMAN	GALNT2	Polypeptide N-acetylgalactosaminyltransferase 2 (EC 2.4.1.41) (Polypeptide GalNAc transferase 2) (GalNAc-T2) (pp-GaNTase 2) (Protein-UDP acetylgalactosaminyltransferase 2) (UDP-GalNAc:polypeptide N-acetylgalactosaminyltransferase 2) [Cleaved into: Polypeptide N-acetylgalactosaminyltransferase 2 soluble form]	Golgi apparatus
610	GAB3_HUMAN	GAB3	GRB2-associated-binding protein 3 (GRB2-associated binder 3) (Growth factor receptor bound protein 2-associated protein 3)	Membrane Bound
611	STAT1_HUMAN	STAT1	Signal transducer and activator of transcription 1-alpha/beta (Transcription factor ISGF-3 components p91/p84)	Cytoplasm
612	T22D2_HUMAN	TSC22D2 KIAA0669 TILZ4	TSC22 domain family protein 2 (TSC22-related-inducible leucine zipper protein 4)	Nucleus
613	FITM2_HUMAN	FITM2 C20orf142 FIT2	Fat storage-inducing transmembrane protein 2 (Fat-inducing protein 2)	Endoplasmic Reticulum
614	MMP10_HUMAN	MMP10 STMY2	Stromelysin-2 (SL-2) (EC 3.4.24.22) (Matrix metalloproteinase-10) (MMP-10) (Transin-2)	Secreted
615	PLCB_HUMAN	AGPAT2	1-acyl-sn-glycerol-3-phosphate acyltransferase beta (EC 2.3.1.51) (1-acylglycerol-3-phosphate O-acyltransferase 2) (1-AGP acyltransferase 2) (1-AGPAT 2) (Lysophosphatidic acid acyltransferase beta) (LPAAT-beta)	Endoplasmic Reticulum
616	DGUOK_HUMAN	DGUOK DGK	Deoxyguanosine kinase, mitochondrial (dGK) (EC 2.7.1.113)	Mitochonrian
617	GRK5_HUMAN	GRK5 GPRK5	G protein-coupled receptor kinase 5 (EC 2.7.11.16) (G protein-coupled receptor kinase GRK5)	Cytoplasm
618	GLNA_HUMAN	GLUL GLNS	Glutamine synthetase (GS) (EC 6.3.1.2) (Glutamate decarboxylase) (EC 4.1.1.15) (Glutamate--ammonia ligase)	Cytoplasm
619	LBP_HUMAN	LBP	Lipopolysaccharide-binding protein (LBP)	Secreted
620	NR0B2_HUMAN	NR0B2 SHP	Nuclear receptor subfamily 0 group B member 2 (Orphan nuclear receptor SHP) (Small heterodimer partner)	Nucleus
621	S22A2_HUMAN	SLC22A2 OCT2	Solute carrier family 22 member 2 (Organic cation transporter 2) (hOCT2)	Membrane Bound
622	KCC2D_HUMAN	CAMK2D CAMKD	Calcium/calmodulin-dependent protein kinase type II subunit delta (CaM kinase II subunit delta) (CaMK-II subunit delta) (EC 2.7.11.17)	Cell membrane
623	HMGB1_HUMAN	HMGB1 HMG1	High mobility group protein B1 (High mobility group protein 1) (HMG-1)	Nucleus
624	DHCR7_HUMAN	DHCR7 D7SR	7-dehydrocholesterol reductase (7-DHC reductase) (EC 1.3.1.21) (Putative sterol reductase SR-2) (Sterol Delta(7)-reductase)	Endoplasmic Reticulum
625	DPOG1_HUMAN	POLG MDP1 POLG1 POLGA	DNA polymerase subunit gamma-1 (EC 2.7.7.7) (Mitochondrial DNA polymerase catalytic subunit) (PolG-alpha)	Mitochondrian
626	NLRP3_HUMAN	NLRP3 C1orf7 CIAS1 NALP3 PYPAF1	NACHT, LRR and PYD domains-containing protein 3 (Angiotensin/vasopressin receptor AII/AVP-like) (Caterpiller protein 1.1) (CLR1.1) (Cold-induced autoinflammatory syndrome 1 protein) (Cryopyrin) (PYRIN-containing APAF1-like protein 1)	Cytoplasm
627	KI2L1_HUMAN	KIR2DL1 CD158A NKAT1	Killer cell immunoglobulin-like receptor 2DL1 (CD158 antigen-like family member A) (MHC class I NK cell receptor) (Natural killer-associated transcript 1) (NKAT-1) (p58 natural killer cell receptor clones CL-42/47.11) (p58 NK receptor CL-42/47.11) (p58.1 MHC class-I-specific NK receptor) (CD antigen CD158a)	Cell membrane
628	PHAR2_HUMAN	PHACTR2 C6orf56 KIAA0680	Phosphatase and actin regulator 2	Membrane Bound
629	IL4RA_HUMAN	IL4R IL4RA 582J2.1	Interleukin-4 receptor subunit alpha (IL-4 receptor subunit alpha) (IL-4R subunit alpha) (IL-4R-alpha) (IL-4RA) (CD antigen CD124) [Cleaved into: Soluble interleukin-4 receptor subunit alpha (Soluble IL-4 receptor subunit alpha) (Soluble IL-4R-alpha) (sIL4Ralpha/prot) (IL-4-binding protein) (IL4-BP)]	Cell membrane
630	GHR_HUMAN	GHR	Growth hormone receptor (GH receptor) (Somatotropin receptor) [Cleaved into: Growth hormone-binding protein (GH-binding protein) (GHBP) (Serum-binding protein)]	Cell membrane
631	RNC_HUMAN	DROSHA RN3 RNASE3L RNASEN	Ribonuclease 3 (EC 3.1.26.3) (Protein Drosha) (Ribonuclease III) (RNase III) (p241)	Nucleus
632	APOA5_HUMAN	APOA5 RAP3 UNQ411/PRO773	Apolipoprotein A-V (Apo-AV) (ApoA-V) (Apolipoprotein A5) (Regeneration-associated protein 3)	Secreted
633	IL1A_HUMAN	IL1A IL1F1	Interleukin-1 alpha (IL-1 alpha) (Hematopoietin-1)	Secreted
634	MCTP2_HUMAN	MCTP2	Multiple C2 and transmembrane domain-containing protein 2	Membrane Bound
635	HSPB2_HUMAN	HSPB2	Heat shock protein beta-2 (HspB2) (DMPK-binding protein) (MKBP)	Cytoplasm
636	PDE5A_HUMAN	PDE5A PDE5	cGMP-specific 3',5'-cyclic phosphodiesterase (EC 3.1.4.35) (cGMP-binding cGMP-specific phosphodiesterase) (CGB-PDE)	Endoplasmic Reticulum
637	TLR3_HUMAN	TLR3	Toll-like receptor 3 (CD antigen CD283)	Endoplasmic Reticulum
638	RREB1_HUMAN	RREB1 FINB	Ras-responsive element-binding protein 1 (RREB-1) (Finger protein in nuclear bodies) (Raf-responsive zinc finger protein LZ321) (Zinc finger motif enhancer-binding protein 1) (Zep-1)	Nucleus
639	AIMP1_HUMAN	AIMP1 EMAP2 SCYE1	Aminoacyl tRNA synthase complex-interacting multifunctional protein 1 (Multisynthase complex auxiliary component p43) [Cleaved into: Endothelial monocyte-activating polypeptide 2 (EMAP-2) (Endothelial monocyte-activating polypeptide II) (EMAP-II) (Small inducible cytokine subfamily E member 1)]	Nucleus
640	MOT13_HUMAN	SLC16A13 MCT13	Monocarboxylate transporter 13 (MCT 13) (Solute carrier family 16 member 13)	Golgi apparatus
641	CRP_HUMAN	CRP PTX1	C-reactive protein [Cleaved into: C-reactive protein(1-205)]	Secreted
642	CD40L_HUMAN	CD40LG CD40L TNFSF5 TRAP	CD40 ligand (CD40-L) (T-cell antigen Gp39) (TNF-related activation protein) (TRAP) (Tumor necrosis factor ligand superfamily member 5) (CD antigen CD154) [Cleaved into: CD40 ligand, membrane form; CD40 ligand, soluble form]	Cell membrane
643	PEA15_HUMAN	PEA15	Astrocytic phosphoprotein PEA-15 (15 kDa phosphoprotein enriched in astrocytes) (Phosphoprotein enriched in diabetes) (PED)	Cytoplasm
644	MGAT2_HUMAN	MGAT2	Alpha-1,6-mannosyl-glycoprotein 2-beta-N-acetylglucosaminyltransferase (EC 2.4.1.143) (Beta-1,2-N-acetylglucosaminyltransferase II) (GlcNAc-T II) (GNT-II) (Mannoside acetylglucosaminyltransferase 2) (N-glycosyl-oligosaccharide-glycoprotein N-acetylglucosaminyltransferase II)	Golgi apparatus
645	CH60_HUMAN	HSPD1 HSP60	60 kDa heat shock protein, mitochondrial (EC 3.6.4.9) (60 kDa chaperonin) (Chaperonin 60) (CPN60) (Heat shock protein 60) (HSP-60) (Hsp60) (HuCHA60) (Mitochondrial matrix protein P1) (P60 lymphocyte protein)	Mitochondrian matrix
646	CISD1_HUMAN	CISD1 C10orf70 ZCD1 MDS029	CDGSH iron-sulfur domain-containing protein 1 (MitoNEET)	Mitochondrian membrane
647	TBP_HUMAN	TBP GTF2D1 TF2D TFIID	TATA-box-binding protein (TATA sequence-binding protein) (TATA-binding factor) (TATA-box factor) (Transcription initiation factor TFIID TBP subunit)	Nucleus
648	CD166_HUMAN	ALCAM MEMD	CD166 antigen (Activated leukocyte cell adhesion molecule) (CD antigen CD166)	Cell membrane
649	SRR_HUMAN	SRR	Serine racemase (EC 5.1.1.18) (D-serine ammonia-lyase) (D-serine dehydratase) (EC 4.3.1.18) (L-serine ammonia-lyase) (L-serine dehydratase) (EC 4.3.1.17)	Cell membrane
650	PLIN2_HUMAN	PLIN2 ADFP	Perilipin-2 (Adipophilin) (Adipose differentiation-related protein) (ADRP)	Membrane Bound
651	CAV1_HUMAN	CAV1 CAV	Caveolin-1	Golgi apparatus
652	PTPRS_HUMAN	PTPRS	Receptor-type tyrosine-protein phosphatase S (R-PTP-S) (EC 3.1.3.48) (Receptor-type tyrosine-protein phosphatase sigma) (R-PTP-sigma)	Cell membrane
653	ANGL2_HUMAN	ANGPTL2 ARP2 UNQ170/PRO196	Angiopoietin-related protein 2 (Angiopoietin-like protein 2)	Secreted
654	PCKGC_HUMAN	PCK1 PEPCK1	Phosphoenolpyruvate carboxykinase, cytosolic [GTP] (PEPCK-C) (EC 4.1.1.32)	Cytoplasm
655	CNDP1_HUMAN	CNDP1 CN1 CPGL2 UNQ1915/PRO4380	Beta-Ala-His dipeptidase (EC 3.4.13.20) (CNDP dipeptidase 1) (Carnosine dipeptidase 1) (Glutamate carboxypeptidase-like protein 2) (Serum carnosinase)	Secreted
656	BNC2_HUMAN	BNC2	Zinc finger protein basonuclin-2	Nucleus
657	SOCS2_HUMAN	SOCS2 CIS2 SSI2 STATI2	Suppressor of cytokine signaling 2 (SOCS-2) (Cytokine-inducible SH2 protein 2) (CIS-2) (STAT-induced STAT inhibitor 2) (SSI-2)	Cytosol
658	HIF1A_HUMAN	HIF1A BHLHE78 MOP1 PASD8	Hypoxia-inducible factor 1-alpha (HIF-1-alpha) (HIF1-alpha) (ARNT-interacting protein) (Basic-helix-loop-helix-PAS protein MOP1) (Class E basic helix-loop-helix protein 78) (bHLHe78) (Member of PAS protein 1) (PAS domain-containing protein 8)	Cytoplasm
659	TMM18_HUMAN	TMEM18	Transmembrane protein 18	Cytoplasm
660	KPCD_HUMAN	PRKCD	Protein kinase C delta type (EC 2.7.11.13) (Tyrosine-protein kinase PRKCD) (EC 2.7.10.2) (nPKC-delta) [Cleaved into: Protein kinase C delta type regulatory subunit; Protein kinase C delta type catalytic subunit (Sphingosine-dependent protein kinase-1) (SDK1)]	Cytoplasm
661	KI2S4_HUMAN	KIR2DS4 CD158I KKA3 NKAT8	Killer cell immunoglobulin-like receptor 2DS4 (CD158 antigen-like family member I) (MHC class I NK cell receptor) (Natural killer-associated transcript 8) (NKAT-8) (P58 natural killer cell receptor clones CL-39/CL-17) (p58 NK receptor CL-39/CL-17) (CD antigen CD158i)	Cell membrane
662	ILF3_HUMAN	ILF3 DRBF MPHOSPH4 NF90	Interleukin enhancer-binding factor 3 (Double-stranded RNA-binding protein 76) (DRBP76) (M-phase phosphoprotein 4) (MPP4) (Nuclear factor associated with dsRNA) (NFAR) (Nuclear factor of activated T-cells 90 kDa) (NF-AT-90) (Translational control protein 80) (TCP80)	Nucleus
663	MLXPL_HUMAN	MLXIPL BHLHD14 MIO WBSCR14	Carbohydrate-responsive element-binding protein (ChREBP) (Class D basic helix-loop-helix protein 14) (bHLHd14) (MLX interactor) (MLX-interacting protein-like) (WS basic-helix-loop-helix leucine zipper protein) (WS-bHLH) (Williams-Beuren syndrome chromosomal region 14 protein)	Nucleus
664	APOC3_HUMAN	APOC3	Apolipoprotein C-III (Apo-CIII) (ApoC-III) (Apolipoprotein C3)	Secreted
665	GNL3_HUMAN	GNL3 E2IG3 NS	Guanine nucleotide-binding protein-like 3 (E2-induced gene 3 protein) (Novel nucleolar protein 47) (NNP47) (Nucleolar GTP-binding protein 3) (Nucleostemin)	Nucleus
666	TNR6_HUMAN	FAS APT1 FAS1 TNFRSF6	Tumor necrosis factor receptor superfamily member 6 (Apo-1 antigen) (Apoptosis-mediating surface antigen FAS) (FASLG receptor) (CD antigen CD95)	Cell membrane
667	BRCA1_HUMAN	BRCA1 RNF53	Breast cancer type 1 susceptibility protein (EC 2.3.2.27) (RING finger protein 53) (RING-type E3 ubiquitin transferase BRCA1)	Nucleus
668	ANDR_HUMAN	AR DHTR NR3C4	Androgen receptor (Dihydrotestosterone receptor) (Nuclear receptor subfamily 3 group C member 4)	Nucleus
669	GLR_HUMAN	GCGR	Glucagon receptor (GL-R)	Cell membrane
670	RAGE_HUMAN	AGER RAGE	Advanced glycosylation end product-specific receptor (Receptor for advanced glycosylation end products)	Cell membrane
671	V1AR_HUMAN	AVPR1A AVPR1	Vasopressin V1a receptor (V1aR) (AVPR V1a) (Antidiuretic hormone receptor 1a) (Vascular/hepatic-type arginine vasopressin receptor)	Cell membrane
672	2ABA_HUMAN	PPP2R2A	Serine/threonine-protein phosphatase 2A 55 kDa regulatory subunit B alpha isoform (PP2A subunit B isoform B55-alpha) (PP2A subunit B isoform PR55-alpha) (PP2A subunit B isoform R2-alpha) (PP2A subunit B isoform alpha)	Nucleus
673	CAV2_HUMAN	CAV2	Caveolin-2	Cytoplasm
674	GSTM1_HUMAN	GSTM1 GST1	Glutathione S-transferase Mu 1 (EC 2.5.1.18) (GST HB subunit 4) (GST class-mu 1) (GSTM1-1) (GSTM1a-1a) (GSTM1b-1b) (GTH4)	Cytoplasm
675	JIP1_HUMAN	MAPK8IP1 IB1 JIP1 PRKM8IP	C-Jun-amino-terminal kinase-interacting protein 1 (JIP-1) (JNK-interacting protein 1) (Islet-brain 1) (IB-1) (JNK MAP kinase scaffold protein 1) (Mitogen-activated protein kinase 8-interacting protein 1)	Cytoplasm
676	AAKG2_HUMAN	PRKAG2	5'-AMP-activated protein kinase subunit gamma-2 (AMPK gamma2) (AMPK subunit gamma-2) (H91620p)	Extracellular
677	CTCFL_HUMAN	CTCFL BORIS	Transcriptional repressor CTCFL (Brother of the regulator of imprinted sites) (CCCTC-binding factor) (CTCF paralog) (CTCF-like protein) (Cancer/testis antigen 27) (CT27) (Zinc finger protein CTCF-T)	Cytoplasm
678	PB1_HUMAN	PBRM1 BAF180 PB1	Protein polybromo-1 (hPB1) (BRG1-associated factor 180) (BAF180) (Polybromo-1D)	Nucleus
679	CUBN_HUMAN	CUBN IFCR	Cubilin (460 kDa receptor) (Intestinal intrinsic factor receptor) (Intrinsic factor-cobalamin receptor) (Intrinsic factor-vitamin B12 receptor)	Apical cell membrane
680	CTNB1_HUMAN	CTNNB1 CTNNB OK/SW-cl.35 PRO2286	Catenin beta-1 (Beta-catenin)	Cytoplasm
681	UDB15_HUMAN	UGT2B15 UGT2B8	UDP-glucuronosyltransferase 2B15 (UDPGT 2B15) (EC 2.4.1.17) (HLUG4) (UDP-glucuronosyltransferase 2B8) (UDPGT 2B8) (UDPGTh-3)	Microsome membrane
682	PAX3_HUMAN	PAX3 HUP2	Paired box protein Pax-3 (HuP2)	Nucleus
683	RPGF1_HUMAN	RAPGEF1 GRF2	Rap guanine nucleotide exchange factor 1 (CRK SH3-binding GNRP) (Guanine nucleotide-releasing factor 2) (Protein C3G)	Endosome membrane
684	CXCL2_HUMAN	CXCL2 GRO2 GROB MIP2A SCYB2	C-X-C motif chemokine 2 (Growth-regulated protein beta) (Gro-beta) (Macrophage inflammatory protein 2-alpha) (MIP2-alpha) [Cleaved into: GRO-beta(5-73) (GRO-beta-T) (Hematopoietic synergistic factor) (HSF) (SB-251353)]	Secreted
685	DHI1_HUMAN	HSD11B1 HSD11 HSD11L SDR26C1	Corticosteroid 11-beta-dehydrogenase isozyme 1 (EC 1.1.1.146) (11-beta-hydroxysteroid dehydrogenase 1) (11-DH) (11-beta-HSD1) (Short chain dehydrogenase/reductase family 26C member 1)	Endoplasmic Reticulum
686	KCJ10_HUMAN	KCNJ10	ATP-sensitive inward rectifier potassium channel 10 (ATP-dependent inwardly rectifying potassium channel Kir4.1) (Inward rectifier K(+) channel Kir1.2) (Potassium channel, inwardly rectifying subfamily J member 10)	Membrane Bound
687	CD48_HUMAN	CD48 BCM1 BLAST1	CD48 antigen (B-lymphocyte activation marker BLAST-1) (BCM1 surface antigen) (Leukocyte antigen MEM-102) (SLAM family member 2) (SLAMF2) (Signaling lymphocytic activation molecule 2) (TCT.1) (CD antigen CD48)	Cell membrane
688	FABP5_HUMAN	FABP5	Fatty acid-binding protein, epidermal (Epidermal-type fatty acid-binding protein) (E-FABP) (Fatty acid-binding protein 5) (Psoriasis-associated fatty acid-binding protein homolog) (PA-FABP)	Cytoplasm
689	MEN1_HUMAN	MEN1 SCG2	Menin	Nucleus
690	CCAR2_HUMAN	CCAR2 DBC1 KIAA1967	Cell cycle and apoptosis regulator protein 2 (Cell division cycle and apoptosis regulator protein 2) (DBIRD complex subunit KIAA1967) (Deleted in breast cancer gene 1 protein) (DBC-1) (DBC.1) (NET35) (p30 DBC)	Nucleus
691	ABCA1_HUMAN	ABCA1 ABC1 CERP	ATP-binding cassette sub-family A member 1 (ATP-binding cassette transporter 1) (ABC-1) (ATP-binding cassette 1) (Cholesterol efflux regulatory protein)	Membrane Bound
692	DDX58_HUMAN	DDX58	Probable ATP-dependent RNA helicase DDX58 (EC 3.6.4.13) (DEAD box protein 58) (RIG-I-like receptor 1) (RLR-1) (Retinoic acid-inducible gene 1 protein) (RIG-1) (Retinoic acid-inducible gene I protein) (RIG-I)	Cytoplasm
693	S23A2_HUMAN	SLC23A2 KIAA0238 NBTL1 SLC23A1 SVCT2 YSPL2	Solute carrier family 23 member 2 (Na(+)/L-ascorbic acid transporter 2) (Nucleobase transporter-like 1 protein) (Sodium-dependent vitamin C transporter 2) (hSVCT2) (Yolk sac permease-like molecule 2)	Cell membrane
694	BHMT1_HUMAN	BHMT	Betaine--homocysteine S-methyltransferase 1 (EC 2.1.1.5)	Cytoplasm
695	PGES2_HUMAN	PTGES2 C9orf15 PGES2	Prostaglandin E synthase 2 (Membrane-associated prostaglandin E synthase-2) (mPGE synthase-2) (Microsomal prostaglandin E synthase 2) (mPGES-2) (Prostaglandin-H(2) E-isomerase) (EC 5.3.99.3) [Cleaved into: Prostaglandin E synthase 2 truncated form]	Golgi apparatus
696	CHIO_HUMAN	CHN2 ARHGAP3 BCH	Beta-chimaerin (Beta-chimerin) (Rho GTPase-activating protein 3)	Membrane Bound
697	GSTT1_HUMAN	GSTT1	Glutathione S-transferase theta-1 (EC 2.5.1.18) (GST class-theta-1) (Glutathione transferase T1-1)	Cytoplasm
698	DLL1_HUMAN	DLL1 UNQ146/PRO172	Delta-like protein 1 (Drosophila Delta homolog 1) (Delta1) (H-Delta-1)	Apical cell membrane
699	SC5A2_HUMAN	SLC5A2 SGLT2	Sodium/glucose cotransporter 2 (Na(+)/glucose cotransporter 2) (Low affinity sodium-glucose cotransporter) (Solute carrier family 5 member 2)	Membrane Bound
700	SND1_HUMAN	SND1 TDRD11	Staphylococcal nuclease domain-containing protein 1 (100 kDa coactivator) (EBNA2 coactivator p100) (Tudor domain-containing protein 11) (p100 co-activator)	Cytoplasm
701	CFTR_HUMAN	CFTR ABCC7	Cystic fibrosis transmembrane conductance regulator (CFTR) (ATP-binding cassette sub-family C member 7) (Channel conductance-controlling ATPase) (EC 3.6.3.49) (cAMP-dependent chloride channel)	Apical cell membrane
702	ETV1_HUMAN	ETV1 ER81	ETS translocation variant 1 (Ets-related protein 81)	Nucleus
703	SOMA_HUMAN	GH1	Somatotropin (Growth hormone) (GH) (GH-N) (Growth hormone 1) (Pituitary growth hormone)	Secreted
704	GSTP1_HUMAN	GSTP1 FAEES3 GST3	Glutathione S-transferase P (EC 2.5.1.18) (GST class-pi) (GSTP1-1)	Cytoplasm
705	KLKB1_HUMAN	KLKB1 KLK3	Plasma kallikrein (EC 3.4.21.34) (Fletcher factor) (Kininogenin) (Plasma prekallikrein) (PKK) [Cleaved into: Plasma kallikrein heavy chain; Plasma kallikrein light chain]	Secreted
706	KLK3_HUMAN	KLK3 APS	Prostate-specific antigen (PSA) (EC 3.4.21.77) (Gamma-seminoprotein) (Seminin) (Kallikrein-3) (P-30 antigen) (Semenogelase)	Secreted
707	KLF15_HUMAN	KLF15 KKLF	Krueppel-like factor 15 (Kidney-enriched krueppel-like factor)	Nucleus
708	NFE2_HUMAN	NFE2	Transcription factor NF-E2 45 kDa subunit (Leucine zipper protein NF-E2) (Nuclear factor, erythroid-derived 2 45 kDa subunit) (p45 NF-E2)	Nucleus
709	S22A3_HUMAN	SLC22A3 EMTH OCT3	Solute carrier family 22 member 3 (Extraneuronal monoamine transporter) (EMT) (Organic cation transporter 3)	Membrane Bound
710	FAF1_HUMAN	FAF1 UBXD12 UBXN3A CGI-03	FAS-associated factor 1 (hFAF1) (UBX domain-containing protein 12) (UBX domain-containing protein 3A)	Nucleus
711	TNR5_HUMAN	CD40 TNFRSF5	Tumor necrosis factor receptor superfamily member 5 (B-cell surface antigen CD40) (Bp50) (CD40L receptor) (CDw40) (CD antigen CD40)	Cell membrane
712	ICOS_HUMAN	ICOS AILIM	Inducible T-cell costimulator (Activation-inducible lymphocyte immunomediatory molecule) (CD antigen CD278)	Cell membrane
713	TET3_HUMAN	TET3 KIAA0401	Methylcytosine dioxygenase TET3 (EC 1.14.11.n2)	Nucleus
714	SC6A4_HUMAN	SLC6A4 HTT SERT	Sodium-dependent serotonin transporter (SERT) (5HT transporter) (5HTT) (Solute carrier family 6 member 4)	Cell membrane
715	LEPR_HUMAN	LEPR DB OBR	Leptin receptor (LEP-R) (HuB219) (OB receptor) (OB-R) (CD antigen CD295)	Cell membrane
716	IKZF4_HUMAN	IKZF4 KIAA1782 ZNFN1A4	Zinc finger protein Eos (Ikaros family zinc finger protein 4)	Nucleus
717	STXB2_HUMAN	STXBP2 UNC18B	Syntaxin-binding protein 2 (Protein unc-18 homolog 2) (Unc18-2) (Protein unc-18 homolog B) (Unc-18B)	Cytosol
718	TRPM6_HUMAN	TRPM6 CHAK2	Transient receptor potential cation channel subfamily M member 6 (EC 2.7.11.1) (Channel kinase 2) (Melastatin-related TRP cation channel 6)	Cell membrane
719	TF65_HUMAN	RELA NFKB3	Transcription factor p65 (Nuclear factor NF-kappa-B p65 subunit) (Nuclear factor of kappa light polypeptide gene enhancer in B-cells 3)	Cytoplasm
720	DCD_HUMAN	DCD AIDD DSEP	Dermcidin (EC 3.4.-.-) (Preproteolysin) [Cleaved into: Survival-promoting peptide; DCD-1]	Secreted
721	IL17_HUMAN	IL17A CTLA8 IL17	Interleukin-17A (IL-17) (IL-17A) (Cytotoxic T-lymphocyte-associated antigen 8) (CTLA-8)	Secreted
722	RAF1_HUMAN	RAF1 RAF	RAF proto-oncogene serine/threonine-protein kinase (EC 2.7.11.1) (Proto-oncogene c-RAF) (cRaf) (Raf-1)	Cytoplasm
723	BIRC5_HUMAN	BIRC5 API4 IAP4	Baculoviral IAP repeat-containing protein 5 (Apoptosis inhibitor 4) (Apoptosis inhibitor survivin)	Cytoplasm
724	ICAM1_HUMAN	ICAM1	Intercellular adhesion molecule 1 (ICAM-1) (Major group rhinovirus receptor) (CD antigen CD54)	Membrane Bound
725	DYH2_HUMAN	DNAH2 DNAHC2 DNHD3 KIAA1503	Dynein heavy chain 2, axonemal (Axonemal beta dynein heavy chain 2) (Ciliary dynein heavy chain 2) (Dynein heavy chain domain-containing protein 3)	Cytoplasm
726	TAU_HUMAN	MAPT MAPTL MTBT1 TAU	Microtubule-associated protein tau (Neurofibrillary tangle protein) (Paired helical filament-tau) (PHF-tau)	Cytoplasm
727	GATA4_HUMAN	GATA4	Transcription factor GATA-4 (GATA-binding factor 4)	Nucleus
728	FFAR2_HUMAN	FFAR2 FFA2 GPCR43 GPR43	Free fatty acid receptor 2 (G-protein coupled receptor 43)	Cell membrane
729	HMOX1_HUMAN	HMOX1 HO HO1	Heme oxygenase 1 (HO-1) (EC 1.14.14.18)	Microsome membrane
730	C1QT6_HUMAN	C1QTNF6 CTRP6 UNQ581/PRO1151	Complement C1q tumor necrosis factor-related protein 6	Secreted
731	SYLM_HUMAN	LARS2 KIAA0028	Probable leucine--tRNA ligase, mitochondrial (EC 6.1.1.4) (Leucyl-tRNA synthetase) (LeuRS)	Mitochondrian matrix
732	TLE1_HUMAN	TLE1	Transducin-like enhancer protein 1 (E(Sp1) homolog) (Enhancer of split groucho-like protein 1) (ESG1)	Nucleus
733	PDE3A_HUMAN	PDE3A	cGMP-inhibited 3',5'-cyclic phosphodiesterase A (EC 3.1.4.17) (Cyclic GMP-inhibited phosphodiesterase A) (CGI-PDE A)	Membrane Bound
734	DHSO_HUMAN	SORD	Sorbitol dehydrogenase (EC 1.1.1.14) (L-iditol 2-dehydrogenase)	Mitochondrian membrane
735	TNF11_HUMAN	TNFSF11 OPGL RANKL TRANCE	Tumor necrosis factor ligand superfamily member 11 (Osteoclast differentiation factor) (ODF) (Osteoprotegerin ligand) (OPGL) (Receptor activator of nuclear factor kappa-B ligand) (RANKL) (TNF-related activation-induced cytokine) (TRANCE) (CD antigen CD254) [Cleaved into: Tumor necrosis factor ligand superfamily member 11, membrane form; Tumor necrosis factor ligand superfamily member 11, soluble …	Cell membrane
736	MORC1_HUMAN	MORC1 MORC	MORC family CW-type zinc finger protein 1 (Cancer/testis antigen 33) (CT33)	Nucleus
737	RENI_HUMAN	REN	Renin (EC 3.4.23.15) (Angiotensinogenase)	Secreted
738	TNR6A_HUMAN	TNRC6A CAGH26 KIAA1460 TNRC6	Trinucleotide repeat-containing gene 6A protein (CAG repeat protein 26) (EMSY interactor protein) (GW182 autoantigen) (Protein GW1) (Glycine-tryptophan protein of 182 kDa)	Cytoplasm
739	ATRN_HUMAN	ATRN KIAA0548 MGCA	Attractin (DPPT-L) (Mahogany homolog)	Cell membrane
740	GHRL_HUMAN	GHRL MTLRP UNQ524/PRO1066	Appetite-regulating hormone (Growth hormone secretagogue) (Growth hormone-releasing peptide) (Motilin-related peptide) (Protein M46) [Cleaved into: Ghrelin-27; Ghrelin-28 (Ghrelin); Obestatin]	Secreted
741	C5AR2_HUMAN	C5AR2 C5L2 GPR77	C5a anaphylatoxin chemotactic receptor 2 (Complement component 5a receptor 2) (G-protein coupled receptor 77)	Cell membrane
742	TRXR2_HUMAN	TXNRD2 KIAA1652 TRXR2	Thioredoxin reductase 2, mitochondrial (EC 1.8.1.9) (Selenoprotein Z) (SelZ) (TR-beta) (Thioredoxin reductase TR3)	Mitochondrian
743	CD4_HUMAN	CD4	T-cell surface glycoprotein CD4 (T-cell surface antigen T4/Leu-3) (CD antigen CD4)	Cell membrane
744	UR2R_HUMAN	UTS2R GPR14	Urotensin-2 receptor (UR-2-R) (G-protein coupled receptor 14) (Urotensin II receptor) (UR-II-R)	Cell membrane
745	GLU2B_HUMAN	PRKCSH G19P1	Glucosidase 2 subunit beta (80K-H protein) (Glucosidase II subunit beta) (Protein kinase C substrate 60.1 kDa protein heavy chain) (PKCSH)	Endoplasmic Reticulum
746	MDR1_HUMAN	ABCB1 MDR1 PGY1	Multidrug resistance protein 1 (EC 3.6.3.44) (ATP-binding cassette sub-family B member 1) (P-glycoprotein 1) (CD antigen CD243)	Cell membrane
747	VP26A_HUMAN	VPS26A VPS26	Vacuolar protein sorting-associated protein 26A (Vesicle protein sorting 26A) (hVPS26)	Cytoplasm
748	IBP3_HUMAN	IGFBP3 IBP3	Insulin-like growth factor-binding protein 3 (IBP-3) (IGF-binding protein 3) (IGFBP-3)	Secreted
749	STEA4_HUMAN	STEAP4 STAMP2 TNFAIP9	Metalloreductase STEAP4 (EC 1.16.1.-) (Six-transmembrane epithelial antigen of prostate 4) (SixTransMembrane protein of prostate 2) (Tumor necrosis factor, alpha-induced protein 9)	Cell membrane
750	NAA25_HUMAN	NAA25 C12orf30 MDM20 NAP1	N-alpha-acetyltransferase 25, NatB auxiliary subunit (Mitochondrial distribution and morphology protein 20) (N-terminal acetyltransferase B complex subunit MDM20) (NatB complex subunit MDM20) (N-terminal acetyltransferase B complex subunit NAA25) (p120)	Cytoplasm
751	MA2A1_HUMAN	MAN2A1 MANA2	Alpha-mannosidase 2 (EC 3.2.1.114) (Golgi alpha-mannosidase II) (AMan II) (Man II) (Mannosidase alpha class 2A member 1) (Mannosyl-oligosaccharide 1,3-1,6-alpha-mannosidase)	Golgi apparatus
752	WNT5B_HUMAN	WNT5B	Protein Wnt-5b	Secreted
753	GCR_HUMAN	NR3C1 GRL	Glucocorticoid receptor (GR) (Nuclear receptor subfamily 3 group C member 1)	Cytoplasm
754	TRFL_HUMAN	LTF GIG12 LF	Lactotransferrin (Lactoferrin) (EC 3.4.21.-) (Growth-inhibiting protein 12) (Talalactoferrin) [Cleaved into: Lactoferricin-H (Lfcin-H); Kaliocin-1; Lactoferroxin-A; Lactoferroxin-B; Lactoferroxin-C]	Secreted
755	HEPC_HUMAN	HAMP HEPC LEAP1 UNQ487/PRO1003	Hepcidin (Liver-expressed antimicrobial peptide 1) (LEAP-1) (Putative liver tumor regressor) (PLTR) [Cleaved into: Hepcidin-25 (Hepc25); Hepcidin-20 (Hepc20)]	Secreted
756	SPRC_HUMAN	SPARC ON	SPARC (Basement-membrane protein 40) (BM-40) (Osteonectin) (ON) (Secreted protein acidic and rich in cysteine)	Extracellular
757	VGFR1_HUMAN	FLT1 FLT FRT VEGFR1	Vascular endothelial growth factor receptor 1 (VEGFR-1) (EC 2.7.10.1) (Fms-like tyrosine kinase 1) (FLT-1) (Tyrosine-protein kinase FRT) (Tyrosine-protein kinase receptor FLT) (FLT) (Vascular permeability factor receptor)	Cell membrane
758	EDN1_HUMAN	EDN1	Endothelin-1 (Preproendothelin-1) (PPET1) [Cleaved into: Endothelin-1 (ET-1); Big endothelin-1]	Secreted
759	CSTN2_HUMAN	CLSTN2 CS2	Calsyntenin-2 (Alcadein-gamma) (Alc-gamma)	Cell membrane
760	TAD2A_HUMAN	TADA2A TADA2L KL04P	Transcriptional adapter 2-alpha (Transcriptional adapter 2-like) (ADA2-like protein)	Nucleus
761	PDK2_HUMAN	PDK2 PDHK2	[Pyruvate dehydrogenase (acetyl-transferring)] kinase isozyme 2, mitochondrial (EC 2.7.11.2) (Pyruvate dehydrogenase kinase isoform 2) (PDH kinase 2) (PDKII)	Mitochondrion matrix
762	PHTF1_HUMAN	PHTF1 PHTF	Putative homeodomain transcription factor 1	Nucleus
763	DPP9_HUMAN	DPP9 DPRP2	Dipeptidyl peptidase 9 (DP9) (EC 3.4.14.5) (Dipeptidyl peptidase IV-related protein 2) (DPRP-2) (Dipeptidyl peptidase IX) (DPP IX) (Dipeptidyl peptidase-like protein 9) (DPLP9)	Cytoplasm
764	RAD_HUMAN	RRAD RAD	GTP-binding protein RAD (RAD1) (Ras associated with diabetes)	Cell membrane
765	AL1L1_HUMAN	ALDH1L1 FTHFD	Cytosolic 10-formyltetrahydrofolate dehydrogenase (10-FTHFDH) (FDH) (EC 1.5.1.6) (Aldehyde dehydrogenase family 1 member L1)	Cytoplasm
766	PDE3B_HUMAN	PDE3B	cGMP-inhibited 3',5'-cyclic phosphodiesterase B (EC 3.1.4.17) (CGIPDE1) (CGIP1) (Cyclic GMP-inhibited phosphodiesterase B) (CGI-PDE B)	Membrane Bound
767	CRTC2_HUMAN	CRTC2 TORC2	CREB-regulated transcription coactivator 2 (Transducer of regulated cAMP response element-binding protein 2) (TORC-2) (Transducer of CREB protein 2)	Cytoplasm
768	ANF_HUMAN	NPPA ANP PND	Natriuretic peptides A (CDD-ANF) (Cardiodilatin) (CDD) (Cardiodilatin-related peptide) (CDP) (Prepronatriodilatin) [Cleaved into: Atrial natriuretic factor (ANF) (Atrial natriuretic peptide) (ANP)]	Secreted
769	CP27B_HUMAN	CYP27B1 CYP1ALPHA CYP27B	25-hydroxyvitamin D-1 alpha hydroxylase, mitochondrial (EC 1.14.15.18) (25-OHD-1 alpha-hydroxylase) (25-hydroxyvitamin D(3) 1-alpha-hydroxylase) (VD3 1A hydroxylase) (Calcidiol 1-monooxygenase) (Cytochrome P450 subfamily XXVIIB polypeptide 1) (Cytochrome P450C1 alpha) (Cytochrome P450VD1-alpha) (Cytochrome p450 27B1)	Mitochondrion membrane
770	GSDMB_HUMAN	GSDMB GSDML PP4052 PRO2521	Gasdermin-B (Gasdermin-like protein)	Cytoplasm
771	S40A1_HUMAN	SLC40A1 FPN1 IREG1 SLC11A3 MSTP079	Solute carrier family 40 member 1 (Ferroportin-1) (Iron-regulated transporter 1)	Cell membrane
772	VGFR3_HUMAN	FLT4 VEGFR3	Vascular endothelial growth factor receptor 3 (VEGFR-3) (EC 2.7.10.1) (Fms-like tyrosine kinase 4) (FLT-4) (Tyrosine-protein kinase receptor FLT4)	Cell membrane
773	CD11A_HUMAN	CDK11A CDC2L2 CDC2L3 PITSLREB	Cyclin-dependent kinase 11A (EC 2.7.11.22) (Cell division cycle 2-like protein kinase 2) (Cell division protein kinase 11A) (Galactosyltransferase-associated protein kinase p58/GTA) (PITSLRE serine/threonine-protein kinase CDC2L2)	Cytoplasm
774	KCIP1_HUMAN	KCNIP1 KCHIP1 VABP	Kv channel-interacting protein 1 (KChIP1) (A-type potassium channel modulatory protein 1) (Potassium channel-interacting protein 1) (Vesicle APC-binding protein)	Cell membrane
775	PDK1_HUMAN	PDK1 PDHK1	[Pyruvate dehydrogenase (acetyl-transferring)] kinase isozyme 1, mitochondrial (EC 2.7.11.2) (Pyruvate dehydrogenase kinase isoform 1) (PDH kinase 1)	Mitochondrion matrix
776	DNER_HUMAN	DNER BET UNQ262/PRO299	Delta and Notch-like epidermal growth factor-related receptor	Cell membrane
777	RHG18_HUMAN	ARHGAP18	Rho GTPase-activating protein 18 (MacGAP) (Rho-type GTPase-activating protein 18)	Cytoplasm
778	PLAL1_HUMAN	PLAGL1 LOT1 ZAC	Zinc finger protein PLAGL1 (Lost on transformation 1) (LOT-1) (Pleiomorphic adenoma-like protein 1) (Tumor suppressor ZAC)	Nucleus
779	KIRR2_HUMAN	KIRREL2 NEPH3 UNQ5827/PRO19646	Kin of IRRE-like protein 2 (Kin of irregular chiasm-like protein 2) (Nephrin-like protein 3)	Cell membrane
780	PTHR_HUMAN	PTHLH PTHRP	Parathyroid hormone-related protein (PTH-rP) (PTHrP) (Parathyroid hormone-like protein) (PLP) [Cleaved into: PTHrP[1-36]; PTHrP[38-94]; Osteostatin (PTHrP[107-139])]	Cytoplasm
781	ACSL1_HUMAN	ACSL1 FACL1 FACL2 LACS LACS1 LACS2	Long-chain-fatty-acid--CoA ligase 1 (EC 6.2.1.3) (Acyl-CoA synthetase 1) (ACS1) (Long-chain acyl-CoA synthetase 1) (LACS 1) (Long-chain acyl-CoA synthetase 2) (LACS 2) (Long-chain fatty acid-CoA ligase 2) (Palmitoyl-CoA ligase 1) (Palmitoyl-CoA ligase 2)	Mitochondrion outer membrane
782	SCOT1_HUMAN	OXCT1 OXCT SCOT	Succinyl-CoA:3-ketoacid coenzyme A transferase 1, mitochondrial (EC 2.8.3.5) (3-oxoacid CoA-transferase 1) (Somatic-type succinyl-CoA:3-oxoacid CoA-transferase) (SCOT-s)	Mitochondrion matrix
783	CEL_HUMAN	CEL BAL	Bile salt-activated lipase (BAL) (EC 3.1.1.13) (EC 3.1.1.3) (Bile salt-stimulated lipase) (BSSL) (Bucelipase) (Carboxyl ester lipase) (Cholesterol esterase) (Pancreatic lysophospholipase) (Sterol esterase)	Secreted
784	PPARA_HUMAN	PPARA NR1C1 PPAR	Peroxisome proliferator-activated receptor alpha (PPAR-alpha) (Nuclear receptor subfamily 1 group C member 1)	Nucleus
785	GATA6_HUMAN	GATA6	Transcription factor GATA-6 (GATA-binding factor 6)	Nucleus
786	OSTP_HUMAN	SPP1 BNSP OPN PSEC0156	Osteopontin (Bone sialoprotein 1) (Nephropontin) (Secreted phosphoprotein 1) (SPP-1) (Urinary stone protein) (Uropontin)	Secreted
787	NKX22_HUMAN	NKX2-2 NKX2.2 NKX2B	Homeobox protein Nkx-2.2 (Homeobox protein NK-2 homolog B)	Nucleus
788	GPSM1_HUMAN	GPSM1 AGS3	G-protein-signaling modulator 1 (Activator of G-protein signaling 3)	Cytoplasm
789	UBR1_HUMAN	UBR1	E3 ubiquitin-protein ligase UBR1 (EC 2.3.2.27) (N-recognin-1) (RING-type E3 ubiquitin transferase UBR1) (Ubiquitin-protein ligase E3-alpha-1) (Ubiquitin-protein ligase E3-alpha-I)	Cytoplasm
790	SH3B4_HUMAN	SH3BP4 BOG25 EHB10 TTP	SH3 domain-binding protein 4 (EH-binding protein 10) (Transferrin receptor-trafficking protein)	Membrane Bound
791	PKN2_HUMAN	PKN2 PRK2 PRKCL2	Serine/threonine-protein kinase N2 (EC 2.7.11.13) (PKN gamma) (Protein kinase C-like 2) (Protein-kinase C-related kinase 2)	Cytoplasm
792	HLAG_HUMAN	HLA-G HLA-6.0 HLAG	HLA class I histocompatibility antigen, alpha chain G (HLA G antigen) (MHC class I antigen G)	Cell membrane
793	NRAM1_HUMAN	SLC11A1 LSH NRAMP NRAMP1	Natural resistance-associated macrophage protein 1 (NRAMP 1) (Solute carrier family 11 member 1)	Membrane Bound
794	KLHL1_HUMAN	KLHL1 KIAA1490	Kelch-like protein 1	Cytoplasm
795	CD44_HUMAN	CD44 LHR MDU2 MDU3 MIC4	CD44 antigen (CDw44) (Epican) (Extracellular matrix receptor III) (ECMR-III) (GP90 lymphocyte homing/adhesion receptor) (HUTCH-I) (Heparan sulfate proteoglycan) (Hermes antigen) (Hyaluronate receptor) (Phagocytic glycoprotein 1) (PGP-1) (Phagocytic glycoprotein I) (PGP-I) (CD antigen CD44)	Cell membrane
796	NMU_HUMAN	NMU	Neuromedin-U [Cleaved into: Neuromedin-U-25 (NmU-25)]	Secreted
797	SYN2_HUMAN	SYN2	Synapsin-2 (Synapsin II)	Synapse
798	CASP1_HUMAN	CASP1 IL1BC IL1BCE	Caspase-1 (CASP-1) (EC 3.4.22.36) (Interleukin-1 beta convertase) (IL-1BC) (Interleukin-1 beta-converting enzyme) (ICE) (IL-1 beta-converting enzyme) (p45) [Cleaved into: Caspase-1 subunit p20; Caspase-1 subunit p10]	Cytoplasm
799	CDCA7_HUMAN	CDCA7 JPO1	Cell division cycle-associated protein 7 (Protein JPO1)	Nucleus
800	ZMAT4_HUMAN	ZMAT4	Zinc finger matrin-type protein 4	Nucleus
801	COMT_HUMAN	COMT	Catechol O-methyltransferase (EC 2.1.1.6)	Cytoplasm
802	5HT1A_HUMAN	HTR1A ADRB2RL1 ADRBRL1	5-hydroxytryptamine receptor 1A (5-HT-1A) (5-HT1A) (G-21) (Serotonin receptor 1A)	Cell membrane
803	MMP1_HUMAN	MMP1 CLG	Interstitial collagenase (EC 3.4.24.7) (Fibroblast collagenase) (Matrix metalloproteinase-1) (MMP-1) [Cleaved into: 22 kDa interstitial collagenase; 27 kDa interstitial collagenase]	Secreted
804	EGF_HUMAN	EGF	Pro-epidermal growth factor (EGF) [Cleaved into: Epidermal growth factor (Urogastrone)]	Membrane Bound
805	GP1BA_HUMAN	GP1BA	Platelet glycoprotein Ib alpha chain (GP-Ib alpha) (GPIb-alpha) (GPIbA) (Glycoprotein Ibalpha) (Antigen CD42b-alpha) (CD antigen CD42b) [Cleaved into: Glycocalicin]	Membrane Bound
806	API5_HUMAN	API5 MIG8	Apoptosis inhibitor 5 (API-5) (Antiapoptosis clone 11 protein) (AAC-11) (Cell migration-inducing gene 8 protein) (Fibroblast growth factor 2-interacting factor) (FIF) (Protein XAGL)	Nucleus
807	GGT2_HUMAN	GGT2	Inactive glutathione hydrolase 2 (Gamma-glutamyltransferase 2) (Inactive gamma-glutamyltranspeptidase 2) (GGT 2)	Cytoplasm
808	NOTC3_HUMAN	NOTCH3	Neurogenic locus notch homolog protein 3 (Notch 3) [Cleaved into: Notch 3 extracellular truncation; Notch 3 intracellular domain]	Cell membrane
809	CBR3_HUMAN	CBR3	Carbonyl reductase [NADPH] 3 (EC 1.1.1.184) (NADPH-dependent carbonyl reductase 3) (Short chain dehydrogenase/reductase family 21C member 2)	Cytoplasm
810	RGS7_HUMAN	RGS7	Regulator of G-protein signaling 7 (RGS7)	Cytoplasm
811	TR150_HUMAN	THRAP3 BCLAF2 TRAP150	Thyroid hormone receptor-associated protein 3 (BCLAF1 and THRAP3 family member 2) (Thyroid hormone receptor-associated protein complex 150 kDa component) (Trap150)	Nucleus
812	VP33B_HUMAN	VPS33B	Vacuolar protein sorting-associated protein 33B (hVPS33B)	Endosome membrane
813	BLK_HUMAN	BLK	Tyrosine-protein kinase Blk (EC 2.7.10.2) (B lymphocyte kinase) (p55-Blk)	Cell membrane
814	TRFE_HUMAN	TF PRO1400	Serotransferrin (Transferrin) (Beta-1 metal-binding globulin) (Siderophilin)	Secreted
815	RET4_HUMAN	RBP4 PRO2222	Retinol-binding protein 4 (Plasma retinol-binding protein) (PRBP) (RBP) [Cleaved into: Plasma retinol-binding protein(1-182); Plasma retinol-binding protein(1-181); Plasma retinol-binding protein(1-179); Plasma retinol-binding protein(1-176)]	Secreted
816	IFNB_HUMAN	IFNB1 IFB IFNB	Interferon beta (IFN-beta) (Fibroblast interferon)	Secreted
817	CXL10_HUMAN	CXCL10 INP10 SCYB10	C-X-C motif chemokine 10 (10 kDa interferon gamma-induced protein) (Gamma-IP10) (IP-10) (Small-inducible cytokine B10) [Cleaved into: CXCL10(1-73)]	Secreted
818	RNLS_HUMAN	RNLS C10orf59	Renalase (EC 1.6.3.5) (Monoamine oxidase-C) (MAO-C)	Secreted
819	PRGC1_HUMAN	PPARGC1A LEM6 PGC1 PGC1A PPARGC1	Peroxisome proliferator-activated receptor gamma coactivator 1-alpha (PGC-1-alpha) (PPAR-gamma coactivator 1-alpha) (PPARGC-1-alpha) (Ligand effect modulator 6)	Nucleus
820	JAG1_HUMAN	JAG1 JAGL1	Protein jagged-1 (Jagged1) (hJ1) (CD antigen CD339)	Membrane Bound
821	KLF14_HUMAN	KLF14 BTEB5	Krueppel-like factor 14 (Basic transcription element-binding protein 5) (BTE-binding protein 5) (Transcription factor BTEB5)	Nucleus
822	STF1_HUMAN	NR5A1 AD4BP FTZF1 SF1	Steroidogenic factor 1 (SF-1) (STF-1) (hSF-1) (Adrenal 4-binding protein) (Fushi tarazu factor homolog 1) (Nuclear receptor subfamily 5 group A member 1) (Steroid hormone receptor Ad4BP)	Nucleus
823	MERTK_HUMAN	MERTK MER	Tyrosine-protein kinase Mer (EC 2.7.10.1) (Proto-oncogene c-Mer) (Receptor tyrosine kinase MerTK)	Membrane Bound
824	NAMPT_HUMAN	NAMPT PBEF PBEF1	Nicotinamide phosphoribosyltransferase (NAmPRTase) (Nampt) (EC 2.4.2.12) (Pre-B-cell colony-enhancing factor 1) (Pre-B cell-enhancing factor) (Visfatin)	Nucleus
825	IL25_HUMAN	IL25 IL17E UNQ3120/PRO10272	Interleukin-25 (IL-25) (Interleukin-17E) (IL-17E)	Secreted
826	STAT4_HUMAN	STAT4	Signal transducer and activator of transcription 4	Cytoplasm
827	PCKGM_HUMAN	PCK2 PEPCK2	Phosphoenolpyruvate carboxykinase [GTP], mitochondrial (PEPCK-M) (EC 4.1.1.32)	Mitochondrion
828	PERM_HUMAN	MPO	Myeloperoxidase (MPO) (EC 1.11.2.2) [Cleaved into: Myeloperoxidase; 89 kDa myeloperoxidase; 84 kDa myeloperoxidase; Myeloperoxidase light chain; Myeloperoxidase heavy chain]	Lysosome
829	ADRB3_HUMAN	ADRB3 ADRB3R B3AR	Beta-3 adrenergic receptor (Beta-3 adrenoreceptor) (Beta-3 adrenoceptor)	Cell membrane
830	CX3C1_HUMAN	CX3CR1 CMKBRL1 GPR13	CX3C chemokine receptor 1 (C-X3-C CKR-1) (CX3CR1) (Beta chemokine receptor-like 1) (CMK-BRL-1) (CMK-BRL1) (Fractalkine receptor) (G-protein coupled receptor 13) (V28)	Cell membrane
831	XDH_HUMAN	XDH XDHA	Xanthine dehydrogenase/oxidase [Includes: Xanthine dehydrogenase (XD) (EC 1.17.1.4); Xanthine oxidase (XO) (EC 1.17.3.2) (Xanthine oxidoreductase) (XOR)]	Cytoplasm
832	IL6RA_HUMAN	IL6R	Interleukin-6 receptor subunit alpha (IL-6 receptor subunit alpha) (IL-6R subunit alpha) (IL-6R-alpha) (IL-6RA) (IL-6R 1) (Membrane glycoprotein 80) (gp80) (CD antigen CD126)	Cell membrane
833	ITA2B_HUMAN	ITGA2B GP2B ITGAB	Integrin alpha-IIb (GPalpha IIb) (GPIIb) (Platelet membrane glycoprotein IIb) (CD antigen CD41) [Cleaved into: Integrin alpha-IIb heavy chain; Integrin alpha-IIb light chain, form 1; Integrin alpha-IIb light chain, form 2]	Membrane Bound
834	UD19_HUMAN	UGT1A9 GNT1 UGT1	UDP-glucuronosyltransferase 1-9 (UDPGT 1-9) (UGT1*9) (UGT1-09) (UGT1.9) (EC 2.4.1.17) (UDP-glucuronosyltransferase 1-I) (UGT-1I) (UGT1I) (UDP-glucuronosyltransferase 1A9) (lugP4)	Microsome membrane
835	PERF_HUMAN	PRF1 PFP	Perforin-1 (P1) (Cytolysin) (Lymphocyte pore-forming protein) (PFP)	Cytoplasm
836	TPC2_HUMAN	TPCN2 TPC2	Two pore calcium channel protein 2 (Voltage-dependent calcium channel protein TPC2)	Lysosome
837	UROM_HUMAN	UMOD	Uromodulin (Tamm-Horsfall urinary glycoprotein) (THP) [Cleaved into: Uromodulin, secreted form]	Apical cell membrane
838	LFG2_HUMAN	FAIM2 KIAA0950 LFG LFG2 NMP35 TMBIM2	Protein lifeguard 2 (Fas apoptotic inhibitory molecule 2) (Neural membrane protein 35) (Transmembrane BAX inhibitor motif-containing protein 2)	Cell membrane
839	TLR9_HUMAN	TLR9 UNQ5798/PRO19605	Toll-like receptor 9 (CD antigen CD289)	Endoplasmic Reticulum
840	DRD2_HUMAN	DRD2	D(2) dopamine receptor (Dopamine D2 receptor)	Cell membrane
841	TNFB_HUMAN	LTA TNFB TNFSF1	Lymphotoxin-alpha (LT-alpha) (TNF-beta) (Tumor necrosis factor ligand superfamily member 1)	Secreted
842	MIF_HUMAN	MIF GLIF MMIF	Macrophage migration inhibitory factor (MIF) (EC 5.3.2.1) (Glycosylation-inhibiting factor) (GIF) (L-dopachrome isomerase) (L-dopachrome tautomerase) (EC 5.3.3.12) (Phenylpyruvate tautomerase)	Secreted
843	IF4A2_HUMAN	EIF4A2 DDX2B EIF4F	Eukaryotic initiation factor 4A-II (eIF-4A-II) (eIF4A-II) (EC 3.6.4.13) (ATP-dependent RNA helicase eIF4A-2)	Cytosol
844	DCE1_HUMAN	GAD1 GAD GAD67	Glutamate decarboxylase 1 (EC 4.1.1.15) (67 kDa glutamic acid decarboxylase) (GAD-67) (Glutamate decarboxylase 67 kDa isoform)	Mitochondrion
845	AAKB2_HUMAN	PRKAB2	5'-AMP-activated protein kinase subunit beta-2 (AMPK subunit beta-2)	Cytosol
846	GP119_HUMAN	GPR119	Glucose-dependent insulinotropic receptor (G-protein coupled receptor 119)	Cell membrane
847	PK3CA_HUMAN	PIK3CA	Phosphatidylinositol 4,5-bisphosphate 3-kinase catalytic subunit alpha isoform (PI3-kinase subunit alpha) (PI3K-alpha) (PI3Kalpha) (PtdIns-3-kinase subunit alpha) (EC 2.7.1.153) (Phosphatidylinositol 4,5-bisphosphate 3-kinase 110 kDa catalytic subunit alpha) (PtdIns-3-kinase subunit p110-alpha) (p110alpha) (Phosphoinositide-3-kinase catalytic alpha polypeptide) (Serine/threonine protein kinase PI…	Cell membrane
848	ANGP1_HUMAN	ANGPT1 KIAA0003	Angiopoietin-1 (ANG-1)	Secreted
849	GSK3B_HUMAN	GSK3B	Glycogen synthase kinase-3 beta (GSK-3 beta) (EC 2.7.11.26) (Serine/threonine-protein kinase GSK3B) (EC 2.7.11.1)	Cytoplasm
850	ADA17_HUMAN	ADAM17 CSVP TACE	Disintegrin and metalloproteinase domain-containing protein 17 (ADAM 17) (EC 3.4.24.86) (Snake venom-like protease) (TNF-alpha convertase) (TNF-alpha-converting enzyme) (CD antigen CD156b)	Membrane Bound
851	RBM38_HUMAN	RBM38 RNPC1 SEB4	RNA-binding protein 38 (CLL-associated antigen KW-5) (HSRNASEB) (RNA-binding motif protein 38) (RNA-binding region-containing protein 1) (ssDNA-binding protein SEB4)	Cytoplasm
852	GRB10_HUMAN	GRB10 GRBIR KIAA0207	Growth factor receptor-bound protein 10 (GRB10 adapter protein) (Insulin receptor-binding protein Grb-IR)	Cytoplasm
853	VCAM1_HUMAN	VCAM1	Vascular cell adhesion protein 1 (V-CAM 1) (VCAM-1) (INCAM-100) (CD antigen CD106)	Membrane Bound
854	BT2A1_HUMAN	BTN2A1 BT2.1 BTF1	Butyrophilin subfamily 2 member A1	Membrane Bound
855	TSP1_HUMAN	THBS1 TSP TSP1	Thrombospondin-1	Endoplasmic Reticulum
856	SPON2_HUMAN	SPON2 DIL1 UNQ435/PRO866	Spondin-2 (Differentially expressed in cancerous and non-cancerous lung cells 1) (DIL-1) (Mindin)	Secreted
857	VWA2_HUMAN	VWA2 AMACO	von Willebrand factor A domain-containing protein 2 (A domain-containing protein similar to matrilin and collagen) (AMACO) (Colon cancer secreted protein 2) (CCSP-2)	Secreted
858	SDC1_HUMAN	SDC1 SDC	Syndecan-1 (SYND1) (CD antigen CD138)	Membrane Bound
859	CH3L1_HUMAN	CHI3L1	Chitinase-3-like protein 1 (39 kDa synovial protein) (Cartilage glycoprotein 39) (CGP-39) (GP-39) (hCGP-39) (YKL-40)	Secreted
860	ARF5_HUMAN	ARF5	ADP-ribosylation factor 5	Golgi apparatus
861	BMAL2_HUMAN	ARNTL2 BHLHE6 BMAL2 CLIF MOP9 PASD9	Aryl hydrocarbon receptor nuclear translocator-like protein 2 (Basic-helix-loop-helix-PAS protein MOP9) (Brain and muscle ARNT-like 2) (CYCLE-like factor) (CLIF) (Class E basic helix-loop-helix protein 6) (bHLHe6) (Member of PAS protein 9) (PAS domain-containing protein 9)	Nucleus
862	HPT_HUMAN	HP	Haptoglobin (Zonulin) [Cleaved into: Haptoglobin alpha chain; Haptoglobin beta chain]	Secreted
863	PKHA1_HUMAN	PLEKHA1 TAPP1	Pleckstrin homology domain-containing family A member 1 (PH domain-containing family A member 1) (Tandem PH domain-containing protein 1) (TAPP-1)	Cytoplasm
864	DAPK1_HUMAN	DAPK1 DAPK	Death-associated protein kinase 1 (DAP kinase 1) (EC 2.7.11.1)	Cytoplasm
865	FA8_HUMAN	F8 F8C	Coagulation factor VIII (Antihemophilic factor) (AHF) (Procoagulant component) [Cleaved into: Factor VIIIa heavy chain, 200 kDa isoform; Factor VIIIa heavy chain, 92 kDa isoform; Factor VIII B chain; Factor VIIIa light chain]	Extracellular
866	CD28_HUMAN	CD28	T-cell-specific surface glycoprotein CD28 (TP44) (CD antigen CD28)	Membrane Bound
867	CETN3_HUMAN	CETN3 CEN3	Centrin-3	Cytoplasm
868	CCL5_HUMAN	CCL5 D17S136E SCYA5	C-C motif chemokine 5 (EoCP) (Eosinophil chemotactic cytokine) (SIS-delta) (Small-inducible cytokine A5) (T cell-specific protein P228) (TCP228) (T-cell-specific protein RANTES) [Cleaved into: RANTES(3-68); RANTES(4-68)]	Secreted
869	G6PC_HUMAN	G6PC G6PT	Glucose-6-phosphatase (G-6-Pase) (G6Pase) (EC 3.1.3.9) (Glucose-6-phosphatase alpha) (G6Pase-alpha)	Endoplasmic Reticulum
870	RHOU_HUMAN	RHOU ARHU CDC42L1 G28K WRCH1 SB128	Rho-related GTP-binding protein RhoU (CDC42-like GTPase 1) (GTP-binding protein-like 1) (Rho GTPase-like protein ARHU) (Ryu GTPase) (Wnt-1 responsive Cdc42 homolog 1) (WRCH-1)	Cell membrane
871	F13B_HUMAN	F13B	Coagulation factor XIII B chain (Fibrin-stabilizing factor B subunit) (Protein-glutamine gamma-glutamyltransferase B chain) (Transglutaminase B chain)	Secreted
872	CP1A1_HUMAN	CYP1A1	Cytochrome P450 1A1 (EC 1.14.14.1) (CYPIA1) (Cytochrome P450 form 6) (Cytochrome P450-C) (Cytochrome P450-P1)	Endoplasmic Reticulum
873	MEFV_HUMAN	MEFV MEF TRIM20	Pyrin (Marenostrin)	Cytoplasm
874	IFNL3_HUMAN	IFNL3 IL28B IL28C ZCYTO22	Interferon lambda-3 (IFN-lambda-3) (Cytokine Zcyto22) (Interleukin-28B) (IL-28B) (Interleukin-28C) (IL-28C)	Secreted
875	GPX1_HUMAN	GPX1	Glutathione peroxidase 1 (GPx-1) (GSHPx-1) (EC 1.11.1.9) (Cellular glutathione peroxidase)	Cytoplasm
876	ST4A1_HUMAN	SULT4A1 SULTX3	Sulfotransferase 4A1 (ST4A1) (EC 2.8.2.-) (Brain sulfotransferase-like protein) (hBR-STL) (hBR-STL-1) (Nervous system sulfotransferase) (NST)	Cytoplasm
877	TLE4_HUMAN	TLE4 GRG4 KIAA1261	Transducin-like enhancer protein 4 (Grg-4) (Groucho-related protein 4)	Nucleus
878	KCJ15_HUMAN	KCNJ15 KCNJ14	ATP-sensitive inward rectifier potassium channel 15 (Inward rectifier K(+) channel Kir1.3) (Inward rectifier K(+) channel Kir4.2) (Potassium channel, inwardly rectifying subfamily J member 15)	Membrane Bound
879	LYAG_HUMAN	GAA	Lysosomal alpha-glucosidase (EC 3.2.1.20) (Acid maltase) (Aglucosidase alfa) [Cleaved into: 76 kDa lysosomal alpha-glucosidase; 70 kDa lysosomal alpha-glucosidase]	Lysosome
880	IBP1_HUMAN	IGFBP1 IBP1	Insulin-like growth factor-binding protein 1 (IBP-1) (IGF-binding protein 1) (IGFBP-1) (Placental protein 12) (PP12)	Secreted
881	RB_HUMAN	RB1	Retinoblastoma-associated protein (p105-Rb) (pRb) (Rb) (pp110)	Nucleus
882	ALBU_HUMAN	ALB GIG20 GIG42 PRO0903 PRO1708 PRO2044 PRO2619 PRO2675 UNQ696/PRO1341	Serum albumin	Secreted
883	FBF1_HUMAN	FBF1 ALB KIAA1863	Fas-binding factor 1 (FBF-1) (Protein albatross)	Cytoplasm
884	GPC5B_HUMAN	GPRC5B RAIG2	G-protein coupled receptor family C group 5 member B (A-69G12.1) (Retinoic acid-induced gene 2 protein) (RAIG-2)	Cell membrane
885	RHG04_HUMAN	ARHGAP4 KIAA0131 RGC1 RHOGAP4	Rho GTPase-activating protein 4 (Rho-GAP hematopoietic protein C1) (Rho-type GTPase-activating protein 4) (p115)	Cytoplasm
886	FBLN1_HUMAN	FBLN1 PP213	Fibulin-1 (FIBL-1)	Secreted
887	CD14_HUMAN	CD14	Monocyte differentiation antigen CD14 (Myeloid cell-specific leucine-rich glycoprotein) (CD antigen CD14) [Cleaved into: Monocyte differentiation antigen CD14, urinary form; Monocyte differentiation antigen CD14, membrane-bound form]	Cell membrane
888	FADS3_HUMAN	FADS3 CYB5RP	Fatty acid desaturase 3 (EC 1.14.19.-) (Cytochrome b5-related protein)	Endoplasmic Reticulum
889	5HT2A_HUMAN	HTR2A HTR2	5-hydroxytryptamine receptor 2A (5-HT-2) (5-HT-2A) (Serotonin receptor 2A)	Cell membrane
890	DP13A_HUMAN	APPL1 APPL DIP13A KIAA1428	DCC-interacting protein 13-alpha (Dip13-alpha) (Adapter protein containing PH domain, PTB domain and leucine zipper motif 1)	Endosome membrane
891	A1AT_HUMAN	SERPINA1 AAT PI PRO0684 PRO2209	Alpha-1-antitrypsin (Alpha-1 protease inhibitor) (Alpha-1-antiproteinase) (Serpin A1) [Cleaved into: Short peptide from AAT (SPAAT)]	Secreted
892	MGMT_HUMAN	MGMT	Methylated-DNA--protein-cysteine methyltransferase (EC 2.1.1.63) (6-O-methylguanine-DNA methyltransferase) (MGMT) (O-6-methylguanine-DNA-alkyltransferase)	Nucleus
893	AGR3_HUMAN	AGR3 BCMP11 PDIA18 UNQ642/PRO1272	Anterior gradient protein 3 (AG-3) (AG3) (hAG-3) (Anterior gradient 3 homolog) (Breast cancer membrane protein 11) (Protein disulfide isomerase family A, member 18)	Endoplasmic Reticulum
894	EGLN_HUMAN	ENG END	Endoglin (CD antigen CD105)	Cell membrane
895	MMP3_HUMAN	MMP3 STMY1	Stromelysin-1 (SL-1) (EC 3.4.24.17) (Matrix metalloproteinase-3) (MMP-3) (Transin-1)	Extracellular
896	CNDP2_HUMAN	CNDP2 CN2 CPGL HEL-S-13 PEPA	Cytosolic non-specific dipeptidase (EC 3.4.13.18) (CNDP dipeptidase 2) (Carnosine dipeptidase II) (Epididymis secretory protein Li 13) (Glutamate carboxypeptidase-like protein 1) (Peptidase A)	Cytoplasm
897	ITB1_HUMAN	ITGB1 FNRB MDF2 MSK12	Integrin beta-1 (Fibronectin receptor subunit beta) (Glycoprotein IIa) (GPIIA) (VLA-4 subunit beta) (CD antigen CD29)	Cell membrane
898	LARP6_HUMAN	LARP6	La-related protein 6 (Acheron) (Achn) (La ribonucleoprotein domain family member 6)	Cytoplasm
899	GCH1_HUMAN	GCH1 DYT5 GCH	GTP cyclohydrolase 1 (EC 3.5.4.16) (GTP cyclohydrolase I) (GTP-CH-I)	Cytoplasm
900	LCK_HUMAN	LCK	Tyrosine-protein kinase Lck (EC 2.7.10.2) (Leukocyte C-terminal Src kinase) (LSK) (Lymphocyte cell-specific protein-tyrosine kinase) (Protein YT16) (Proto-oncogene Lck) (T cell-specific protein-tyrosine kinase) (p56-LCK)	Cytoplasm
901	NPY_HUMAN	NPY	Pro-neuropeptide Y [Cleaved into: Neuropeptide Y (Neuropeptide tyrosine) (NPY); C-flanking peptide of NPY (CPON)]	Secreted
902	SHBG_HUMAN	SHBG	Sex hormone-binding globulin (SHBG) (Sex steroid-binding protein) (SBP) (Testis-specific androgen-binding protein) (ABP) (Testosterone-estradiol-binding globulin) (TeBG) (Testosterone-estrogen-binding globulin)	Secreted
903	ANKH_HUMAN	ANKH KIAA1581 UNQ241/PRO274	Progressive ankylosis protein homolog (ANK)	Membrane Bound
904	TFPI1_HUMAN	TFPI LACI TFPI1	Tissue factor pathway inhibitor (TFPI) (Extrinsic pathway inhibitor) (EPI) (Lipoprotein-associated coagulation inhibitor) (LACI)	Secreted
905	UD16_HUMAN	UGT1A6 GNT1 UGT1	UDP-glucuronosyltransferase 1-6 (UDPGT 1-6) (UGT1*6) (UGT1-06) (UGT1.6) (EC 2.4.1.17) (Phenol-metabolizing UDP-glucuronosyltransferase) (UDP-glucuronosyltransferase 1-F) (UGT-1F) (UGT1F) (UDP-glucuronosyltransferase 1A6)	Microsome membrane
906	S6A12_HUMAN	SLC6A12	Sodium- and chloride-dependent betaine transporter (BGT-1) (Na(+)/Cl(-) betaine/GABA transporter) (Solute carrier family 6 member 12)	MME
907	GLP1R_HUMAN	GLP1R	Glucagon-like peptide 1 receptor (GLP-1 receptor) (GLP-1-R) (GLP-1R)	Cell membrane
908	S10A9_HUMAN	S100A9 CAGB CFAG MRP14	Protein S100-A9 (Calgranulin-B) (Calprotectin L1H subunit) (Leukocyte L1 complex heavy chain) (Migration inhibitory factor-related protein 14) (MRP-14) (p14) (S100 calcium-binding protein A9)	Secreted
909	FGF23_HUMAN	FGF23 HYPF UNQ3027/PRO9828	Fibroblast growth factor 23 (FGF-23) (Phosphatonin) (Tumor-derived hypophosphatemia-inducing factor) [Cleaved into: Fibroblast growth factor 23 N-terminal peptide; Fibroblast growth factor 23 C-terminal peptide]	Secreted
910	ANGI_HUMAN	ANG RNASE5	Angiogenin (EC 3.1.27.-) (Ribonuclease 5) (RNase 5)	Cytoplasm
911	SHH_HUMAN	SHH	Sonic hedgehog protein (SHH) (HHG-1) (Shh unprocessed N-terminal signaling and C-terminal autoprocessing domains) (ShhNC) [Cleaved into: Sonic hedgehog protein N-product (ShhN) (Shh N-terminal processed signaling domains) (ShhNp)]	Cell membrane
912	CRYAB_HUMAN	CRYAB CRYA2 HSPB5	Alpha-crystallin B chain (Alpha(B)-crystallin) (Heat shock protein beta-5) (HspB5) (Renal carcinoma antigen NY-REN-27) (Rosenthal fiber component)	Cytoplasm
913	REG1A_HUMAN	REG1A PSPS PSPS1 REG	Lithostathine-1-alpha (Islet cells regeneration factor) (ICRF) (Islet of Langerhans regenerating protein) (REG) (Pancreatic stone protein) (PSP) (Pancreatic thread protein) (PTP) (Regenerating islet-derived protein 1-alpha) (REG-1-alpha) (Regenerating protein I alpha)	Secreted
914	CATA_HUMAN	CAT	Catalase (EC 1.11.1.6)	Peroxisome
915	SEPR_HUMAN	FAP	Prolyl endopeptidase FAP (EC 3.4.21.26) (170 kDa melanoma membrane-bound gelatinase) (Dipeptidyl peptidase FAP) (EC 3.4.14.5) (Fibroblast activation protein alpha) (FAPalpha) (Gelatine degradation protease FAP) (EC 3.4.21.-) (Integral membrane serine protease) (Post-proline cleaving enzyme) (Serine integral membrane protease) (SIMP) (Surface-expressed protease) (Seprase) [Cleaved into: Antiplasmi…	Cell membrane
916	P2Y12_HUMAN	P2RY12 HORK3	P2Y purinoceptor 12 (P2Y12) (ADP-glucose receptor) (ADPG-R) (P2T(AC)) (P2Y(AC)) (P2Y(cyc)) (P2Y12 platelet ADP receptor) (P2Y(ADP)) (SP1999)	Cell membrane
917	PROM1_HUMAN	PROM1 PROML1 MSTP061	Prominin-1 (Antigen AC133) (Prominin-like protein 1) (CD antigen CD133)	Apical cell membrane
918	PARP1_HUMAN	PARP1 ADPRT PPOL	Poly [ADP-ribose] polymerase 1 (PARP-1) (EC 2.4.2.30) (ADP-ribosyltransferase diphtheria toxin-like 1) (ARTD1) (NAD(+) ADP-ribosyltransferase 1) (ADPRT 1) (Poly[ADP-ribose] synthase 1)	Nucleus
919	CCL3_HUMAN	CCL3 G0S19-1 MIP1A SCYA3	C-C motif chemokine 3 (G0/G1 switch regulatory protein 19-1) (Macrophage inflammatory protein 1-alpha) (MIP-1-alpha) (PAT 464.1) (SIS-beta) (Small-inducible cytokine A3) (Tonsillar lymphocyte LD78 alpha protein) [Cleaved into: MIP-1-alpha(4-69) (LD78-alpha(4-69))]	Secreted
920	RIN3_HUMAN	RIN3	Ras and Rab interactor 3 (Ras interaction/interference protein 3)	Cytoplasm
921	JAK1_HUMAN	JAK1 JAK1A JAK1B	Tyrosine-protein kinase JAK1 (EC 2.7.10.2) (Janus kinase 1) (JAK-1)	Endomembrane
922	MYD88_HUMAN	MYD88	Myeloid differentiation primary response protein MyD88	Cytoplasm
923	ELOV6_HUMAN	ELOVL6 FACE LCE	Elongation of very long chain fatty acids protein 6 (EC 2.3.1.199) (3-keto acyl-CoA synthase ELOVL6) (ELOVL fatty acid elongase 6) (ELOVL FA elongase 6) (Fatty acid elongase 2) (hELO2) (Fatty acyl-CoA elongase) (Long-chain fatty-acyl elongase) (Very long chain 3-ketoacyl-CoA synthase 6) (Very long chain 3-oxoacyl-CoA synthase 6)	Endoplasmic Reticulum
924	CY24A_HUMAN	CYBA	Cytochrome b-245 light chain (Cytochrome b(558) alpha chain) (Cytochrome b558 subunit alpha) (Neutrophil cytochrome b 22 kDa polypeptide) (Superoxide-generating NADPH oxidase light chain subunit) (p22 phagocyte B-cytochrome) (p22-phox) (p22phox)	Cell membrane
925	TNAP3_HUMAN	TNFAIP3 OTUD7C	Tumor necrosis factor alpha-induced protein 3 (TNF alpha-induced protein 3) (EC 2.3.2.-) (EC 3.4.19.12) (OTU domain-containing protein 7C) (Putative DNA-binding protein A20) (Zinc finger protein A20) [Cleaved into: A20p50; A20p37]	Cytoplasm
926	KPCD2_HUMAN	PRKD2 PKD2 HSPC187	Serine/threonine-protein kinase D2 (EC 2.7.11.13) (nPKC-D2)	Cytoplasm
927	SSRA_HUMAN	SSR1 TRAPA PSEC0262	Translocon-associated protein subunit alpha (TRAP-alpha) (Signal sequence receptor subunit alpha) (SSR-alpha)	Endoplasmic Reticulum
928	M2GD_HUMAN	DMGDH	Dimethylglycine dehydrogenase, mitochondrial (EC 1.5.8.4) (ME2GLYDH)	Mitochondrion
929	XRCC1_HUMAN	XRCC1	DNA repair protein XRCC1 (X-ray repair cross-complementing protein 1)	Nucleus
930	LYAM3_HUMAN	SELP GMRP GRMP	P-selectin (CD62 antigen-like family member P) (Granule membrane protein 140) (GMP-140) (Leukocyte-endothelial cell adhesion molecule 3) (LECAM3) (Platelet activation dependent granule-external membrane protein) (PADGEM) (CD antigen CD62P)	Cell membrane
931	ILRL1_HUMAN	IL1RL1 DER4 ST2 T1	Interleukin-1 receptor-like 1 (Protein ST2)	Cell membrane
932	PPAC_HUMAN	ACP1	Low molecular weight phosphotyrosine protein phosphatase (LMW-PTP) (LMW-PTPase) (EC 3.1.3.48) (Adipocyte acid phosphatase) (Low molecular weight cytosolic acid phosphatase) (EC 3.1.3.2) (Red cell acid phosphatase 1)	Cytoplasm
933	MTRR_HUMAN	MTRR	Methionine synthase reductase (MSR) (EC 1.16.1.8)	Cytoplasm
934	FOXO1_HUMAN	FOXO1 FKHR FOXO1A	Forkhead box protein O1 (Forkhead box protein O1A) (Forkhead in rhabdomyosarcoma)	Cytoplasm
935	KPCZ_HUMAN	PRKCZ PKC2	Protein kinase C zeta type (EC 2.7.11.13) (nPKC-zeta)	Cytoplasm
936	TM163_HUMAN	TMEM163	Transmembrane protein 163	Cytoplasm
937	SUOX_HUMAN	SUOX	Sulfite oxidase, mitochondrial (EC 1.8.3.1)	Mitochondrion membrane
938	SRBP1_HUMAN	SREBF1 BHLHD1 SREBP1	Sterol regulatory element-binding protein 1 (SREBP-1) (Class D basic helix-loop-helix protein 1) (bHLHd1) (Sterol regulatory element-binding transcription factor 1) [Cleaved into: Processed sterol regulatory element-binding protein 1]	Endoplasmic Reticulum
939	CNR1_HUMAN	CNR1 CNR	Cannabinoid receptor 1 (CB-R) (CB1) (CANN6)	Cell membrane
940	ELMO1_HUMAN	ELMO1 KIAA0281	Engulfment and cell motility protein 1 (Protein ced-12 homolog)	Cell membrane
941	CBPA6_HUMAN	CPA6 CPAH	Carboxypeptidase A6 (EC 3.4.17.-)	Extracellular
942	SMAD7_HUMAN	SMAD7 MADH7 MADH8	Mothers against decapentaplegic homolog 7 (MAD homolog 7) (Mothers against DPP homolog 7) (Mothers against decapentaplegic homolog 8) (MAD homolog 8) (Mothers against DPP homolog 8) (SMAD family member 7) (SMAD 7) (Smad7) (hSMAD7)	Nucleus
943	SUV92_HUMAN	SUV39H2 KMT1B	Histone-lysine N-methyltransferase SUV39H2 (EC 2.1.1.43) (Histone H3-K9 methyltransferase 2) (H3-K9-HMTase 2) (Lysine N-methyltransferase 1B) (Suppressor of variegation 3-9 homolog 2) (Su(var)3-9 homolog 2)	Nucleus
944	OSTCN_HUMAN	BGLAP	Osteocalcin (Bone Gla protein) (BGP) (Gamma-carboxyglutamic acid-containing protein)	Secreted
945	VP13C_HUMAN	VPS13C KIAA1421	Vacuolar protein sorting-associated protein 13C	Mitochondrion
946	ZNRF1_HUMAN	ZNRF1 NIN283	E3 ubiquitin-protein ligase ZNRF1 (EC 2.3.2.27) (Nerve injury-induced gene 283 protein) (RING-type E3 ubiquitin transferase ZNRF1) (Zinc/RING finger protein 1)	Endosome membrane
947	PINK1_HUMAN	PINK1	Serine/threonine-protein kinase PINK1, mitochondrial (EC 2.7.11.1) (BRPK) (PTEN-induced putative kinase protein 1)	Mitochondrion membrane
948	SOST_HUMAN	SOST UNQ2976/PRO7455/PRO7476	Sclerostin	Secreted
949	PD1L1_HUMAN	CD274 B7H1 PDCD1L1 PDCD1LG1 PDL1	Programmed cell death 1 ligand 1 (PD-L1) (PDCD1 ligand 1) (Programmed death ligand 1) (B7 homolog 1) (B7-H1) (CD antigen CD274)	Cell membrane
950	PLSI_HUMAN	PLS1	Plastin-1 (Intestine-specific plastin) (I-plastin)	Cytoplasm
951	GDF8_HUMAN	MSTN GDF8	Growth/differentiation factor 8 (GDF-8) (Myostatin)	Secreted
952	ITLN1_HUMAN	ITLN1 INTL ITLN LFR UNQ640/PRO1270	Intelectin-1 (ITLN-1) (Endothelial lectin HL-1) (Galactofuranose-binding lectin) (Intestinal lactoferrin receptor) (Omentin)	Cell membrane
953	NB5R4_HUMAN	CYB5R4 NCB5OR	Cytochrome b5 reductase 4 (EC 1.6.2.2) (Flavohemoprotein b5/b5R) (b5+b5R) (N-terminal cytochrome b5 and cytochrome b5 oxidoreductase domain-containing protein) (cb5/cb5R)	Endoplasmic Reticulum
954	GAS6_HUMAN	GAS6 AXLLG	Growth arrest-specific protein 6 (GAS-6) (AXL receptor tyrosine kinase ligand)	Secreted
955	RHOA_HUMAN	RHOA ARH12 ARHA RHO12	Transforming protein RhoA (Rho cDNA clone 12) (h12)	Cell membrane
956	APEL_HUMAN	APLN APEL	Apelin (APJ endogenous ligand) [Cleaved into: Apelin-36; Apelin-31; Apelin-28; Apelin-13]	Secreted
957	CATB_HUMAN	CTSB CPSB	Cathepsin B (EC 3.4.22.1) (APP secretase) (APPS) (Cathepsin B1) [Cleaved into: Cathepsin B light chain; Cathepsin B heavy chain]	Lysosome
958	MIS_HUMAN	AMH MIF	Muellerian-inhibiting factor (Anti-Muellerian hormone) (AMH) (Muellerian-inhibiting substance) (MIS)	Secreted
959	PPIA_HUMAN	PPIA CYPA	Peptidyl-prolyl cis-trans isomerase A (PPIase A) (EC 5.2.1.8) (Cyclophilin A) (Cyclosporin A-binding protein) (Rotamase A) [Cleaved into: Peptidyl-prolyl cis-trans isomerase A, N-terminally processed]	Cytoplasm
960	IKBA_HUMAN	NFKBIA IKBA MAD3 NFKBI	NF-kappa-B inhibitor alpha (I-kappa-B-alpha) (IkB-alpha) (IkappaBalpha) (Major histocompatibility complex enhancer-binding protein MAD3)	Cytoplasm
961	FGF21_HUMAN	FGF21 UNQ3115/PRO10196	Fibroblast growth factor 21 (FGF-21)	Secreted
962	MOT11_HUMAN	SLC16A11 MCT11	Monocarboxylate transporter 11 (MCT 11) (Solute carrier family 16 member 11)	Endoplasmic Reticulum
963	KPCB_HUMAN	PRKCB PKCB PRKCB1	Protein kinase C beta type (PKC-B) (PKC-beta) (EC 2.7.11.13)	Cytoplasm
964	IL23A_HUMAN	IL23A SGRF UNQ2498/PRO5798	Interleukin-23 subunit alpha (IL-23 subunit alpha) (IL-23-A) (Interleukin-23 subunit p19) (IL-23p19)	Secreted
965	TIMP1_HUMAN	TIMP1 CLGI TIMP	Metalloproteinase inhibitor 1 (Erythroid-potentiating activity) (EPA) (Fibroblast collagenase inhibitor) (Collagenase inhibitor) (Tissue inhibitor of metalloproteinases 1) (TIMP-1)	Secreted
966	LRP6_HUMAN	LRP6	Low-density lipoprotein receptor-related protein 6 (LRP-6)	Cell membrane
967	KCNJ5_HUMAN	KCNJ5 GIRK4	G protein-activated inward rectifier potassium channel 4 (GIRK-4) (Cardiac inward rectifier) (CIR) (Heart KATP channel) (Inward rectifier K(+) channel Kir3.4) (IRK-4) (KATP-1) (Potassium channel, inwardly rectifying subfamily J member 5)	Membrane Bound
968	IL13_HUMAN	IL13 NC30	Interleukin-13 (IL-13)	Secreted
969	ABCG5_HUMAN	ABCG5	ATP-binding cassette sub-family G member 5 (Sterolin-1)	Cell membrane
970	RAC1_HUMAN	RAC1 TC25 MIG5	Ras-related C3 botulinum toxin substrate 1 (Cell migration-inducing gene 5 protein) (Ras-like protein TC25) (p21-Rac1)	Cell membrane
971	BMP4_HUMAN	BMP4 BMP2B DVR4	Bone morphogenetic protein 4 (BMP-4) (Bone morphogenetic protein 2B) (BMP-2B)	Secreted
972	TWST1_HUMAN	TWIST1 BHLHA38 TWIST	Twist-related protein 1 (Class A basic helix-loop-helix protein 38) (bHLHa38) (H-twist)	Nucleus
973	PERT_HUMAN	TPO	Thyroid peroxidase (TPO) (EC 1.11.1.8)	Membrane Bound
974	CD59_HUMAN	CD59 MIC11 MIN1 MIN2 MIN3 MSK21	CD59 glycoprotein (1F5 antigen) (20 kDa homologous restriction factor) (HRF-20) (HRF20) (MAC-inhibitory protein) (MAC-IP) (MEM43 antigen) (Membrane attack complex inhibition factor) (MACIF) (Membrane inhibitor of reactive lysis) (MIRL) (Protectin) (CD antigen CD59)	Cell membrane
975	STK11_HUMAN	STK11 LKB1 PJS	Serine/threonine-protein kinase STK11 (EC 2.7.11.1) (Liver kinase B1) (LKB1) (hLKB1) (Renal carcinoma antigen NY-REN-19)	Nucleus
976	GCC1_HUMAN	GCC1	GRIP and coiled-coil domain-containing protein 1 (Golgi coiled-coil protein 1)	Cytoplasm
977	VRK1_HUMAN	VRK1	Serine/threonine-protein kinase VRK1 (EC 2.7.11.1) (Vaccinia-related kinase 1)	Cytoplasm
978	PSD3_HUMAN	PSD3 EFA6D EFA6R HCA67 KIAA0942	PH and SEC7 domain-containing protein 3 (Epididymis tissue protein Li 20mP) (Exchange factor for ADP-ribosylation factor guanine nucleotide factor 6 D) (Exchange factor for ARF6 D) (Hepatocellular carcinoma-associated antigen 67) (Pleckstrin homology and SEC7 domain-containing protein 3)	Cell membrane
979	MUC5B_HUMAN	MUC5B MUC5	Mucin-5B (MUC-5B) (Cervical mucin) (High molecular weight salivary mucin MG1) (Mucin-5 subtype B, tracheobronchial) (Sublingual gland mucin)	Secreted
980	IRX3_HUMAN	IRX3 IRXB1	Iroquois-class homeodomain protein IRX-3 (Homeodomain protein IRXB1) (Iroquois homeobox protein 3)	Nucleus
981	CDK4_HUMAN	CDK4	Cyclin-dependent kinase 4 (EC 2.7.11.22) (Cell division protein kinase 4) (PSK-J3)	Cytoplasm
982	MMP12_HUMAN	MMP12 HME	Macrophage metalloelastase (MME) (EC 3.4.24.65) (Macrophage elastase) (ME) (hME) (Matrix metalloproteinase-12) (MMP-12)	Secreted
983	GALA_HUMAN	GAL GAL1 GALN GLNN	Galanin peptides [Cleaved into: Galanin; Galanin message-associated peptide (GMAP)]	Secreted
984	GCSAM_HUMAN	GCSAM GAL GCET2	Germinal center-associated signaling and motility protein (Germinal center B-cell-expressed transcript 2 protein) (Germinal center-associated lymphoma protein) (hGAL)	Cytoplasm
985	INHBA_HUMAN	INHBA	Inhibin beta A chain (Activin beta-A chain) (Erythroid differentiation protein) (EDF)	Secreted
986	MK08_HUMAN	MAPK8 JNK1 PRKM8 SAPK1 SAPK1C	Mitogen-activated protein kinase 8 (MAP kinase 8) (MAPK 8) (EC 2.7.11.24) (JNK-46) (Stress-activated protein kinase 1c) (SAPK1c) (Stress-activated protein kinase JNK1) (c-Jun N-terminal kinase 1)	Cytoplasm
987	IBP5_HUMAN	IGFBP5 IBP5	Insulin-like growth factor-binding protein 5 (IBP-5) (IGF-binding protein 5) (IGFBP-5)	Secreted
988	NXN_HUMAN	NXN NRX	Nucleoredoxin (EC 1.8.1.8)	Cytoplasm
989	C163A_HUMAN	CD163 M130	Scavenger receptor cysteine-rich type 1 protein M130 (Hemoglobin scavenger receptor) (CD antigen CD163) [Cleaved into: Soluble CD163 (sCD163)]	Membrane Bound
990	PAQR1_HUMAN	ADIPOR1 PAQR1 TESBP1A CGI-45	Adiponectin receptor protein 1 (Progestin and adipoQ receptor family member 1) (Progestin and adipoQ receptor family member I)	Cell membrane
991	CEBPA_HUMAN	CEBPA CEBP	CCAAT/enhancer-binding protein alpha (C/EBP alpha)	Nucleus
992	SORL_HUMAN	SORL1 C11orf32	Sortilin-related receptor (Low-density lipoprotein receptor relative with 11 ligand-binding repeats) (LDLR relative with 11 ligand-binding repeats) (LR11) (SorLA-1) (Sorting protein-related receptor containing LDLR class A repeats) (SorLA)	Membrane Bound
993	PEX5R_HUMAN	PEX5L PEX5R PXR2	PEX5-related protein (PEX2-related protein) (PEX5-like protein) (Peroxin-5-related protein) (Peroxisome biogenesis factor 5-like) (Tetratricopeptide repeat-containing Rab8b-interacting protein) (Pex5Rp) (TRIP8b)	Cytoplasm
994	FRMD3_HUMAN	FRMD3 EPB41L4O	FERM domain-containing protein 3 (Band 4.1-like protein 4O) (Ovary type protein 4.1) (4.1O)	Membrane Bound
995	IL21_HUMAN	IL21	Interleukin-21 (IL-21) (Za11)	Secreted
996	PITX3_HUMAN	PITX3 PTX3	Pituitary homeobox 3 (Homeobox protein PITX3) (Paired-like homeodomain transcription factor 3)	Nucleus
997	PTX3_HUMAN	PTX3 TNFAIP5 TSG14	Pentraxin-related protein PTX3 (Pentaxin-related protein PTX3) (Tumor necrosis factor alpha-induced protein 5) (TNF alpha-induced protein 5) (Tumor necrosis factor-inducible gene 14 protein) (TSG-14)	Secreted
998	S10A8_HUMAN	S100A8 CAGA CFAG MRP8	Protein S100-A8 (Calgranulin-A) (Calprotectin L1L subunit) (Cystic fibrosis antigen) (CFAG) (Leukocyte L1 complex light chain) (Migration inhibitory factor-related protein 8) (MRP-8) (p8) (S100 calcium-binding protein A8) (Urinary stone protein band A)	Cytoplasm
999	SFTPD_HUMAN	SFTPD COLEC7 PSPD SFTP4	Pulmonary surfactant-associated protein D (PSP-D) (SP-D) (Collectin-7) (Lung surfactant protein D)	Secreted
1000	ADIPL_HUMAN	C1QTNF12 C1QDC2 CTRP12 FAM132A	Adipolin (Adipose-derived insulin-sensitizing factor) (C1q and TNF related protein 12) (Complement C1q tumor necrosis factor-related protein 12) [Cleaved into: Adipolin fC1QTNF12 (Adipolin fCTRP12) (Adipolin full-length form); Adipolin gC1QTNF12 (Adipolin cleaved form) (Adipolin gCTRP12)]	Secreted
1001	PGM1_HUMAN	PGM1	Phosphoglucomutase-1 (PGM 1) (EC 5.4.2.2) (Glucose phosphomutase 1)	Cytoplasm
1002	CENPO_HUMAN	CENPO ICEN36 MCM21R	Centromere protein O (CENP-O) (Interphase centromere complex protein 36)	Chromosome
1003	UCP3_HUMAN	UCP3 SLC25A9	Mitochondrial uncoupling protein 3 (UCP 3) (Solute carrier family 25 member 9)	Mitochondrion membrane
1004	CFAI_HUMAN	CFI IF	Complement factor I (EC 3.4.21.45) (C3B/C4B inactivator) [Cleaved into: Complement factor I heavy chain; Complement factor I light chain]	Extracellular
1005	IL6RB_HUMAN	IL6ST	Interleukin-6 receptor subunit beta (IL-6 receptor subunit beta) (IL-6R subunit beta) (IL-6R-beta) (IL-6RB) (CDw130) (Interleukin-6 signal transducer) (Membrane glycoprotein 130) (gp130) (Oncostatin-M receptor subunit alpha) (CD antigen CD130)	Cell membrane
1006	ANGL4_HUMAN	ANGPTL4 ARP4 HFARP PGAR PP1158 PSEC0166 UNQ171/PRO197	Angiopoietin-related protein 4 (Angiopoietin-like protein 4) (Hepatic fibrinogen/angiopoietin-related protein) (HFARP)	Secreted
1007	TA2R_HUMAN	TBXA2R	Thromboxane A2 receptor (TXA2-R) (Prostanoid TP receptor)	Cell membrane
1008	LPAR3_HUMAN	LPAR3 EDG7 LPA3	Lysophosphatidic acid receptor 3 (LPA receptor 3) (LPA-3) (Lysophosphatidic acid receptor Edg-7)	Cell membrane
1009	VIME_HUMAN	VIM	Vimentin	Cytoplasm
1010	EXOG_HUMAN	EXOG ENDOGL1 ENDOGL2 ENGL	Nuclease EXOG, mitochondrial (EC 3.1.30.-) (Endonuclease G-like 1) (Endo G-like 1)	Mitochondrion membrane
1011	AA2AR_HUMAN	ADORA2A ADORA2	Adenosine receptor A2a	Cell membrane
1012	DYH10_HUMAN	DNAH10 KIAA2017	Dynein heavy chain 10, axonemal (Axonemal beta dynein heavy chain 10) (Ciliary dynein heavy chain 10)	Cytoplasm
1013	COX18_HUMAN	COX18 OXA1L2	Cytochrome c oxidase assembly protein COX18, mitochondrial (COX18Hs) (Cytochrome c oxidase assembly protein 18)	Mitochondrion
1014	ALAT1_HUMAN	GPT AAT1 GPT1	Alanine aminotransferase 1 (ALT1) (EC 2.6.1.2) (Glutamate pyruvate transaminase 1) (GPT 1) (Glutamic--alanine transaminase 1) (Glutamic--pyruvic transaminase 1)	Cytoplasm
1015	PLK1_HUMAN	PLK1 PLK	Serine/threonine-protein kinase PLK1 (EC 2.7.11.21) (Polo-like kinase 1) (PLK-1) (Serine/threonine-protein kinase 13) (STPK13)	Nucleus
1016	MPP9_HUMAN	MPHOSPH9 MPP9	M-phase phosphoprotein 9	Cytoplasm
1017	CCNQ_HUMAN	CCNQ FAM58A	Cyclin-Q (CDK10-activating cyclin) (Cyclin-M) (Cyclin-related protein FAM58A)	Cytoplasm
1018	SVIP_HUMAN	SVIP	Small VCP/p97-interacting protein	Endoplasmic Reticulum
1019	CXCR3_HUMAN	CXCR3 GPR9	C-X-C chemokine receptor type 3 (CXC-R3) (CXCR-3) (CKR-L2) (G protein-coupled receptor 9) (Interferon-inducible protein 10 receptor) (IP-10 receptor) (CD antigen CD183)	Cell membrane
1020	P85A_HUMAN	PIK3R1 GRB1	Phosphatidylinositol 3-kinase regulatory subunit alpha (PI3-kinase regulatory subunit alpha) (PI3K regulatory subunit alpha) (PtdIns-3-kinase regulatory subunit alpha) (Phosphatidylinositol 3-kinase 85 kDa regulatory subunit alpha) (PI3-kinase subunit p85-alpha) (PtdIns-3-kinase regulatory subunit p85-alpha)	Cytoplasm
1021	GGT1_HUMAN	GGT1 GGT	Glutathione hydrolase 1 proenzyme (EC 3.4.19.13) (Gamma-glutamyltransferase 1) (Gamma-glutamyltranspeptidase 1) (GGT 1) (EC 2.3.2.2) (Leukotriene-C4 hydrolase) (EC 3.4.19.14) (CD antigen CD224) [Cleaved into: Glutathione hydrolase 1 heavy chain; Glutathione hydrolase 1 light chain]	Cell membrane
1022	PEO1_HUMAN	TWNK C10orf2 PEO1	Twinkle protein, mitochondrial (EC 3.6.4.12) (Progressive external ophthalmoplegia 1 protein) (T7 gp4-like protein with intramitochondrial nucleoid localization) (T7-like mitochondrial DNA helicase) (Twinkle mtDNA helicase)	Mitochondrion
1023	TRY1_HUMAN	PRSS1 TRP1 TRY1 TRYP1	Trypsin-1 (EC 3.4.21.4) (Beta-trypsin) (Cationic trypsinogen) (Serine protease 1) (Trypsin I) [Cleaved into: Alpha-trypsin chain 1; Alpha-trypsin chain 2]	Extracellular
1024	DRB5_HUMAN	HLA-DRB5	HLA class II histocompatibility antigen, DR beta 5 chain (DR beta-5) (DR2-beta-2) (Dw2) (MHC class II antigen DRB5)	Cell membrane
1025	TRPV1_HUMAN	TRPV1 VR1	Transient receptor potential cation channel subfamily V member 1 (TrpV1) (Capsaicin receptor) (Osm-9-like TRP channel 1) (OTRPC1) (Vanilloid receptor 1)	Post synaptic membrane
1026	MUTYH_HUMAN	MUTYH MYH	Adenine DNA glycosylase (EC 3.2.2.31) (MutY homolog) (hMYH)	Nucleus
1027	THIO_HUMAN	TXN TRDX TRX TRX1	Thioredoxin (Trx) (ATL-derived factor) (ADF) (Surface-associated sulphydryl protein) (SASP)	Nucleus
1028	NR1H3_HUMAN	NR1H3 LXRA	Oxysterols receptor LXR-alpha (Liver X receptor alpha) (Nuclear receptor subfamily 1 group H member 3)	Nucleus
1029	PROS_HUMAN	PROS1 PROS	Vitamin K-dependent protein S	Secreted
1030	NOD1_HUMAN	NOD1 CARD4	Nucleotide-binding oligomerization domain-containing protein 1 (Caspase recruitment domain-containing protein 4)	Cytoplasm
1031	HDBP1_HUMAN	GPIHBP1 HBP1	Glycosylphosphatidylinositol-anchored high density lipoprotein-binding protein 1 (GPI-HBP1) (GPI-anchored HDL-binding protein 1) (High density lipoprotein-binding protein 1)	Apical cell membrane
1032	UCP1_HUMAN	UCP1 SLC25A7 UCP	Mitochondrial brown fat uncoupling protein 1 (UCP 1) (Solute carrier family 25 member 7) (Thermogenin)	Mitochondrion membrane
1033	FRIH_HUMAN	FTH1 FTH FTHL6 OK/SW-cl.84 PIG15	Ferritin heavy chain (Ferritin H subunit) (EC 1.16.3.1) (Cell proliferation-inducing gene 15 protein) [Cleaved into: Ferritin heavy chain, N-terminally processed]	Cytoplasm
1034	LPIN1_HUMAN	LPIN1 KIAA0188	Phosphatidate phosphatase LPIN1 (EC 3.1.3.4) (Lipin-1)	Nucleus
1035	GRN_HUMAN	GRN	Granulins (Proepithelin) (PEPI) [Cleaved into: Acrogranin (Glycoprotein of 88 Kda) (GP88) (Glycoprotein 88) (Progranulin); Paragranulin; Granulin-1 (Granulin G); Granulin-2 (Granulin F); Granulin-3 (Granulin B); Granulin-4 (Granulin A); Granulin-5 (Granulin C); Granulin-6 (Granulin D); Granulin-7 (Granulin E)]	Secreted
1036	SNX7_HUMAN	SNX7	Sorting nexin-7	Cytoplasm
1037	CP17A_HUMAN	CYP17A1 CYP17 S17AH	Steroid 17-alpha-hydroxylase/17,20 lyase (EC 1.14.14.19) (17-alpha-hydroxyprogesterone aldolase) (EC 1.14.14.32) (CYPXVII) (Cytochrome P450 17A1) (Cytochrome P450-C17) (Cytochrome P450c17) (Steroid 17-alpha-monooxygenase)	Membrane Bound
1038	CLOCK_HUMAN	CLOCK BHLHE8 KIAA0334	Circadian locomoter output cycles protein kaput (hCLOCK) (EC 2.3.1.48) (Class E basic helix-loop-helix protein 8) (bHLHe8)	Nucleus
1039	PRLR_HUMAN	PRLR	Prolactin receptor (PRL-R)	Membrane Bound
1040	DSRAD_HUMAN	ADAR ADAR1 DSRAD G1P1 IFI4	Double-stranded RNA-specific adenosine deaminase (DRADA) (EC 3.5.4.37) (136 kDa double-stranded RNA-binding protein) (p136) (Interferon-inducible protein 4) (IFI-4) (K88DSRBP)	Cytoplasm
1041	SPA12_HUMAN	SERPINA12	Serpin A12 (OL-64) (Visceral adipose tissue-derived serine protease inhibitor) (Vaspin) (Visceral adipose-specific serpin)	Secreted
1042	IRX5_HUMAN	IRX5 IRX2A IRXB2	Iroquois-class homeodomain protein IRX-5 (Homeodomain protein IRX-2A) (Homeodomain protein IRXB2) (Iroquois homeobox protein 5)	Nucleus
1043	PTF1A_HUMAN	PTF1A BHLHA29 PTF1P48	Pancreas transcription factor 1 subunit alpha (Class A basic helix-loop-helix protein 29) (bHLHa29) (Pancreas-specific transcription factor 1a) (bHLH transcription factor p48) (p48 DNA-binding subunit of transcription factor PTF1) (PTF1-p48)	Nucleus
1044	ADA_HUMAN	ADA ADA1	Adenosine deaminase (EC 3.5.4.4) (Adenosine aminohydrolase)	Cell membrane
1045	PLPL3_HUMAN	PNPLA3 ADPN C22orf20	Patatin-like phospholipase domain-containing protein 3 (EC 3.1.1.3) (Acylglycerol O-acyltransferase) (EC 2.3.1.-) (Adiponutrin) (Calcium-independent phospholipase A2-epsilon) (iPLA2-epsilon)	Membrane Bound
1046	RPGF5_HUMAN	RAPGEF5 GFR KIAA0277 MRGEF	Rap guanine nucleotide exchange factor 5 (Guanine nucleotide exchange factor for Rap1) (M-Ras-regulated Rap GEF) (MR-GEF) (Related to Epac) (Repac)	Nucleus
1047	PK3CG_HUMAN	PIK3CG	Phosphatidylinositol 4,5-bisphosphate 3-kinase catalytic subunit gamma isoform (PI3-kinase subunit gamma) (PI3K-gamma) (PI3Kgamma) (PtdIns-3-kinase subunit gamma) (EC 2.7.1.153) (Phosphatidylinositol 4,5-bisphosphate 3-kinase 110 kDa catalytic subunit gamma) (PtdIns-3-kinase subunit p110-gamma) (p110gamma) (Phosphoinositide-3-kinase catalytic gamma polypeptide) (Serine/threonine protein kinase PI…	Cytoplasm
1048	FRDA_HUMAN	FXN FRDA X25	Frataxin, mitochondrial (EC 1.16.3.1) (Friedreich ataxia protein) (Fxn) [Cleaved into: Frataxin intermediate form (i-FXN); Frataxin(56-210) (m56-FXN); Frataxin(78-210) (d-FXN) (m78-FXN); Frataxin mature form (Frataxin(81-210)) (m81-FXN)]	Mitochondrion
1049	TLR6_HUMAN	TLR6	Toll-like receptor 6 (CD antigen CD286)	Cell membrane
1050	IRF5_HUMAN	IRF5	Interferon regulatory factor 5 (IRF-5)	Cytoplasm
1051	ADML_HUMAN	ADM AM	ADM [Cleaved into: Adrenomedullin (AM); Proadrenomedullin N-20 terminal peptide (ProAM N-terminal 20 peptide) (PAMP) (ProAM-N20)]	Secreted
1052	IL15_HUMAN	IL15	Interleukin-15 (IL-15)	Secreted
1053	DCD2C_HUMAN	DCDC2C	Doublecortin domain-containing protein 2C	Flagellum
1054	MALT1_HUMAN	MALT1 MLT	Mucosa-associated lymphoid tissue lymphoma translocation protein 1 (EC 3.4.22.-) (MALT lymphoma-associated translocation) (Paracaspase)	Perinuclear region
1055	FOXO3_HUMAN	FOXO3 FKHRL1 FOXO3A	Forkhead box protein O3 (AF6q21 protein) (Forkhead in rhabdomyosarcoma-like 1)	Cytoplasm
1056	LEG1_HUMAN	LGALS1	Galectin-1 (Gal-1) (14 kDa laminin-binding protein) (HLBP14) (14 kDa lectin) (Beta-galactoside-binding lectin L-14-I) (Galaptin) (HBL) (HPL) (Lactose-binding lectin 1) (Lectin galactoside-binding soluble 1) (Putative MAPK-activating protein PM12) (S-Lac lectin 1)	Secreted
1057	BIN1_HUMAN	BIN1 AMPHL	Myc box-dependent-interacting protein 1 (Amphiphysin II) (Amphiphysin-like protein) (Box-dependent myc-interacting protein 1) (Bridging integrator 1)	Cytoplasm
1058	RNF10_HUMAN	RNF10 KIAA0262 RIE2	RING finger protein 10	Cytoplasm
1059	FCG2A_HUMAN	FCGR2A CD32 FCG2 FCGR2A1 IGFR2	Low affinity immunoglobulin gamma Fc region receptor II-a (IgG Fc receptor II-a) (CDw32) (Fc-gamma RII-a) (Fc-gamma-RIIa) (FcRII-a) (CD antigen CD32)	Cell membrane
1060	ABCG1_HUMAN	ABCG1 ABC8 WHT1	ATP-binding cassette sub-family G member 1 (ATP-binding cassette transporter 8) (White protein homolog)	Endoplasmic Reticulum
1061	TM175_HUMAN	TMEM175	Endosomal/lysosomal potassium channel TMEM175 (Transmembrane protein 175) (hTMEM175)	Endosome membrane
1062	FIBB_HUMAN	FGB	Fibrinogen beta chain [Cleaved into: Fibrinopeptide B; Fibrinogen beta chain]	Secreted
1063	WNK4_HUMAN	WNK4 PRKWNK4	Serine/threonine-protein kinase WNK4 (EC 2.7.11.1) (Protein kinase lysine-deficient 4) (Protein kinase with no lysine 4)	Cytoplasm
1064	DRB3_HUMAN	HLA-DRB3	HLA class II histocompatibility antigen, DR beta 3 chain (MHC class II antigen DRB3)	Cell membrane
1065	P2RX7_HUMAN	P2RX7	P2X purinoceptor 7 (P2X7) (ATP receptor) (P2Z receptor) (Purinergic receptor)	Cell membrane
1066	TN13B_HUMAN	TNFSF13B BAFF BLYS TALL1 TNFSF20 ZTNF4 UNQ401/PRO738	Tumor necrosis factor ligand superfamily member 13B (B lymphocyte stimulator) (BLyS) (B-cell-activating factor) (BAFF) (Dendritic cell-derived TNF-like molecule) (TNF- and APOL-related leukocyte expressed ligand 1) (TALL-1) (CD antigen CD257) [Cleaved into: Tumor necrosis factor ligand superfamily member 13b, membrane form; Tumor necrosis factor ligand superfamily member 13b, soluble form]	Cell membrane
1067	HPSE_HUMAN	HPSE HEP HPA HPA1 HPR1 HPSE1 HSE1	Heparanase (EC 3.2.1.166) (Endo-glucoronidase) (Heparanase-1) (Hpa1) [Cleaved into: Heparanase 8 kDa subunit; Heparanase 50 kDa subunit]	Lysosome
1068	MMP7_HUMAN	MMP7 MPSL1 PUMP1	Matrilysin (EC 3.4.24.23) (Matrin) (Matrix metalloproteinase-7) (MMP-7) (Pump-1 protease) (Uterine metalloproteinase)	Extracellular
1069	REG3A_HUMAN	REG3A HIP PAP PAP1	Regenerating islet-derived protein 3-alpha (REG-3-alpha) (Hepatointestinal pancreatic protein) (HIP/PAP) (Human proislet peptide) (Pancreatitis-associated protein 1) (Regenerating islet-derived protein III-alpha) (Reg III-alpha) [Cleaved into: Regenerating islet-derived protein 3-alpha 16.5 kDa form; Regenerating islet-derived protein 3-alpha 15 kDa form]	Secreted
1070	OFCC1_HUMAN	OFCC1 MRDS1	Orofacial cleft 1 candidate gene 1 protein (Orofacial clefting chromosomal breakpoint region candidate 1 protein)	Cytoplasm
1071	P2RX1_HUMAN	P2RX1 P2X1	P2X purinoceptor 1 (P2X1) (ATP receptor) (Purinergic receptor)	Membrane Bound
1072	SOCS1_HUMAN	SOCS1 SSI1 TIP3	Suppressor of cytokine signaling 1 (SOCS-1) (JAK-binding protein) (JAB) (STAT-induced STAT inhibitor 1) (SSI-1) (Tec-interacting protein 3) (TIP-3)	Nucleus
1073	RGMA_HUMAN	RGMA RGM	Repulsive guidance molecule A (RGM domain family member A)	Cell membrane
1074	HG2A_HUMAN	CD74 DHLAG	HLA class II histocompatibility antigen gamma chain (HLA-DR antigens-associated invariant chain) (Ia antigen-associated invariant chain) (Ii) (p33) (CD antigen CD74)	Cell membrane
1075	BMP7_HUMAN	BMP7 OP1	Bone morphogenetic protein 7 (BMP-7) (Osteogenic protein 1) (OP-1) (Eptotermin alfa)	Secreted
1076	STA5A_HUMAN	STAT5A STAT5	Signal transducer and activator of transcription 5A	Cytoplasm
1077	RBM43_HUMAN	RBM43 C2orf38	RNA-binding protein 43 (RNA-binding motif protein 43)	Cytoplasm
1078	KLOT_HUMAN	KL	Klotho (EC 3.2.1.31) [Cleaved into: Klotho peptide]	Cell membrane
1079	CD34_HUMAN	CD34	Hematopoietic progenitor cell antigen CD34 (CD antigen CD34)	Membrane Bound
1080	CD1D_HUMAN	CD1D	Antigen-presenting glycoprotein CD1d (R3G1) (CD antigen CD1d)	Cell membrane
1081	DKK1_HUMAN	DKK1 UNQ492/PRO1008	Dickkopf-related protein 1 (Dickkopf-1) (Dkk-1) (hDkk-1) (SK)	Secreted
1082	PTHY_HUMAN	PTH	Parathyroid hormone (PTH) (Parathormone) (Parathyrin)	Secreted
1083	BMP1_HUMAN	BMP1 PCOLC	Bone morphogenetic protein 1 (BMP-1) (EC 3.4.24.19) (Mammalian tolloid protein) (mTld) (Procollagen C-proteinase) (PCP)	Golgi apparatus
1084	GDF15_HUMAN	GDF15 MIC1 PDF PLAB PTGFB	Growth/differentiation factor 15 (GDF-15) (Macrophage inhibitory cytokine 1) (MIC-1) (NSAID-activated gene 1 protein) (NAG-1) (NSAID-regulated gene 1 protein) (NRG-1) (Placental TGF-beta) (Placental bone morphogenetic protein) (Prostate differentiation factor)	Secreted
1085	TM45B_HUMAN	TMEM45B	Transmembrane protein 45B	Membrane Bound
1086	APEX1_HUMAN	APEX1 APE APE1 APEX APX HAP1 REF1	DNA-(apurinic or apyrimidinic site) lyase (EC 3.1.-.-) (EC 4.2.99.18) (APEX nuclease) (APEN) (Apurinic-apyrimidinic endonuclease 1) (AP endonuclease 1) (APE-1) (REF-1) (Redox factor-1) [Cleaved into: DNA-(apurinic or apyrimidinic site) lyase, mitochondrial]	Nucleus
1087	TLR7_HUMAN	TLR7 UNQ248/PRO285	Toll-like receptor 7	Endoplasmic Reticulum
1088	ADA30_HUMAN	ADAM30 UNQ2509/PRO5997	Disintegrin and metalloproteinase domain-containing protein 30 (ADAM 30) (EC 3.4.24.-)	Endosome membrane
1089	IRAK1_HUMAN	IRAK1 IRAK	Interleukin-1 receptor-associated kinase 1 (IRAK-1) (EC 2.7.11.1)	Cytoplasm
1090	S100B_HUMAN	S100B	Protein S100-B (S-100 protein beta chain) (S-100 protein subunit beta) (S100 calcium-binding protein B)	Cytoplasm
1091	INSM2_HUMAN	INSM2 IA6 Nbla106	Insulinoma-associated protein 2 (Zinc finger protein IA-6)	Cytoplasm
1092	APAF_HUMAN	APAF1 KIAA0413	Apoptotic protease-activating factor 1 (APAF-1)	Cytoplasm
1093	RAB5B_HUMAN	RAB5B	Ras-related protein Rab-5B	Cell membrane
1094	INT8_HUMAN	INTS8 C8orf52	Integrator complex subunit 8 (Int8) (Protein kaonashi-1)	Nucleus
1095	DHX35_HUMAN	DHX35 C20orf15 DDX35	Probable ATP-dependent RNA helicase DHX35 (EC 3.6.4.13) (DEAH box protein 35)	Cytoplasm
1096	FAS_HUMAN	FASN FAS	Fatty acid synthase (EC 2.3.1.85) [Includes: [Acyl-carrier-protein] S-acetyltransferase (EC 2.3.1.38); [Acyl-carrier-protein] S-malonyltransferase (EC 2.3.1.39); 3-oxoacyl-[acyl-carrier-protein] synthase (EC 2.3.1.41); 3-oxoacyl-[acyl-carrier-protein] reductase (EC 1.1.1.100); 3-hydroxyacyl-[acyl-carrier-protein] dehydratase (EC 4.2.1.59); Enoyl-[acyl-carrier-protein] reductase (EC 1.3.1.39); Ole…	Cytoplasm
1097	PRTN3_HUMAN	PRTN3 MBN	Myeloblastin (EC 3.4.21.76) (AGP7) (C-ANCA antigen) (Leukocyte proteinase 3) (PR-3) (PR3) (Neutrophil proteinase 4) (NP-4) (P29) (Wegener autoantigen)	Cytoplasm
1098	TRBM_HUMAN	THBD THRM	Thrombomodulin (TM) (Fetomodulin) (CD antigen CD141)	Membrane Bound
1099	GPX4_HUMAN	GPX4	Phospholipid hydroperoxide glutathione peroxidase (PHGPx) (EC 1.11.1.12) (Glutathione peroxidase 4) (GPx-4) (GSHPx-4)	Mitochondrion
1100	MYLK_HUMAN	MYLK MLCK MLCK1 MYLK1	Myosin light chain kinase, smooth muscle (MLCK) (smMLCK) (EC 2.7.11.18) (Kinase-related protein) (KRP) (Telokin) [Cleaved into: Myosin light chain kinase, smooth muscle, deglutamylated form]	Cytoplasm
1101	AAPK1_HUMAN	PRKAA1 AMPK1	5'-AMP-activated protein kinase catalytic subunit alpha-1 (AMPK subunit alpha-1) (EC 2.7.11.1) (Acetyl-CoA carboxylase kinase) (ACACA kinase) (EC 2.7.11.27) (Hydroxymethylglutaryl-CoA reductase kinase) (HMGCR kinase) (EC 2.7.11.31) (Tau-protein kinase PRKAA1) (EC 2.7.11.26)	Cytoplasm
1102	CX7B2_HUMAN	COX7B2	Cytochrome c oxidase subunit 7B2, mitochondrial (Cytochrome c oxidase polypeptide VIIb2)	Mitochondrion
1103	PLTP_HUMAN	PLTP	Phospholipid transfer protein (Lipid transfer protein II)	Secreted
1104	K1109_HUMAN	KIAA1109 FSA KIAA1371	Uncharacterized protein KIAA1109 (Fragile site-associated protein)	Membrane Bound
1105	TBX21_HUMAN	TBX21 TBET TBLYM	T-box transcription factor TBX21 (T-box protein 21) (T-cell-specific T-box transcription factor T-bet) (Transcription factor TBLYM)	Nucleus
1106	EFR3B_HUMAN	EFR3B KIAA0953	Protein EFR3 homolog B	Cell membrane
1107	ZPLD1_HUMAN	ZPLD1	Zona pellucida-like domain-containing protein 1 (ZP domain-containing protein 1) (Cupulin) [Cleaved into: Zona pellucida-like domain-containing protein 1, secreted form]	Cytoplasm
1108	HSF1_HUMAN	HSF1 HSTF1	Heat shock factor protein 1 (HSF 1) (Heat shock transcription factor 1) (HSTF 1)	Nucleus
1109	ANGL3_HUMAN	ANGPTL3 ANGPT5 UNQ153/PRO179	Angiopoietin-related protein 3 (Angiopoietin-5) (ANG-5) (Angiopoietin-like protein 3) [Cleaved into: ANGPTL3(17-221); ANGPTL3(17-224)]	Secreted
1110	KCC2G_HUMAN	CAMK2G CAMK CAMK-II CAMKG	Calcium/calmodulin-dependent protein kinase type II subunit gamma (CaM kinase II subunit gamma) (CaMK-II subunit gamma) (EC 2.7.11.17)	Sarcoplasmic reticulum
1111	LGUL_HUMAN	GLO1	Lactoylglutathione lyase (EC 4.4.1.5) (Aldoketomutase) (Glyoxalase I) (Glx I) (Ketone-aldehyde mutase) (Methylglyoxalase) (S-D-lactoylglutathione methylglyoxal lyase)	Endoplasmic Reticulum
1112	SRF_HUMAN	SRF	Serum response factor (SRF)	Nucleus
1113	PRL_HUMAN	PRL	Prolactin (PRL)	Secreted
1114	E2F1_HUMAN	E2F1 RBBP3	Transcription factor E2F1 (E2F-1) (PBR3) (Retinoblastoma-associated protein 1) (RBAP-1) (Retinoblastoma-binding protein 3) (RBBP-3) (pRB-binding protein E2F-1)	Nucleus
1115	CMGA_HUMAN	CHGA	Chromogranin-A (CgA) (Pituitary secretory protein I) (SP-I) [Cleaved into: Vasostatin-1 (Vasostatin I); Vasostatin-2 (Vasostatin II); EA-92; ES-43; Pancreastatin; SS-18; WA-8; WE-14; LF-19; Catestatin (SL21); AL-11; GV-19; GR-44; ER-37; GE-25; Serpinin-RRG; Serpinin; p-Glu serpinin precursor]	Cytoplasm
1116	BCR_HUMAN	BCR BCR1 D22S11	Breakpoint cluster region protein (EC 2.7.11.1) (Renal carcinoma antigen NY-REN-26)	Cell membrane
1117	DJC27_HUMAN	DNAJC27 RABJS RBJ	DnaJ homolog subfamily C member 27 (Rab and DnaJ domain-containing protein)	Nucleus
1118	PSMD9_HUMAN	PSMD9	26S proteasome non-ATPase regulatory subunit 9 (26S proteasome regulatory subunit p27)	Cytoplasm
1119	ITAM_HUMAN	ITGAM CD11B CR3A	Integrin alpha-M (CD11 antigen-like family member B) (CR-3 alpha chain) (Cell surface glycoprotein MAC-1 subunit alpha) (Leukocyte adhesion receptor MO1) (Neutrophil adherence receptor) (CD antigen CD11b)	Cell membrane
1120	CERU_HUMAN	CP	Ceruloplasmin (EC 1.16.3.1) (Ferroxidase)	Secreted
1121	CP3A5_HUMAN	CYP3A5	Cytochrome P450 3A5 (EC 1.14.14.1) (CYPIIIA5) (Cytochrome P450 HLp2) (Cytochrome P450-PCN3)	Endoplasmic Reticulum
1122	ALMS1_HUMAN	ALMS1 KIAA0328	Alstrom syndrome protein 1	Cytoplasm
1123	GFPT1_HUMAN	GFPT1 GFAT GFPT	Glutamine--fructose-6-phosphate aminotransferase [isomerizing] 1 (EC 2.6.1.16) (D-fructose-6-phosphate amidotransferase 1) (Glutamine:fructose-6-phosphate amidotransferase 1) (GFAT 1) (GFAT1) (Hexosephosphate aminotransferase 1)	Cell membrane
1124	ADA10_HUMAN	ADAM10 KUZ MADM	Disintegrin and metalloproteinase domain-containing protein 10 (ADAM 10) (EC 3.4.24.81) (CDw156) (Kuzbanian protein homolog) (Mammalian disintegrin-metalloprotease) (CD antigen CD156c)	Cell membrane
1125	MF2L2_HUMAN	MCF2L2 DRG KIAA0861	Probable guanine nucleotide exchange factor MCF2L2 (Dbs-related Rho family guanine nucleotide exchange factor) (MCF2-transforming sequence-like protein 2)	Secreted
1126	CBPB2_HUMAN	CPB2	Carboxypeptidase B2 (EC 3.4.17.20) (Carboxypeptidase U) (CPU) (Plasma carboxypeptidase B) (pCPB) (Thrombin-activable fibrinolysis inhibitor) (TAFI)	Secreted
1127	LMO7_HUMAN	LMO7 FBX20 FBXO20 KIAA0858	LIM domain only protein 7 (LMO-7) (F-box only protein 20) (LOMP)	Secreted
1128	UCHL1_HUMAN	UCHL1	Ubiquitin carboxyl-terminal hydrolase isozyme L1 (UCH-L1) (EC 3.4.19.12) (EC 6.-.-.-) (Neuron cytoplasmic protein 9.5) (PGP 9.5) (PGP9.5) (Ubiquitin thioesterase L1)	Cytoplasm
1129	DCA17_HUMAN	DCAF17 C2orf37	DDB1- and CUL4-associated factor 17	Membrane Bound
1130	CEBPB_HUMAN	CEBPB TCF5 PP9092	CCAAT/enhancer-binding protein beta (C/EBP beta) (Liver activator protein) (LAP) (Liver-enriched inhibitory protein) (LIP) (Nuclear factor NF-IL6) (Transcription factor 5) (TCF-5)	Nucleus
1131	CP7B1_HUMAN	CYP7B1	25-hydroxycholesterol 7-alpha-hydroxylase (EC 1.14.14.29) (Cytochrome P450 7B1) (Oxysterol 7-alpha-hydroxylase)	Endoplasmic Reticulum
1132	STX1A_HUMAN	STX1A STX1	Syntaxin-1A (Neuron-specific antigen HPC-1)	Cytoplasm
1133	CMA1_HUMAN	CMA1 CYH CYM	Chymase (EC 3.4.21.39) (Alpha-chymase) (Mast cell protease I)	Secreted
1134	PHF10_HUMAN	PHF10 BAF45A	PHD finger protein 10 (BRG1-associated factor 45a) (BAF45a) (XAP135)	Nucleus
1135	FST_HUMAN	FST	Follistatin (FS) (Activin-binding protein)	Secreted
1136	G6PD_HUMAN	G6PD	Glucose-6-phosphate 1-dehydrogenase (G6PD) (EC 1.1.1.49)	Cytoplasm
1137	GIP_HUMAN	GIP	Gastric inhibitory polypeptide (GIP) (Glucose-dependent insulinotropic polypeptide) (Incretin hormone)	Secreted
1138	LCAT_HUMAN	LCAT	Phosphatidylcholine-sterol acyltransferase (EC 2.3.1.43) (Lecithin-cholesterol acyltransferase) (Phospholipid-cholesterol acyltransferase)	Secreted
1139	IL12A_HUMAN	IL12A NKSF1	Interleukin-12 subunit alpha (IL-12A) (Cytotoxic lymphocyte maturation factor 35 kDa subunit) (CLMF p35) (IL-12 subunit p35) (NK cell stimulatory factor chain 1) (NKSF1)	Secreted
1140	IL22_HUMAN	IL22 ILTIF ZCYTO18 UNQ3099/PRO10096	Interleukin-22 (IL-22) (Cytokine Zcyto18) (IL-10-related T-cell-derived-inducible factor) (IL-TIF)	Secreted
1141	CH10_HUMAN	HSPE1	10 kDa heat shock protein, mitochondrial (Hsp10) (10 kDa chaperonin) (Chaperonin 10) (CPN10) (Early-pregnancy factor) (EPF)	Mitochondrion matrix
1142	DRD3_HUMAN	DRD3	D(3) dopamine receptor (Dopamine D3 receptor)	Cell membrane
1143	TCRGL_HUMAN	TCERG1L	Transcription elongation regulator 1-like protein	Nucleus
1144	HDAC3_HUMAN	HDAC3	Histone deacetylase 3 (HD3) (EC 3.5.1.98) (RPD3-2) (SMAP45)	Nucleus
1145	PECA1_HUMAN	PECAM1	Platelet endothelial cell adhesion molecule (PECAM-1) (EndoCAM) (GPIIA') (PECA1) (CD antigen CD31)	Cell membrane
1146	ZFP57_HUMAN	ZFP57 C6orf40 ZNF698	Zinc finger protein 57 homolog (Zfp-57) (Zinc finger protein 698)	Nucleus
1147	TLR1_HUMAN	TLR1 KIAA0012	Toll-like receptor 1 (Toll/interleukin-1 receptor-like protein) (TIL) (CD antigen CD281)	Cell membrane
1148	ZN648_HUMAN	ZNF648	Zinc finger protein 648	Nucleus
1149	CENPA_HUMAN	CENPA	Histone H3-like centromeric protein A (Centromere autoantigen A) (Centromere protein A) (CENP-A)	Nucleus
1150	FGF1_HUMAN	FGF1 FGFA	Fibroblast growth factor 1 (FGF-1) (Acidic fibroblast growth factor) (aFGF) (Endothelial cell growth factor) (ECGF) (Heparin-binding growth factor 1) (HBGF-1)	Cytoplasm
1151	PTMA_HUMAN	PTMA TMSA	Prothymosin alpha [Cleaved into: Prothymosin alpha, N-terminally processed; Thymosin alpha-1]	Nucleus
1152	G3P_HUMAN	GAPDH GAPD CDABP0047 OK/SW-cl.12	Glyceraldehyde-3-phosphate dehydrogenase (GAPDH) (EC 1.2.1.12) (Peptidyl-cysteine S-nitrosylase GAPDH) (EC 2.6.99.-)	Cytoplasm
1153	ITAL_HUMAN	ITGAL CD11A	Integrin alpha-L (CD11 antigen-like family member A) (Leukocyte adhesion glycoprotein LFA-1 alpha chain) (LFA-1A) (Leukocyte function-associated molecule 1 alpha chain) (CD antigen CD11a)	Cell membrane
1154	LEG9_HUMAN	LGALS9	Galectin-9 (Gal-9) (Ecalectin) (Tumor antigen HOM-HD-21)	Cytoplasm
1155	CCND2_HUMAN	CCND2	G1/S-specific cyclin-D2	Nucleus
1156	MUC18_HUMAN	MCAM MUC18	Cell surface glycoprotein MUC18 (Cell surface glycoprotein P1H12) (Melanoma cell adhesion molecule) (Melanoma-associated antigen A32) (Melanoma-associated antigen MUC18) (S-endo 1 endothelial-associated antigen) (CD antigen CD146)	Membrane Bound
1157	CTL3_HUMAN	SLC44A3 CTL3 UNQ558/PRO1115	Choline transporter-like protein 3 (Solute carrier family 44 member 3)	Membrane Bound
1158	ARHG7_HUMAN	ARHGEF7 COOL1 KIAA0142 P85SPR PAK3BP PIXB Nbla10314	Rho guanine nucleotide exchange factor 7 (Beta-Pix) (COOL-1) (PAK-interacting exchange factor beta) (p85)	Ruffle membrane
1159	GLRA3_HUMAN	GLRA3	Glycine receptor subunit alpha-3	Post synaptic membrane
1160	KCMA1_HUMAN	KCNMA1 KCNMA SLO	Calcium-activated potassium channel subunit alpha-1 (BK channel) (BKCA alpha) (Calcium-activated potassium channel, subfamily M subunit alpha-1) (K(VCA)alpha) (KCa1.1) (Maxi K channel) (MaxiK) (Slo-alpha) (Slo1) (Slowpoke homolog) (Slo homolog) (hSlo)	Cell membrane
1161	SAA1_HUMAN	SAA1	Serum amyloid A-1 protein (SAA) [Cleaved into: Amyloid protein A (Amyloid fibril protein AA); Serum amyloid protein A(2-104); Serum amyloid protein A(3-104); Serum amyloid protein A(2-103); Serum amyloid protein A(2-102); Serum amyloid protein A(4-101)]	Secreted
1162	CORIN_HUMAN	CORIN CRN TMPRSS10	Atrial natriuretic peptide-converting enzyme (EC 3.4.21.-) (Corin) (Heart-specific serine proteinase ATC2) (Pro-ANP-converting enzyme) (Transmembrane protease serine 10) [Cleaved into: Atrial natriuretic peptide-converting enzyme, N-terminal propeptide; Atrial natriuretic peptide-converting enzyme, activated protease fragment; Atrial natriuretic peptide-converting enzyme, 180 kDa soluble fragment…	Cell membrane
1163	KAT2B_HUMAN	KAT2B PCAF	Histone acetyltransferase KAT2B (EC 2.3.1.48) (Histone acetyltransferase PCAF) (Histone acetylase PCAF) (Lysine acetyltransferase 2B) (P300/CBP-associated factor) (P/CAF)	Nucleus
1164	CATC_HUMAN	CTSC CPPI	Dipeptidyl peptidase 1 (EC 3.4.14.1) (Cathepsin C) (Cathepsin J) (Dipeptidyl peptidase I) (DPP-I) (DPPI) (Dipeptidyl transferase) [Cleaved into: Dipeptidyl peptidase 1 exclusion domain chain (Dipeptidyl peptidase I exclusion domain chain); Dipeptidyl peptidase 1 heavy chain (Dipeptidyl peptidase I heavy chain); Dipeptidyl peptidase 1 light chain (Dipeptidyl peptidase I light chain)]	Lysosome
1165	KLK1_HUMAN	KLK1	Kallikrein-1 (EC 3.4.21.35) (Kidney/pancreas/salivary gland kallikrein) (Tissue kallikrein)	Cytoplasm
1166	X3CL1_HUMAN	CX3CL1 FKN NTT SCYD1 A-152E5.2	Fractalkine (C-X3-C motif chemokine 1) (CX3C membrane-anchored chemokine) (Neurotactin) (Small-inducible cytokine D1) [Cleaved into: Processed fractalkine]	Cell membrane
1167	VTDB_HUMAN	GC	Vitamin D-binding protein (DBP) (VDB) (Gc protein-derived macrophage activating factor) (Gc-MAF) (GcMAF) (Gc-globulin) (Group-specific component) (Gc) (Vitamin D-binding protein-macrophage activating factor) (DBP-maf)	Secreted
1168	GLCM_HUMAN	GBA GC GLUC	Glucosylceramidase (EC 3.2.1.45) (Acid beta-glucosidase) (Alglucerase) (Beta-glucocerebrosidase) (Beta-GC) (D-glucosyl-N-acylsphingosine glucohydrolase) (Imiglucerase)	Lysosome
1169	VKGC_HUMAN	GGCX GC	Vitamin K-dependent gamma-carboxylase (EC 4.1.1.90) (Gamma-glutamyl carboxylase) (Peptidyl-glutamate 4-carboxylase) (Vitamin K gamma glutamyl carboxylase)	Endoplasmic Reticulum
1170	NR4A1_HUMAN	NR4A1 GFRP1 HMR NAK1	Nuclear receptor subfamily 4 group A member 1 (Early response protein NAK1) (Nuclear hormone receptor NUR/77) (Nur77) (Orphan nuclear receptor HMR) (Orphan nuclear receptor TR3) (ST-59) (Testicular receptor 3)	Cytoplasm
1171	AOC3_HUMAN	AOC3 VAP1	Membrane primary amine oxidase (EC 1.4.3.21) (Copper amine oxidase) (HPAO) (Semicarbazide-sensitive amine oxidase) (SSAO) (Vascular adhesion protein 1) (VAP-1)	Cell membrane
1172	M3K5_HUMAN	MAP3K5 ASK1 MAPKKK5 MEKK5	Mitogen-activated protein kinase kinase kinase 5 (EC 2.7.11.25) (Apoptosis signal-regulating kinase 1) (ASK-1) (MAPK/ERK kinase kinase 5) (MEK kinase 5) (MEKK 5)	Cytoplasm
1173	LOX5_HUMAN	ALOX5 LOG5	Arachidonate 5-lipoxygenase (5-LO) (5-lipoxygenase) (EC 1.13.11.34)	Cytoplasm
1174	NRP1_HUMAN	NRP1 NRP VEGF165R	Neuropilin-1 (Vascular endothelial cell growth factor 165 receptor) (CD antigen CD304)	Cell membrane
1175	NELL1_HUMAN	NELL1 NRP1	Protein kinase C-binding protein NELL1 (NEL-like protein 1) (Nel-related protein 1)	Cytoplasm
1176	CLCKA_HUMAN	CLCNKA	Chloride channel protein ClC-Ka (Chloride channel Ka) (ClC-K1)	Membrane Bound
1177	NPY2R_HUMAN	NPY2R	Neuropeptide Y receptor type 2 (NPY2-R) (NPY-Y2 receptor) (Y2 receptor)	Cell membrane
1178	MASP1_HUMAN	MASP1 CRARF CRARF1 PRSS5	Mannan-binding lectin serine protease 1 (EC 3.4.21.-) (Complement factor MASP-3) (Complement-activating component of Ra-reactive factor) (Mannose-binding lectin-associated serine protease 1) (MASP-1) (Mannose-binding protein-associated serine protease) (Ra-reactive factor serine protease p100) (RaRF) (Serine protease 5) [Cleaved into: Mannan-binding lectin serine protease 1 heavy chain; Mannan-bi…	Secreted
1179	ELN_HUMAN	ELN	Elastin (Tropoelastin)	Secreted
1180	CRSPL_HUMAN	R3HDML	Peptidase inhibitor R3HDML (Cysteine-rich secretory protein R3HDML)	Secreted
1181	AATC_HUMAN	GOT1	Aspartate aminotransferase, cytoplasmic (cAspAT) (EC 2.6.1.1) (EC 2.6.1.3) (Cysteine aminotransferase, cytoplasmic) (Cysteine transaminase, cytoplasmic) (cCAT) (Glutamate oxaloacetate transaminase 1) (Transaminase A)	Cytoplasm
1182	CDN1C_HUMAN	CDKN1C KIP2	Cyclin-dependent kinase inhibitor 1C (Cyclin-dependent kinase inhibitor p57) (p57Kip2)	Nucleus
1183	VTNC_HUMAN	VTN	Vitronectin (VN) (S-protein) (Serum-spreading factor) (V75) [Cleaved into: Vitronectin V65 subunit; Vitronectin V10 subunit; Somatomedin-B]	Secreted
1184	TM154_HUMAN	TMEM154	Transmembrane protein 154	Membrane Bound
1185	TIMP3_HUMAN	TIMP3	Metalloproteinase inhibitor 3 (Protein MIG-5) (Tissue inhibitor of metalloproteinases 3) (TIMP-3)	Extracellular
1186	CAPON_HUMAN	NOS1AP CAPON KIAA0464	Carboxyl-terminal PDZ ligand of neuronal nitric oxide synthase protein (C-terminal PDZ ligand of neuronal nitric oxide synthase protein) (Nitric oxide synthase 1 adaptor protein)	Membrane Bound
1187	NANOG_HUMAN	NANOG	Homeobox protein NANOG (Homeobox transcription factor Nanog) (hNanog)	Nucleus
1188	HYEP_HUMAN	EPHX1 EPHX EPOX	Epoxide hydrolase 1 (EC 3.3.2.9) (Epoxide hydratase) (Microsomal epoxide hydrolase) (mEH)	Microsome membrane
1189	F241B_HUMAN	FAM241B C10orf35	Uncharacterized protein FAM241B	Membrane Bound
1190	PLIN1_HUMAN	PLIN1 PERI PLIN	Perilipin-1 (Lipid droplet-associated protein)	Endoplasmic Reticulum
1191	PLGF_HUMAN	PGF PGFL PLGF	Placenta growth factor (PlGF)	Secreted
1192	STEAL_HUMAN	STEAP1B	STEAP family member 1B	Membrane Bound
1193	S2536_HUMAN	SLC25A36	Solute carrier family 25 member 36	Mitochondrion membrane
1194	APOA4_HUMAN	APOA4	Apolipoprotein A-IV (Apo-AIV) (ApoA-IV) (Apolipoprotein A4)	Secreted
1195	S22A1_HUMAN	SLC22A1 OCT1	Solute carrier family 22 member 1 (Organic cation transporter 1) (hOCT1)	Cell membrane
1196	PCLO_HUMAN	PCLO ACZ KIAA0559	Protein piccolo (Aczonin)	Synapse
1197	USF1_HUMAN	USF1 BHLHB11 USF	Upstream stimulatory factor 1 (Class B basic helix-loop-helix protein 11) (bHLHb11) (Major late transcription factor 1)	Nucleus
1198	DRB4_HUMAN	HLA-DRB4	HLA class II histocompatibility antigen, DR beta 4 chain (MHC class II antigen DRB4)	Cell membrane
1199	COBL_HUMAN	COBL KIAA0633	Protein cordon-bleu	Cell membrane
1200	CD3Z_HUMAN	CD247 CD3Z T3Z TCRZ	T-cell surface glycoprotein CD3 zeta chain (T-cell receptor T3 zeta chain) (CD antigen CD247)	Membrane Bound
1201	KS6B1_HUMAN	RPS6KB1 STK14A	Ribosomal protein S6 kinase beta-1 (S6K-beta-1) (S6K1) (EC 2.7.11.1) (70 kDa ribosomal protein S6 kinase 1) (P70S6K1) (p70-S6K 1) (Ribosomal protein S6 kinase I) (Serine/threonine-protein kinase 14A) (p70 ribosomal S6 kinase alpha) (p70 S6 kinase alpha) (p70 S6K-alpha) (p70 S6KA)	Synapse
1202	ACBP_HUMAN	DBI	Acyl-CoA-binding protein (ACBP) (Diazepam-binding inhibitor) (DBI) (Endozepine) (EP)	Endoplasmic Reticulum
1203	IL7_HUMAN	IL7	Interleukin-7 (IL-7)	Secreted
1204	S12A3_HUMAN	SLC12A3 NCC TSC	Solute carrier family 12 member 3 (Na-Cl cotransporter) (NCC) (Na-Cl symporter) (Thiazide-sensitive sodium-chloride cotransporter)	Cell membrane
1205	SODE_HUMAN	SOD3	Extracellular superoxide dismutase [Cu-Zn] (EC-SOD) (EC 1.15.1.1)	Extracellular
1206	HAVR1_HUMAN	HAVCR1 KIM1 TIM1 TIMD1	Hepatitis A virus cellular receptor 1 (HAVcr-1) (Kidney injury molecule 1) (KIM-1) (T-cell immunoglobulin and mucin domain-containing protein 1) (TIMD-1) (T-cell immunoglobulin mucin receptor 1) (TIM) (TIM-1) (T-cell membrane protein 1)	Membrane Bound
1207	OXYR_HUMAN	OXTR	Oxytocin receptor (OT-R)	Cell membrane
1208	STAC_HUMAN	STAC	SH3 and cysteine-rich domain-containing protein (Src homology 3 and cysteine-rich domain-containing protein)	Cytoplasm
1209	PPBI_HUMAN	ALPI	Intestinal-type alkaline phosphatase (IAP) (Intestinal alkaline phosphatase) (EC 3.1.3.1)	Cell membrane
1210	TRPC1_HUMAN	TRPC1 TRP1	Short transient receptor potential channel 1 (TrpC1) (Transient receptor protein 1) (TRP-1)	Membrane Bound
1211	CYC_HUMAN	CYCS CYC	Cytochrome c	Mitochondrion membrane
1212	GHSR_HUMAN	GHSR	Growth hormone secretagogue receptor type 1 (GHS-R) (GH-releasing peptide receptor) (GHRP) (Ghrelin receptor)	Cell membrane
1213	NLRP1_HUMAN	NLRP1 CARD7 DEFCAP KIAA0926 NAC NALP1	NACHT, LRR and PYD domains-containing protein 1 (Caspase recruitment domain-containing protein 7) (Death effector filament-forming ced-4-like apoptosis protein) (Nucleotide-binding domain and caspase recruitment domain)	Cytoplasm
1214	APOM_HUMAN	APOM G3A NG20 HSPC336	Apolipoprotein M (Apo-M) (ApoM) (Protein G3a)	Secreted
1215	APOA2_HUMAN	APOA2	Apolipoprotein A-II (Apo-AII) (ApoA-II) (Apolipoprotein A2) [Cleaved into: Proapolipoprotein A-II (ProapoA-II); Truncated apolipoprotein A-II (Apolipoprotein A-II(1-76))]	Secreted
1216	TC1D3_HUMAN	TCTE3 TCTEX1D3	Tctex1 domain-containing protein 3 (T-complex testis-specific protein 3) (T-complex-associated testis-expressed protein 3) (Tcte-3)	Cytoplasm
1217	ACTN4_HUMAN	ACTN4	Alpha-actinin-4 (Non-muscle alpha-actinin 4)	Nucleus
1218	DDIT3_HUMAN	DDIT3 CHOP CHOP10 GADD153	DNA damage-inducible transcript 3 protein (DDIT-3) (C/EBP zeta) (C/EBP-homologous protein) (CHOP) (C/EBP-homologous protein 10) (CHOP-10) (CCAAT/enhancer-binding protein homologous protein) (Growth arrest and DNA damage-inducible protein GADD153)	Nucleus
1219	SURF1_HUMAN	SURF1 SURF-1	Surfeit locus protein 1	Mitochondrion membrane
1220	PLF4_HUMAN	PF4 CXCL4 SCYB4	Platelet factor 4 (PF-4) (C-X-C motif chemokine 4) (Iroplact) (Oncostatin-A) [Cleaved into: Platelet factor 4, short form (Endothelial cell growth inhibitor)]	Secreted
1221	FAAH1_HUMAN	FAAH FAAH1	Fatty-acid amide hydrolase 1 (EC 3.5.1.99) (Anandamide amidohydrolase 1) (Oleamide hydrolase 1)	Endomembrane
1222	FA2H_HUMAN	FA2H FAAH	Fatty acid 2-hydroxylase (EC 1.-.-.-) (Fatty acid alpha-hydroxylase)	Endoplasmic Reticulum
1223	ADAD1_HUMAN	ADAD1 TENR	Adenosine deaminase domain-containing protein 1 (Testis nuclear RNA-binding protein)	Nucleus
1224	TRYB1_HUMAN	TPSAB1 TPS1 TPS2 TPSB1	Tryptase alpha/beta-1 (Tryptase-1) (EC 3.4.21.59) (Tryptase I) (Tryptase alpha-1)	Secreted
1225	ERR1_HUMAN	ESRRA ERR1 ESRL1 NR3B1	Steroid hormone receptor ERR1 (Estrogen receptor-like 1) (Estrogen-related receptor alpha) (ERR-alpha) (Nuclear receptor subfamily 3 group B member 1)	Nucleus
1226	TNF14_HUMAN	TNFSF14 HVEML LIGHT UNQ391/PRO726	Tumor necrosis factor ligand superfamily member 14 (Herpes virus entry mediator ligand) (HVEM-L) (Herpesvirus entry mediator ligand) (CD antigen CD258) [Cleaved into: Tumor necrosis factor ligand superfamily member 14, membrane form; Tumor necrosis factor ligand superfamily member 14, soluble form]	Cell membrane
1227	IASPP_HUMAN	PPP1R13L IASPP NKIP1 PPP1R13BL RAI	RelA-associated inhibitor (Inhibitor of ASPP protein) (Protein iASPP) (NFkB-interacting protein 1) (PPP1R13B-like protein)	Cytoplasm
1228	KEAP1_HUMAN	KEAP1 INRF2 KIAA0132 KLHL19	Kelch-like ECH-associated protein 1 (Cytosolic inhibitor of Nrf2) (INrf2) (Kelch-like protein 19)	Cytoplasm
1229	PYGL_HUMAN	PYGL	Glycogen phosphorylase, liver form (EC 2.4.1.1)	Cytoplasm
1230	CD24_HUMAN	CD24 CD24A	Signal transducer CD24 (Small cell lung carcinoma cluster 4 antigen) (CD antigen CD24)	Cell membrane
1231	IGHM_HUMAN	IGHM	Immunoglobulin heavy constant mu (Ig mu chain C region) (Ig mu chain C region BOT) (Ig mu chain C region GAL) (Ig mu chain C region OU)	Cell membrane
1232	FOXC2_HUMAN	FOXC2 FKHL14 MFH1	Forkhead box protein C2 (Forkhead-related protein FKHL14) (Mesenchyme fork head protein 1) (MFH-1 protein) (Transcription factor FKH-14)	Nucleus
1233	SGK1_HUMAN	SGK1 SGK	Serine/threonine-protein kinase Sgk1 (EC 2.7.11.1) (Serum/glucocorticoid-regulated kinase 1)	Cytoplasm
1234	MOT1_HUMAN	SLC16A1 MCT1	Monocarboxylate transporter 1 (MCT 1) (Solute carrier family 16 member 1)	Cell membrane
1235	ITA1_HUMAN	ITGA1	Integrin alpha-1 (CD49 antigen-like family member A) (Laminin and collagen receptor) (VLA-1) (CD antigen CD49a)	Membrane Bound
1236	PYY_HUMAN	PYY	Peptide YY (PYY) (PYY-I) (Peptide tyrosine tyrosine) [Cleaved into: Peptide YY(3-36) (PYY-II)]	Secreted
1237	IL21R_HUMAN	IL21R NILR UNQ3121/PRO10273	Interleukin-21 receptor (IL-21 receptor) (IL-21R) (Novel interleukin receptor) (CD antigen CD360)	Membrane Bound
1238	COQ5_HUMAN	COQ5	2-methoxy-6-polyprenyl-1,4-benzoquinol methylase, mitochondrial (EC 2.1.1.201) (Ubiquinone biosynthesis methyltransferase COQ5)	Mitochondrion membrane
1239	KLF7_HUMAN	KLF7 UKLF	Krueppel-like factor 7 (Ubiquitous krueppel-like factor)	Nucleus
1240	IBP4_HUMAN	IGFBP4 IBP4	Insulin-like growth factor-binding protein 4 (IBP-4) (IGF-binding protein 4) (IGFBP-4)	Secreted
1241	ATF6A_HUMAN	ATF6	Cyclic AMP-dependent transcription factor ATF-6 alpha (cAMP-dependent transcription factor ATF-6 alpha) (Activating transcription factor 6 alpha) (ATF6-alpha) [Cleaved into: Processed cyclic AMP-dependent transcription factor ATF-6 alpha]	Endoplasmic Reticulum
1242	TPM1_HUMAN	TPM1 C15orf13 TMSA	Tropomyosin alpha-1 chain (Alpha-tropomyosin) (Tropomyosin-1)	Cytoplasm
1243	CD20_HUMAN	MS4A1 CD20	B-lymphocyte antigen CD20 (B-lymphocyte surface antigen B1) (Bp35) (Leukocyte surface antigen Leu-16) (Membrane-spanning 4-domains subfamily A member 1) (CD antigen CD20)	Cell membrane
1244	APOL1_HUMAN	APOL1 APOL	Apolipoprotein L1 (Apolipoprotein L) (Apo-L) (ApoL) (Apolipoprotein L-I) (ApoL-I)	Secreted
1245	IBP7_HUMAN	IGFBP7 MAC25 PSF	Insulin-like growth factor-binding protein 7 (IBP-7) (IGF-binding protein 7) (IGFBP-7) (IGFBP-rP1) (MAC25 protein) (PGI2-stimulating factor) (Prostacyclin-stimulating factor) (Tumor-derived adhesion factor) (TAF)	Secreted
1246	GBB1_HUMAN	GNB1	Guanine nucleotide-binding protein G(I)/G(S)/G(T) subunit beta-1 (Transducin beta chain 1)	Nucleus
1247	ENTP1_HUMAN	ENTPD1 CD39	Ectonucleoside triphosphate diphosphohydrolase 1 (NTPDase 1) (EC 3.6.1.5) (Ecto-ATP diphosphohydrolase 1) (Ecto-ATPDase 1) (Ecto-ATPase 1) (Ecto-apyrase) (Lymphoid cell activation antigen) (CD antigen CD39)	Membrane Bound
1248	XBP1_HUMAN	XBP1 TREB5 XBP2	X-box-binding protein 1 (XBP-1) (Tax-responsive element-binding protein 5) (TREB-5) [Cleaved into: X-box-binding protein 1, cytoplasmic form; X-box-binding protein 1, luminal form]	Endoplasmic Reticulum
1249	KLRD1_HUMAN	KLRD1 CD94	Natural killer cells antigen CD94 (KP43) (Killer cell lectin-like receptor subfamily D member 1) (NK cell receptor) (CD antigen CD94)	Membrane Bound
1250	CLD1_HUMAN	CLDN1 CLD1 SEMP1 UNQ481/PRO944	Claudin-1 (Senescence-associated epithelial membrane protein)	Cell membrane
1251	TYRO3_HUMAN	TYRO3 BYK DTK RSE SKY TIF	Tyrosine-protein kinase receptor TYRO3 (EC 2.7.10.1) (Tyrosine-protein kinase BYK) (Tyrosine-protein kinase DTK) (Tyrosine-protein kinase RSE) (Tyrosine-protein kinase SKY) (Tyrosine-protein kinase TIF)	Cell membrane
1252	TNF12_HUMAN	TNFSF12 APO3L DR3LG UNQ181/PRO207	Tumor necrosis factor ligand superfamily member 12 (APO3 ligand) (TNF-related weak inducer of apoptosis) (TWEAK) [Cleaved into: Tumor necrosis factor ligand superfamily member 12, membrane form; Tumor necrosis factor ligand superfamily member 12, secreted form]	Cell membrane
1253	CSF3_HUMAN	CSF3 C17orf33 GCSF	Granulocyte colony-stimulating factor (G-CSF) (Pluripoietin) (Filgrastim) (Lenograstim)	Secreted
1254	HGB1A_HUMAN	HMGB1P1 HMG1L1 HMGB1L1	Putative high mobility group protein B1-like 1 (High mobility group protein B1 pseudogene 1) (Putative high mobility group protein 1-like 1) (HMG-1L1)	Nucleus
1255	ACLY_HUMAN	ACLY	ATP-citrate synthase (EC 2.3.3.8) (ATP-citrate (pro-S-)-lyase) (ACL) (Citrate cleavage enzyme)	Cytoplasm
1256	CLD4_HUMAN	CLDN4 CPER CPETR1 WBSCR8	Claudin-4 (Clostridium perfringens enterotoxin receptor) (CPE-R) (CPE-receptor) (Williams-Beuren syndrome chromosomal region 8 protein)	Cell membrane
1257	ACM3_HUMAN	CHRM3	Muscarinic acetylcholine receptor M3	Cell membrane
1258	NOX1_HUMAN	NOX1 MOX1 NOH1	NADPH oxidase 1 (NOX-1) (EC 1.-.-.-) (Mitogenic oxidase 1) (MOX-1) (NADH/NADPH mitogenic oxidase subunit P65-MOX) (NOH-1)	Invadopodium membrane
1259	ADH1G_HUMAN	ADH1C ADH3	Alcohol dehydrogenase 1C (EC 1.1.1.1) (Alcohol dehydrogenase subunit gamma)	Cytoplasm
1260	GROA_HUMAN	CXCL1 GRO GRO1 GROA MGSA SCYB1	Growth-regulated alpha protein (C-X-C motif chemokine 1) (GRO-alpha(1-73)) (Melanoma growth stimulatory activity) (MGSA) (Neutrophil-activating protein 3) (NAP-3) [Cleaved into: GRO-alpha(4-73); GRO-alpha(5-73); GRO-alpha(6-73)]	Secreted
1261	ONCM_HUMAN	OSM	Oncostatin-M (OSM)	Secreted
1262	TRPM7_HUMAN	TRPM7 CHAK1 LTRPC7	Transient receptor potential cation channel subfamily M member 7 (EC 2.7.11.1) (Channel-kinase 1) (Long transient receptor potential channel 7) (LTrpC-7) (LTrpC7)	Membrane Bound
1263	RAN_HUMAN	RAN ARA24 OK/SW-cl.81	GTP-binding nuclear protein Ran (Androgen receptor-associated protein 24) (GTPase Ran) (Ras-like protein TC4) (Ras-related nuclear protein)	Nucleus
1264	CD3E_HUMAN	CD3E T3E	T-cell surface glycoprotein CD3 epsilon chain (T-cell surface antigen T3/Leu-4 epsilon chain) (CD antigen CD3e)	Cell membrane
1265	TRIB3_HUMAN	TRIB3 C20orf97 NIPK SKIP3 TRB3	Tribbles homolog 3 (TRB-3) (Neuronal cell death-inducible putative kinase) (SINK) (p65-interacting inhibitor of NF-kappa-B)	Nucleus
1266	FRIL_HUMAN	FTL	Ferritin light chain (Ferritin L subunit)	Nucleus
1267	F120B_HUMAN	FAM120B CCPG KIAA1838	Constitutive coactivator of peroxisome proliferator-activated receptor gamma (Constitutive coactivator of PPAR-gamma) (Constitutive coactivator of PPARG) (PPARG constitutive coactivator 1) (PGCC1) (Protein FAM120B)	Nucleus
1268	ACOD_HUMAN	SCD	Acyl-CoA desaturase (EC 1.14.19.1) (Delta(9)-desaturase) (Delta-9 desaturase) (Fatty acid desaturase) (Stearoyl-CoA desaturase) (hSCD1)	Endoplasmic Reticulum
1269	TSC1_HUMAN	TSC1 KIAA0243 TSC	Hamartin (Tuberous sclerosis 1 protein)	Cytoplasm
1270	MTP_HUMAN	MTTP MTP	Microsomal triglyceride transfer protein large subunit	Endoplasmic Reticulum
1271	KLF10_HUMAN	KLF10 TIEG TIEG1	Krueppel-like factor 10 (EGR-alpha) (Transforming growth factor-beta-inducible early growth response protein 1) (TGFB-inducible early growth response protein 1) (TIEG-1)	Nucleus
1272	BMP6_HUMAN	BMP6 VGR	Bone morphogenetic protein 6 (BMP-6) (VG-1-related protein) (VG-1-R) (VGR-1)	Secreted
1273	CP24A_HUMAN	CYP24A1 CYP24	1,25-dihydroxyvitamin D(3) 24-hydroxylase, mitochondrial (24-OHase) (Vitamin D(3) 24-hydroxylase) (EC 1.14.15.16) (Cytochrome P450 24A1) (Cytochrome P450-CC24)	Mitochondrion
1274	PHEX_HUMAN	PHEX PEX	Phosphate-regulating neutral endopeptidase (EC 3.4.24.-) (Metalloendopeptidase homolog PEX) (Vitamin D-resistant hypophosphatemic rickets protein) (X-linked hypophosphatemia protein) (HYP)	Membrane Bound
1275	CXCL5_HUMAN	CXCL5 ENA78 SCYB5	C-X-C motif chemokine 5 (ENA-78(1-78)) (Epithelial-derived neutrophil-activating protein 78) (Neutrophil-activating peptide ENA-78) (Small-inducible cytokine B5) [Cleaved into: ENA-78(8-78); ENA-78(9-78)]	Secreted
1276	VTCN1_HUMAN	VTCN1 B7H4 UNQ659/PRO1291	V-set domain-containing T-cell activation inhibitor 1 (B7 homolog 4) (B7-H4) (B7h.5) (Immune costimulatory protein B7-H4) (Protein B7S1) (T-cell costimulatory molecule B7x)	Cell membrane
1277	YES_HUMAN	YES1 YES	Tyrosine-protein kinase Yes (EC 2.7.10.2) (Proto-oncogene c-Yes) (p61-Yes)	Cell membrane
1278	IL32_HUMAN	IL32 NK4 TAIF	Interleukin-32 (IL-32) (Natural killer cells protein 4) (Tumor necrosis factor alpha-inducing factor)	Secreted
1279	TMM75_HUMAN	TMEM75	Transmembrane protein 75	Membrane Bound
1280	GA45A_HUMAN	GADD45A DDIT1 GADD45	Growth arrest and DNA damage-inducible protein GADD45 alpha (DNA damage-inducible transcript 1 protein) (DDIT-1)	Nucleus
1281	CEL3B_HUMAN	CELA3B ELA3B	Chymotrypsin-like elastase family member 3B (EC 3.4.21.70) (Elastase IIIB) (Elastase-3B) (Protease E)	Secreted
1282	MGP_HUMAN	MGP MGLAP GIG36	Matrix Gla protein (MGP) (Cell growth-inhibiting gene 36 protein)	Secreted
1283	PHB_HUMAN	PHB	Prohibitin	Mitochondrion membrane
1284	M4K4_HUMAN	MAP4K4 HGK KIAA0687 NIK	Mitogen-activated protein kinase kinase kinase kinase 4 (EC 2.7.11.1) (HPK/GCK-like kinase HGK) (MAPK/ERK kinase kinase kinase 4) (MEK kinase kinase 4) (MEKKK 4) (Nck-interacting kinase)	Cytoplasm
1285	IRF8_HUMAN	IRF8 ICSBP1	Interferon regulatory factor 8 (IRF-8) (Interferon consensus sequence-binding protein) (H-ICSBP) (ICSBP)	Nucleus
1286	DUS1_HUMAN	DUSP1 CL100 MKP1 PTPN10 VH1	Dual specificity protein phosphatase 1 (EC 3.1.3.16) (EC 3.1.3.48) (Dual specificity protein phosphatase hVH1) (Mitogen-activated protein kinase phosphatase 1) (MAP kinase phosphatase 1) (MKP-1) (Protein-tyrosine phosphatase CL100)	Nucleus
1287	NEU1_HUMAN	OXT OT	Oxytocin-neurophysin 1 (OT-NPI) [Cleaved into: Oxytocin (Ocytocin); Neurophysin 1]	Secreted
1288	AL5AP_HUMAN	ALOX5AP FLAP	Arachidonate 5-lipoxygenase-activating protein (FLAP) (MK-886-binding protein)	Nucleus
1289	HMDH_HUMAN	HMGCR	3-hydroxy-3-methylglutaryl-coenzyme A reductase (HMG-CoA reductase) (EC 1.1.1.34)	Endoplasmic Reticulum
1290	CPVL_HUMAN	CPVL VLP PSEC0124 UNQ197/PRO223	Probable serine carboxypeptidase CPVL (EC 3.4.16.-) (Carboxypeptidase, vitellogenic-like) (Vitellogenic carboxypeptidase-like protein) (VCP-like protein) (hVLP)	Cytoplasm
1291	PK3CB_HUMAN	PIK3CB PIK3C1	Phosphatidylinositol 4,5-bisphosphate 3-kinase catalytic subunit beta isoform (PI3-kinase subunit beta) (PI3K-beta) (PI3Kbeta) (PtdIns-3-kinase subunit beta) (EC 2.7.1.153) (Phosphatidylinositol 4,5-bisphosphate 3-kinase 110 kDa catalytic subunit beta) (PtdIns-3-kinase subunit p110-beta) (p110beta)	Cytoplasm
1292	BTC_HUMAN	BTC	Probetacellulin [Cleaved into: Betacellulin (BTC)]	Extracellular
1293	MOES_HUMAN	MSN	Moesin (Membrane-organizing extension spike protein)	Cell membrane
1294	FGF19_HUMAN	FGF19 UNQ334/PRO533	Fibroblast growth factor 19 (FGF-19)	Secreted
1295	S10AC_HUMAN	S100A12	Protein S100-A12 (CGRP) (Calcium-binding protein in amniotic fluid 1) (CAAF1) (Calgranulin-C) (CAGC) (Extracellular newly identified RAGE-binding protein) (EN-RAGE) (Migration inhibitory factor-related protein 6) (MRP-6) (p6) (Neutrophil S100 protein) (S100 calcium-binding protein A12) [Cleaved into: Calcitermin]	Secreted
1296	CF120_HUMAN	C6orf120	UPF0669 protein C6orf120	Secreted
1297	PRGC2_HUMAN	PPARGC1B PERC PGC1 PGC1B PPARGC1	Peroxisome proliferator-activated receptor gamma coactivator 1-beta (PGC-1-beta) (PPAR-gamma coactivator 1-beta) (PPARGC-1-beta) (PGC-1-related estrogen receptor alpha coactivator)	Nucleus
1298	MFGM_HUMAN	MFGE8	Lactadherin (Breast epithelial antigen BA46) (HMFG) (MFGM) (Milk fat globule-EGF factor 8) (MFG-E8) (SED1) [Cleaved into: Lactadherin short form; Medin]	Membrane Bound
1299	BMAL1_HUMAN	ARNTL BHLHE5 BMAL1 MOP3 PASD3	Aryl hydrocarbon receptor nuclear translocator-like protein 1 (Basic-helix-loop-helix-PAS protein MOP3) (Brain and muscle ARNT-like 1) (Class E basic helix-loop-helix protein 5) (bHLHe5) (Member of PAS protein 3) (PAS domain-containing protein 3) (bHLH-PAS protein JAP3)	Nucleus
1300	CXCL9_HUMAN	CXCL9 CMK MIG SCYB9	C-X-C motif chemokine 9 (Gamma-interferon-induced monokine) (Monokine induced by interferon-gamma) (HuMIG) (MIG) (Small-inducible cytokine B9)	Secreted
1301	DNJC3_HUMAN	DNAJC3 P58IPK PRKRI	DnaJ homolog subfamily C member 3 (Endoplasmic reticulum DNA J domain-containing protein 6) (ER-resident protein ERdj6) (ERdj6) (Interferon-induced, double-stranded RNA-activated protein kinase inhibitor) (Protein kinase inhibitor of 58 kDa) (Protein kinase inhibitor p58)	Endoplasmic Reticulum
1302	PRM3_HUMAN	PRM3	Protamine-3 (Sperm protamine P3)	Nucleus
1303	C1TC_HUMAN	MTHFD1 MTHFC MTHFD	C-1-tetrahydrofolate synthase, cytoplasmic (C1-THF synthase) [Cleaved into: C-1-tetrahydrofolate synthase, cytoplasmic, N-terminally processed] [Includes: Methylenetetrahydrofolate dehydrogenase (EC 1.5.1.5); Methenyltetrahydrofolate cyclohydrolase (EC 3.5.4.9); Formyltetrahydrofolate synthetase (EC 6.3.4.3)]	Cytoplasm
1304	CATL2_HUMAN	CTSV CATL2 CTSL2 CTSU UNQ268/PRO305	Cathepsin L2 (EC 3.4.22.43) (Cathepsin U) (Cathepsin V)	Lysosome
1305	VASP_HUMAN	VASP	Vasodilator-stimulated phosphoprotein (VASP)	Cytoplasm
1306	THIL_HUMAN	ACAT1 ACAT MAT	Acetyl-CoA acetyltransferase, mitochondrial (EC 2.3.1.9) (Acetoacetyl-CoA thiolase) (T2)	Mitochondrion membrane
1307	KI2S1_HUMAN	KIR2DS1 CD158H	Killer cell immunoglobulin-like receptor 2DS1 (CD158 antigen-like family member H) (MHC class I NK cell receptor Eb6 ActI) (CD antigen CD158h)	Cell membrane
1308	PROP_HUMAN	CFP PFC	Properdin (Complement factor P)	Secreted
1309	FFAR1_HUMAN	FFAR1 GPR40	Free fatty acid receptor 1 (G-protein coupled receptor 40)	Cell membrane
1310	IL9_HUMAN	IL9	Interleukin-9 (IL-9) (Cytokine P40) (T-cell growth factor P40)	Secreted
1311	FCN1_HUMAN	FCN1 FCNM	Ficolin-1 (Collagen/fibrinogen domain-containing protein 1) (Ficolin-A) (Ficolin-alpha) (M-ficolin)	Secreted
1312	DMB_HUMAN	HLA-DMB DMB RING7	HLA class II histocompatibility antigen, DM beta chain (MHC class II antigen DMB) (Really interesting new gene 7 protein)	Endosome membrane
1313	PEPC_HUMAN	PGC	Gastricsin (EC 3.4.23.3) (Pepsinogen C)	Secreted
1314	HEM2_HUMAN	ALAD	Delta-aminolevulinic acid dehydratase (ALADH) (EC 4.2.1.24) (Porphobilinogen synthase)	Cytoplasm
1315	WDR72_HUMAN	WDR72	WD repeat-containing protein 72	Cytoplasm
1316	GAST_HUMAN	GAST GAS	Gastrin [Cleaved into: Gastrin-71 (Gastrin component I); Gastrin-52 (G52); Big gastrin (Gastrin component II) (Gastrin-34) (G34); Gastrin (Gastrin component III) (Gastrin-17) (G17); Gastrin-14 (G14); Gastrin-6 (G6)]	Secreted
1317	CXL16_HUMAN	CXCL16 SCYB16 SRPSOX UNQ2759/PRO6714	C-X-C motif chemokine 16 (Scavenger receptor for phosphatidylserine and oxidized low density lipoprotein) (SR-PSOX) (Small-inducible cytokine B16) (Transmembrane chemokine CXCL16)	Cell membrane
1318	GRAN_HUMAN	GCA GCL	Grancalcin	Cytoplasm
1319	ES1_HUMAN	C21orf33 HES1 KNPI	ES1 protein homolog, mitochondrial (Protein GT335) (Protein KNP-I)	Mitochondrion
1320	HES1_HUMAN	HES1 BHLHB39 HL HRY	Transcription factor HES-1 (Class B basic helix-loop-helix protein 39) (bHLHb39) (Hairy and enhancer of split 1) (Hairy homolog) (Hairy-like protein) (hHL)	Nucleus
1321	TLE3_HUMAN	TLE3 KIAA1547	Transducin-like enhancer protein 3 (Enhancer of split groucho-like protein 3) (ESG3)	Nucleus
1322	BCS1_HUMAN	BCS1L BCS1	Mitochondrial chaperone BCS1 (h-BCS1) (BCS1-like protein)	Mitochondrion membrane
1323	LCAP_HUMAN	LNPEP OTASE	Leucyl-cystinyl aminopeptidase (Cystinyl aminopeptidase) (EC 3.4.11.3) (Insulin-regulated membrane aminopeptidase) (Insulin-responsive aminopeptidase) (IRAP) (Oxytocinase) (OTase) (Placental leucine aminopeptidase) (P-LAP) [Cleaved into: Leucyl-cystinyl aminopeptidase, pregnancy serum form]	Cell membrane
1324	DNAS1_HUMAN	DNASE1 DNL1 DRNI	Deoxyribonuclease-1 (EC 3.1.21.1) (Deoxyribonuclease I) (DNase I) (Dornase alfa)	Secreted
1325	FCN3_HUMAN	FCN3 FCNH HAKA1	Ficolin-3 (Collagen/fibrinogen domain-containing lectin 3 p35) (Collagen/fibrinogen domain-containing protein 3) (Hakata antigen)	Secreted
1326	MRP5_HUMAN	ABCC5 MRP5	Multidrug resistance-associated protein 5 (ATP-binding cassette sub-family C member 5) (Multi-specific organic anion transporter C) (MOAT-C) (SMRP) (pABC11)	Membrane Bound
1327	AIF1_HUMAN	AIF1 G1 IBA1	Allograft inflammatory factor 1 (AIF-1) (Ionized calcium-binding adapter molecule 1) (Protein G1)	Cytoplasm
1328	SEPP1_HUMAN	SELENOP SELP SEPP1	Selenoprotein P (SeP)	Secreted
1329	MK07_HUMAN	MAPK7 BMK1 ERK5 PRKM7	Mitogen-activated protein kinase 7 (MAP kinase 7) (MAPK 7) (EC 2.7.11.24) (Big MAP kinase 1) (BMK-1) (Extracellular signal-regulated kinase 5) (ERK-5)	Cytoplasm
1330	FOXA2_HUMAN	FOXA2 HNF3B TCF3B	Hepatocyte nuclear factor 3-beta (HNF-3-beta) (HNF-3B) (Forkhead box protein A2) (Transcription factor 3B) (TCF-3B)	Nucleus
1331	STRA6_HUMAN	STRA6 PP14296 UNQ3126/PRO10282/PRO19578	Receptor for retinol uptake STRA6 (Retinol-binding protein receptor STRA6) (Stimulated by retinoic acid gene 6 protein homolog)	Cell membrane
1332	PI2R_HUMAN	PTGIR PRIPR	Prostacyclin receptor (Prostaglandin I2 receptor) (PGI receptor) (PGI2 receptor) (Prostanoid IP receptor)	Cell membrane
1333	AK1BA_HUMAN	AKR1B10 AKR1B11	Aldo-keto reductase family 1 member B10 (EC 1.1.1.-) (ARL-1) (Aldose reductase-like) (Aldose reductase-related protein) (ARP) (hARP) (Small intestine reductase) (SI reductase)	Lysosome
1334	TNR4_HUMAN	TNFRSF4 TXGP1L	Tumor necrosis factor receptor superfamily member 4 (ACT35 antigen) (OX40L receptor) (TAX transcriptionally-activated glycoprotein 1 receptor) (CD antigen CD134)	Membrane Bound
1335	OST48_HUMAN	DDOST KIAA0115 OST48 OK/SW-cl.45	Dolichyl-diphosphooligosaccharide--protein glycosyltransferase 48 kDa subunit (DDOST 48 kDa subunit) (Oligosaccharyl transferase 48 kDa subunit)	Endoplasmic Reticulum
1336	P5F1B_HUMAN	POU5F1B OCT4PG1 OTF3C OTF3P1 POU5F1P1 POU5FLC20 POU5FLC8	Putative POU domain, class 5, transcription factor 1B (Oct4-pg1) (Octamer-binding protein 3-like) (Octamer-binding transcription factor 3-like)	Nucleus
1337	SELS_HUMAN	SELENOS SELS VIMP AD-015 SBBI8	Selenoprotein S (SelS) (VCP-interacting membrane protein)	Endoplasmic Reticulum
1338	CREM_HUMAN	CREM	cAMP-responsive element modulator (Inducible cAMP early repressor) (ICER)	Nucleus
1339	SOX4_HUMAN	SOX4	Transcription factor SOX-4	Nucleus
1340	INSM1_HUMAN	INSM1 IA1	Insulinoma-associated protein 1 (Zinc finger protein IA-1)	Nucleus
1341	NRF1_HUMAN	NRF1	Nuclear respiratory factor 1 (NRF-1) (Alpha palindromic-binding protein) (Alpha-pal)	Nucleus
1342	WDR27_HUMAN	WDR27	WD repeat-containing protein 27	Secreted
1343	ACACB_HUMAN	ACACB ACC2 ACCB	Acetyl-CoA carboxylase 2 (EC 6.4.1.2) (ACC-beta) [Includes: Biotin carboxylase (EC 6.3.4.14)]	Mitochondrion
1344	ECE1_HUMAN	ECE1	Endothelin-converting enzyme 1 (ECE-1) (EC 3.4.24.71)	Cell membrane
1345	HEXB_HUMAN	HEXB HCC7	Beta-hexosaminidase subunit beta (EC 3.2.1.52) (Beta-N-acetylhexosaminidase subunit beta) (Hexosaminidase subunit B) (Cervical cancer proto-oncogene 7 protein) (HCC-7) (N-acetyl-beta-glucosaminidase subunit beta) [Cleaved into: Beta-hexosaminidase subunit beta chain B; Beta-hexosaminidase subunit beta chain A]	Lysosome
1346	DDAH1_HUMAN	DDAH1 DDAH	N(G),N(G)-dimethylarginine dimethylaminohydrolase 1 (DDAH-1) (Dimethylarginine dimethylaminohydrolase 1) (EC 3.5.3.18) (DDAHI) (Dimethylargininase-1)	Secreted
1347	ARHGB_HUMAN	ARHGEF11 KIAA0380	Rho guanine nucleotide exchange factor 11 (PDZ-RhoGEF)	Cytoplasm
1348	SC5A1_HUMAN	SLC5A1 NAGT SGLT1	Sodium/glucose cotransporter 1 (Na(+)/glucose cotransporter 1) (High affinity sodium-glucose cotransporter) (Solute carrier family 5 member 1)	Membrane Bound
1349	PTGIS_HUMAN	PTGIS CYP8 CYP8A1	Prostacyclin synthase (EC 5.3.99.4) (Prostaglandin I2 synthase)	Endoplasmic Reticulum
1350	ACHB4_HUMAN	CHRNB4	Neuronal acetylcholine receptor subunit beta-4	Post synaptic membrane
1351	TPIS_HUMAN	TPI1 TPI	Triosephosphate isomerase (TIM) (EC 5.3.1.1) (Triose-phosphate isomerase)	Nucleus
1352	CBPE_HUMAN	CPE	Carboxypeptidase E (CPE) (EC 3.4.17.10) (Carboxypeptidase H) (CPH) (Enkephalin convertase) (Prohormone-processing carboxypeptidase)	Cytoplasm
1353	PBX1_HUMAN	PBX1 PRL	Pre-B-cell leukemia transcription factor 1 (Homeobox protein PBX1) (Homeobox protein PRL)	Nucleus
1354	MTR1A_HUMAN	MTNR1A	Melatonin receptor type 1A (Mel-1A-R) (Mel1a receptor)	Cell membrane
1355	PRDX4_HUMAN	PRDX4	Peroxiredoxin-4 (EC 1.11.1.15) (Antioxidant enzyme AOE372) (AOE37-2) (Peroxiredoxin IV) (Prx-IV) (Thioredoxin peroxidase AO372) (Thioredoxin-dependent peroxide reductase A0372)	Cytoplasm
1356	S22A4_HUMAN	SLC22A4 ETT OCTN1 UT2H	Solute carrier family 22 member 4 (Ergothioneine transporter) (ET transporter) (Organic cation/carnitine transporter 1)	Membrane Bound
1357	MC3R_HUMAN	MC3R	Melanocortin receptor 3 (MC3-R)	Cell membrane
1358	LN28A_HUMAN	LIN28A CSDD1 LIN28 ZCCHC1	Protein lin-28 homolog A (Lin-28A) (Zinc finger CCHC domain-containing protein 1)	Cytoplasm
1359	ESM1_HUMAN	ESM1	Endothelial cell-specific molecule 1 (ESM-1)	Secreted
1360	WDR19_HUMAN	WDR19 IFT144 KIAA1638	WD repeat-containing protein 19 (Intraflagellar transport 144 homolog)	Cytoplasm
1361	PR15B_HUMAN	PPP1R15B	Protein phosphatase 1 regulatory subunit 15B	Membrane Bound
1362	CAPSL_HUMAN	CAPSL	Calcyphosin-like protein	Cytoplasm
1363	TNR9_HUMAN	TNFRSF9 CD137 ILA	Tumor necrosis factor receptor superfamily member 9 (4-1BB ligand receptor) (CDw137) (T-cell antigen 4-1BB homolog) (T-cell antigen ILA) (CD antigen CD137)	Membrane Bound
1364	NR4A3_HUMAN	NR4A3 CHN CSMF MINOR NOR1 TEC	Nuclear receptor subfamily 4 group A member 3 (Mitogen-induced nuclear orphan receptor) (Neuron-derived orphan receptor 1) (Nuclear hormone receptor NOR-1)	Nucleus
1365	CP7A1_HUMAN	CYP7A1 CYP7	Cholesterol 7-alpha-monooxygenase (EC 1.14.14.23) (CYPVII) (Cholesterol 7-alpha-hydroxylase) (Cytochrome P450 7A1)	Endoplasmic Reticulum
1366	DPA1_HUMAN	HLA-DPA1 HLA-DP1A HLASB	HLA class II histocompatibility antigen, DP alpha 1 chain (DP(W3)) (DP(W4)) (HLA-SB alpha chain) (MHC class II DP3-alpha) (MHC class II DPA1)	Cell membrane
1367	GSH1_HUMAN	GCLC GLCL GLCLC	Glutamate--cysteine ligase catalytic subunit (EC 6.3.2.2) (GCS heavy chain) (Gamma-ECS) (Gamma-glutamylcysteine synthetase)	Membrane Bound
1368	RD3_HUMAN	RD3 C1orf36	Protein RD3 (Retinal degeneration protein 3)	Secreted
1369	CGL_HUMAN	CTH	Cystathionine gamma-lyase (EC 4.4.1.1) (Cysteine-protein sulfhydrase) (Gamma-cystathionase)	Cytoplasm
1370	VSIG2_HUMAN	VSIG2 CTH CTXL UNQ2770/PRO7154	V-set and immunoglobulin domain-containing protein 2 (Cortical thymocyte-like protein) (CT-like protein)	Membrane Bound
1371	LGMN_HUMAN	LGMN PRSC1	Legumain (EC 3.4.22.34) (Asparaginyl endopeptidase) (Protease, cysteine 1)	Lysosome
1372	PK3CD_HUMAN	PIK3CD	Phosphatidylinositol 4,5-bisphosphate 3-kinase catalytic subunit delta isoform (PI3-kinase subunit delta) (PI3K-delta) (PI3Kdelta) (PtdIns-3-kinase subunit delta) (EC 2.7.1.153) (Phosphatidylinositol 4,5-bisphosphate 3-kinase 110 kDa catalytic subunit delta) (PtdIns-3-kinase subunit p110-delta) (p110delta)	Cytoplasm
1373	CD2AP_HUMAN	CD2AP	CD2-associated protein (Adapter protein CMS) (Cas ligand with multiple SH3 domains)	Cytoplasm
1374	PASK_HUMAN	PASK KIAA0135	PAS domain-containing serine/threonine-protein kinase (PAS-kinase) (PASKIN) (hPASK) (EC 2.7.11.1)	Cytoplasm
1375	ALR_HUMAN	GFER ALR HERV1 HPO	FAD-linked sulfhydryl oxidase ALR (EC 1.8.3.2) (Augmenter of liver regeneration) (hERV1) (Hepatopoietin)	Mitochondrion membrane
1376	TOM40_HUMAN	TOMM40 C19orf1 PEREC1 TOM40	Mitochondrial import receptor subunit TOM40 homolog (Protein Haymaker) (Translocase of outer membrane 40 kDa subunit homolog) (p38.5)	Mitochondrion membrane
1377	M3K14_HUMAN	MAP3K14 NIK	Mitogen-activated protein kinase kinase kinase 14 (EC 2.7.11.25) (NF-kappa-beta-inducing kinase) (HsNIK) (Serine/threonine-protein kinase NIK)	Cytoplasm
1378	SDHA_HUMAN	SDHA SDH2 SDHF	Succinate dehydrogenase [ubiquinone] flavoprotein subunit, mitochondrial (EC 1.3.5.1) (Flavoprotein subunit of complex II) (Fp)	Mitochondrion membrane
1379	CPT1A_HUMAN	CPT1A CPT1	Carnitine O-palmitoyltransferase 1, liver isoform (CPT1-L) (EC 2.3.1.21) (Carnitine O-palmitoyltransferase I, liver isoform) (CPT I) (CPTI-L) (Carnitine palmitoyltransferase 1A)	Mitochondrion membrane
1380	AGRP_HUMAN	AGRP AGRT ART	Agouti-related protein	Secreted
1381	ATPB_HUMAN	ATP5F1B ATP5B ATPMB ATPSB	ATP synthase subunit beta, mitochondrial (EC 3.6.3.14) (ATP synthase F1 subunit beta)	Mitochondrion membrane
1382	TCF7_HUMAN	TCF7 TCF1	Transcription factor 7 (TCF-7) (T-cell-specific transcription factor 1) (T-cell factor 1) (TCF-1)	Nucleus
1383	VATH_HUMAN	ATP6V1H CGI-11	V-type proton ATPase subunit H (V-ATPase subunit H) (Nef-binding protein 1) (NBP1) (Protein VMA13 homolog) (V-ATPase 50/57 kDa subunits) (Vacuolar proton pump subunit H) (Vacuolar proton pump subunit SFD)	Nucleus
1384	CXA4_HUMAN	GJA4	Gap junction alpha-4 protein (Connexin-37) (Cx37)	Cell membrane
1385	GPX3_HUMAN	GPX3 GPXP	Glutathione peroxidase 3 (GPx-3) (GSHPx-3) (EC 1.11.1.9) (Extracellular glutathione peroxidase) (Plasma glutathione peroxidase) (GPx-P) (GSHPx-P)	Secreted
1386	ASIP_HUMAN	ASIP AGTI AGTIL ASP	Agouti-signaling protein (ASP) (Agouti switch protein)	Secreted
1387	IL1AP_HUMAN	IL1RAP C3orf13 IL1R3	Interleukin-1 receptor accessory protein (IL-1 receptor accessory protein) (IL-1RAcP) (Interleukin-1 receptor 3) (IL-1R-3) (IL-1R3)	Cell membrane
1388	SUV91_HUMAN	SUV39H1 KMT1A SUV39H	Histone-lysine N-methyltransferase SUV39H1 (EC 2.1.1.43) (Histone H3-K9 methyltransferase 1) (H3-K9-HMTase 1) (Lysine N-methyltransferase 1A) (Position-effect variegation 3-9 homolog) (Suppressor of variegation 3-9 homolog 1) (Su(var)3-9 homolog 1)	Nucleus
1389	DMA_HUMAN	HLA-DMA DMA RING6	HLA class II histocompatibility antigen, DM alpha chain (MHC class II antigen DMA) (Really interesting new gene 6 protein)	Endosome membrane
1390	POLI_HUMAN	POLI RAD30B	DNA polymerase iota (EC 2.7.7.7) (Eta2) (RAD30 homolog B)	Nucleus
1391	C1QT3_HUMAN	C1QTNF3 CTRP3 UNQ753/PRO1484	Complement C1q tumor necrosis factor-related protein 3 (Collagenous repeat-containing sequence 26 kDa protein) (CORS26) (Secretory protein CORS26)	Secreted
1392	SETD7_HUMAN	SETD7 KIAA1717 KMT7 SET7 SET9	Histone-lysine N-methyltransferase SETD7 (EC 2.1.1.43) (Histone H3-K4 methyltransferase SETD7) (H3-K4-HMTase SETD7) (Lysine N-methyltransferase 7) (SET domain-containing protein 7) (SET7/9)	Nucleus
1393	CART_HUMAN	CARTPT CART	Cocaine- and amphetamine-regulated transcript protein [Cleaved into: CART(1-39); CART(42-89)]	Secreted
1394	FSTL3_HUMAN	FSTL3 FLRG UNQ674/PRO1308	Follistatin-related protein 3 (Follistatin-like protein 3) (Follistatin-related gene protein)	Nucleus
1395	MAFA_HUMAN	MAFA	Transcription factor MafA (Pancreatic beta-cell-specific transcriptional activator) (Transcription factor RIPE3b1) (V-maf musculoaponeurotic fibrosarcoma oncogene homolog A)	Nucleus
1396	KLRG1_HUMAN	KLRG1 CLEC15A MAFA MAFAL	Killer cell lectin-like receptor subfamily G member 1 (C-type lectin domain family 15 member A) (ITIM-containing receptor MAFA-L) (MAFA-like receptor) (Mast cell function-associated antigen)	Cell membrane
1397	KAIN_HUMAN	SERPINA4 KST PI4	Kallistatin (Kallikrein inhibitor) (Peptidase inhibitor 4) (PI-4) (Serpin A4)	Secreted
1398	AHI1_HUMAN	AHI1	Jouberin (Abelson helper integration site 1 protein homolog) (AHI-1)	Cytoplasm
1399	CTRC_HUMAN	CTRC CLCR	Chymotrypsin-C (EC 3.4.21.2) (Caldecrin)	Cytoplasm
1400	SLAF1_HUMAN	SLAMF1 SLAM	Signaling lymphocytic activation molecule (CDw150) (IPO-3) (SLAM family member 1) (CD antigen CD150)	Cell membrane
1401	CAH1_HUMAN	CA1	Carbonic anhydrase 1 (EC 4.2.1.1) (Carbonate dehydratase I) (Carbonic anhydrase B) (CAB) (Carbonic anhydrase I) (CA-I)	Cytoplasm
1402	IL19_HUMAN	IL19 ZMDA1	Interleukin-19 (IL-19) (Melanoma differentiation-associated protein-like protein) (NG.1)	Secreted
1403	SLMAP_HUMAN	SLMAP KIAA1601 SLAP UNQ1847/PRO3577	Sarcolemmal membrane-associated protein (Sarcolemmal-associated protein)	Cell membrane
1404	GYS1_HUMAN	GYS1 GYS	Glycogen [starch] synthase, muscle (EC 2.4.1.11)	Cytosol
1405	MYO9B_HUMAN	MYO9B MYR5	Unconventional myosin-IXb (Unconventional myosin-9b)	Cytoplasm
1406	ACACA_HUMAN	ACACA ACAC ACC1 ACCA	Acetyl-CoA carboxylase 1 (ACC1) (EC 6.4.1.2) (ACC-alpha) [Includes: Biotin carboxylase (EC 6.3.4.14)]	Cytoplasm
1407	NCTR1_HUMAN	NCR1 LY94	Natural cytotoxicity triggering receptor 1 (Lymphocyte antigen 94 homolog) (NK cell-activating receptor) (Natural killer cell p46-related protein) (NK-p46) (NKp46) (hNKp46) (CD antigen CD335)	Cytoplasm
1408	MOT5_HUMAN	SLC16A4 MCT4 MCT5	Monocarboxylate transporter 5 (MCT 5) (Monocarboxylate transporter 4) (MCT 4) (Solute carrier family 16 member 4)	Cell membrane
1409	NNMT_HUMAN	NNMT	Nicotinamide N-methyltransferase (EC 2.1.1.1)	Cytoplasm
1410	NEIL1_HUMAN	NEIL1	Endonuclease 8-like 1 (EC 3.2.2.-) (EC 4.2.99.18) (DNA glycosylase/AP lyase Neil1) (DNA-(apurinic or apyrimidinic site) lyase Neil1) (Endonuclease VIII-like 1) (FPG1) (Nei homolog 1) (NEH1) (Nei-like protein 1)	Cytoplasm
1411	MAF_HUMAN	MAF	Transcription factor Maf (Proto-oncogene c-Maf) (V-maf musculoaponeurotic fibrosarcoma oncogene homolog)	Nucleus
1412	ISL1_HUMAN	ISL1	Insulin gene enhancer protein ISL-1 (Islet-1)	Nucleus
1413	F16P1_HUMAN	FBP1 FBP	Fructose-1,6-bisphosphatase 1 (FBPase 1) (EC 3.1.3.11) (D-fructose-1,6-bisphosphate 1-phosphohydrolase 1) (Liver FBPase)	Membrane Bound
1414	NEGR1_HUMAN	NEGR1 IGLON4 UNQ2433/PRO4993	Neuronal growth regulator 1 (IgLON family member 4)	Cell membrane
1415	GPNMB_HUMAN	GPNMB HGFIN NMB UNQ1725/PRO9925	Transmembrane glycoprotein NMB (Transmembrane glycoprotein HGFIN)	Cell membrane
1416	HYAL1_HUMAN	HYAL1 LUCA1	Hyaluronidase-1 (Hyal-1) (EC 3.2.1.35) (Hyaluronoglucosaminidase-1) (Lung carcinoma protein 1) (LuCa-1)	Secreted
1417	CML1_HUMAN	CMKLR1 CHEMR23 DEZ	Chemokine-like receptor 1 (G-protein coupled receptor ChemR23) (G-protein coupled receptor DEZ)	Cell membrane
1418	G6PE_HUMAN	H6PD GDH	GDH/6PGL endoplasmic bifunctional protein [Includes: Glucose 1-dehydrogenase (EC 1.1.1.47) (Glucose-6-phosphate dehydrogenase) (EC 1.1.1.363); 6-phosphogluconolactonase (6PGL) (EC 3.1.1.31)]	Endoplasmic Reticulum
1419	SFRP5_HUMAN	SFRP5 FRP1B SARP3	Secreted frizzled-related protein 5 (sFRP-5) (Frizzled-related protein 1b) (FRP-1b) (Secreted apoptosis-related protein 3) (SARP-3)	Secreted
1420	SC6A6_HUMAN	SLC6A6	Sodium- and chloride-dependent taurine transporter (Solute carrier family 6 member 6)	Cell membrane
1421	SFRP4_HUMAN	SFRP4 FRPHE	Secreted frizzled-related protein 4 (sFRP-4) (Frizzled protein, human endometrium) (FrpHE)	Secreted
1422	PEMT_HUMAN	PEMT PEMPT PNMT	Phosphatidylethanolamine N-methyltransferase (PEAMT) (PEMT) (EC 2.1.1.17) (EC 2.1.1.71) (PEMT2) (Phospholipid methyltransferase) (PLMT)	Endoplasmic Reticulum
1423	DACH1_HUMAN	DACH1 DACH	Dachshund homolog 1 (Dach1)	Nucleus
1424	IGHE_HUMAN	IGHE	Immunoglobulin heavy constant epsilon (Ig epsilon chain C region) (Ig epsilon chain C region ND)	Secreted
1425	PAHO_HUMAN	PPY PNP	Pancreatic prohormone (Pancreatic polypeptide) (PP) (Obinepitide) [Cleaved into: Pancreatic hormone (PH); Pancreatic icosapeptide (PI)]	Secreted
1426	PDK4_HUMAN	PDK4 PDHK4	[Pyruvate dehydrogenase (acetyl-transferring)] kinase isozyme 4, mitochondrial (EC 2.7.11.2) (Pyruvate dehydrogenase kinase isoform 4)	Mitochondrion matrix
1427	S47A1_HUMAN	SLC47A1 MATE1	Multidrug and toxin extrusion protein 1 (MATE-1) (hMATE-1) (Solute carrier family 47 member 1)	Cell membrane
1428	PHLD_HUMAN	GPLD1 PIGPLD1	Phosphatidylinositol-glycan-specific phospholipase D (PI-G PLD) (EC 3.1.4.50) (Glycoprotein phospholipase D) (Glycosyl-phosphatidylinositol-specific phospholipase D) (GPI-PLD) (GPI-specific phospholipase D)	Secreted
1429	AL7A1_HUMAN	ALDH7A1 ATQ1	Alpha-aminoadipic semialdehyde dehydrogenase (Alpha-AASA dehydrogenase) (EC 1.2.1.31) (Aldehyde dehydrogenase family 7 member A1) (EC 1.2.1.3) (Antiquitin-1) (Betaine aldehyde dehydrogenase) (EC 1.2.1.8) (Delta1-piperideine-6-carboxylate dehydrogenase) (P6c dehydrogenase)	Cytoplasm
1430	PARL_HUMAN	PARL PSARL PRO2207	Presenilins-associated rhomboid-like protein, mitochondrial (EC 3.4.21.105) (Mitochondrial intramembrane cleaving protease PARL) [Cleaved into: P-beta (Pbeta)]	Mitochondrion membrane
1431	PYC_HUMAN	PC	Pyruvate carboxylase, mitochondrial (EC 6.4.1.1) (Pyruvic carboxylase) (PCB)	Mitochondrion matrix
1432	NKX61_HUMAN	NKX6-1 NKX6A	Homeobox protein Nkx-6.1 (Homeobox protein NK-6 homolog A)	Nucleus
1433	DDIT4_HUMAN	DDIT4 REDD1 RTP801	DNA damage-inducible transcript 4 protein (HIF-1 responsive protein RTP801) (Protein regulated in development and DNA damage response 1) (REDD-1)	Mitochondrion
1434	BBS10_HUMAN	BBS10 C12orf58	Bardet-Biedl syndrome 10 protein	Cilium
1435	PREX1_HUMAN	PREX1 KIAA1415	Phosphatidylinositol 3,4,5-trisphosphate-dependent Rac exchanger 1 protein (P-Rex1) (PtdIns(3,4,5)-dependent Rac exchanger 1)	Cytoplasm
1436	PON3_HUMAN	PON3	Serum paraoxonase/lactonase 3 (EC 3.1.1.2) (EC 3.1.1.81) (EC 3.1.8.1)	Extracellular matrix
1437	PENK_HUMAN	PENK	Proenkephalin-A [Cleaved into: Synenkephalin; Met-enkephalin (Opioid growth factor) (OGF); PENK(114-133); PENK(143-183); Met-enkephalin-Arg-Gly-Leu; Leu-enkephalin; PENK(237-258); Met-enkephalin-Arg-Phe]	Secreted
1438	PHLP1_HUMAN	PHLPP1 KIAA0606 PHLPP PLEKHE1 SCOP	PH domain leucine-rich repeat-containing protein phosphatase 1 (EC 3.1.3.16) (Pleckstrin homology domain-containing family E member 1) (PH domain-containing family E member 1) (Suprachiasmatic nucleus circadian oscillatory protein) (hSCOP)	Cytoplasm
1439	CASQ1_HUMAN	CASQ1 CASQ	Calsequestrin-1 (Calmitine) (Calsequestrin, skeletal muscle isoform)	Endoplasmic Reticulum
1440	IL20_HUMAN	IL20 ZCYTO10 UNQ852/PRO1801	Interleukin-20 (IL-20) (Cytokine Zcyto10)	Secreted
1441	IL17B_HUMAN	IL17B IL20 NIRF ZCYTO7 UNQ516/PRO1031	Interleukin-17B (IL-17B) (Cytokine Zcyto7) (Interleukin-20) (IL-20) (Neuronal interleukin-17-related factor)	Secreted
1442	FFAR4_HUMAN	FFAR4 GPR120 GPR129 O3FAR1 PGR4	Free fatty acid receptor 4 (G-protein coupled receptor 120) (G-protein coupled receptor 129) (G-protein coupled receptor GT01) (G-protein coupled receptor PGR4) (Omega-3 fatty acid receptor 1)	Cell membrane
1443	IKBL1_HUMAN	NFKBIL1 IKBL	NF-kappa-B inhibitor-like protein 1 (Inhibitor of kappa B-like protein) (I-kappa-B-like protein) (IkappaBL) (Nuclear factor of kappa light polypeptide gene enhancer in B-cells inhibitor-like 1)	Nucleus
1444	NEUM_HUMAN	GAP43	Neuromodulin (Axonal membrane protein GAP-43) (Growth-associated protein 43) (Neural phosphoprotein B-50) (pp46)	Cell membrane
1445	DUT_HUMAN	DUT	Deoxyuridine 5'-triphosphate nucleotidohydrolase, mitochondrial (dUTPase) (EC 3.6.1.23) (dUTP pyrophosphatase)	Nucleus
1446	PP13_HUMAN	LGALS13 PLAC8	Galactoside-binding soluble lectin 13 (Galectin-13) (Gal-13) (Placental tissue protein 13) (PP13) (Placental protein 13)	Cytoplasm
1447	HINT1_HUMAN	HINT1 HINT PKCI1 PRKCNH1	Histidine triad nucleotide-binding protein 1 (EC 3.-.-.-) (Adenosine 5'-monophosphoramidase) (Protein kinase C inhibitor 1) (Protein kinase C-interacting protein 1) (PKCI-1)	Cytoplasm
1448	ATP4A_HUMAN	ATP4A	Potassium-transporting ATPase alpha chain 1 (EC 3.6.3.10) (Gastric H(+)/K(+) ATPase subunit alpha) (Proton pump)	Cell membrane
1449	KCNJ8_HUMAN	KCNJ8	ATP-sensitive inward rectifier potassium channel 8 (Inward rectifier K(+) channel Kir6.1) (Potassium channel, inwardly rectifying subfamily J member 8) (uKATP-1)	Membrane bound
1450	KIF6_HUMAN	KIF6 C6orf102	Kinesin-like protein KIF6	Cytoplasm
1451	INSI1_HUMAN	INSIG1	Insulin-induced gene 1 protein (INSIG-1)	Endoplasmic Reticulum
1452	STX4_HUMAN	STX4 STX4A	Syntaxin-4 (Renal carcinoma antigen NY-REN-31)	Cell membrane
1453	DEF3_HUMAN	DEFA3 DEF3	Neutrophil defensin 3 (Defensin, alpha 3) (HNP-3) (HP-3) (HP3) [Cleaved into: HP 3-56; Neutrophil defensin 2 (HNP-2) (HP-2) (HP2)]	Secreted
1454	MEST_HUMAN	MEST PEG1	Mesoderm-specific transcript homolog protein (EC 3.-.-.-) (Paternally-expressed gene 1 protein)	Endoplasmic Reticulum
1455	DOA_HUMAN	HLA-DOA HLA-DNA HLA-DZA	HLA class II histocompatibility antigen, DO alpha chain (MHC DN-alpha) (MHC DZ alpha) (MHC class II antigen DOA)	Endosome membrane
1456	GSTA4_HUMAN	GSTA4	Glutathione S-transferase A4 (EC 2.5.1.18) (GST class-alpha member 4) (Glutathione S-transferase A4-4)	Cytoplasm
1457	SOX6_HUMAN	SOX6	Transcription factor SOX-6	Nucleus
1458	OGA_HUMAN	MGEA5 HEXC KIAA0679 MEA5	Protein O-GlcNAcase (OGA) (EC 3.2.1.169) (Beta-N-acetylglucosaminidase) (Beta-N-acetylhexosaminidase) (Beta-hexosaminidase) (Meningioma-expressed antigen 5) (N-acetyl-beta-D-glucosaminidase) (N-acetyl-beta-glucosaminidase) (Nuclear cytoplasmic O-GlcNAcase and acetyltransferase) (NCOAT)	Nucleus
1459	TNR18_HUMAN	TNFRSF18 AITR GITR UNQ319/PRO364	Tumor necrosis factor receptor superfamily member 18 (Activation-inducible TNFR family receptor) (Glucocorticoid-induced TNFR-related protein) (CD antigen CD357)	Cell membrane
1460	FYB1_HUMAN	FYB1 FYB SLAP130	FYN-binding protein 1 (Adhesion and degranulation promoting adaptor protein) (ADAP) (FYB-120/130) (p120/p130) (FYN-T-binding protein) (SLAP-130) (SLP-76-associated phosphoprotein)	Cytoplasm
1461	ARHGC_HUMAN	ARHGEF12 KIAA0382 LARG	Rho guanine nucleotide exchange factor 12 (Leukemia-associated RhoGEF)	Cytoplasm
1462	MIME_HUMAN	OGN OIF SLRR3A	Mimecan (Osteoglycin) (Osteoinductive factor) (OIF)	Secreted
1463	PDGFC_HUMAN	PDGFC SCDGF UNQ174/PRO200	Platelet-derived growth factor C (PDGF-C) (Fallotein) (Spinal cord-derived growth factor) (SCDGF) (VEGF-E) [Cleaved into: Platelet-derived growth factor C, latent form (PDGFC latent form); Platelet-derived growth factor C, receptor-binding form (PDGFC receptor-binding form)]	Cytoplasm
1464	AMYP_HUMAN	AMY2A	Pancreatic alpha-amylase (PA) (EC 3.2.1.1) (1,4-alpha-D-glucan glucanohydrolase)	Extracellular matrix
1465	COX1_HUMAN	MT-CO1 COI COXI MTCO1	Cytochrome c oxidase subunit 1 (EC 1.9.3.1) (Cytochrome c oxidase polypeptide I)	Mitochondrion matrix
1466	DAPK3_HUMAN	DAPK3 ZIPK	Death-associated protein kinase 3 (DAP kinase 3) (EC 2.7.11.1) (DAP-like kinase) (Dlk) (MYPT1 kinase) (Zipper-interacting protein kinase) (ZIP-kinase)	Nucleus
1467	PCCA_HUMAN	PCCA	Propionyl-CoA carboxylase alpha chain, mitochondrial (PCCase subunit alpha) (EC 6.4.1.3) (Propanoyl-CoA:carbon dioxide ligase subunit alpha)	Mitochondrion matrix
1468	PHS_HUMAN	PCBD1 DCOH PCBD	Pterin-4-alpha-carbinolamine dehydratase (PHS) (EC 4.2.1.96) (4-alpha-hydroxy-tetrahydropterin dehydratase) (Dimerization cofactor of hepatocyte nuclear factor 1-alpha) (DCoH) (Dimerization cofactor of HNF1) (Phenylalanine hydroxylase-stimulating protein) (Pterin carbinolamine dehydratase) (PCD)	Cytoplasm
1469	SORC1_HUMAN	SORCS1 SORCS	VPS10 domain-containing receptor SorCS1 (hSorCS)	Membrane bound
1470	PCD18_HUMAN	PCDH18 KIAA1562	Protocadherin-18	Cell membrane
1471	PDLI5_HUMAN	PDLIM5 ENH L9	PDZ and LIM domain protein 5 (Enigma homolog) (Enigma-like PDZ and LIM domains protein)	Cell membrane
1472	JHD2C_HUMAN	JMJD1C JHDM2C KIAA1380 TRIP8	Probable JmjC domain-containing histone demethylation protein 2C (EC 1.14.11.-) (Jumonji domain-containing protein 1C) (Thyroid receptor-interacting protein 8) (TR-interacting protein 8) (TRIP-8)	Nucleus
1473	S29A3_HUMAN	SLC29A3 ENT3 UNQ717/PRO1380	Equilibrative nucleoside transporter 3 (hENT3) (Solute carrier family 29 member 3)	Membrane bound
1474	TLL1_HUMAN	TLL1 TLL	Tolloid-like protein 1 (EC 3.4.24.-)	Secreted
1475	UCN3_HUMAN	UCN3 SPC	Urocortin-3 (Stresscopin) (Urocortin III) (Ucn III)	Secreted
1476	HCDH_HUMAN	HADH HAD HADHSC SCHAD	Hydroxyacyl-coenzyme A dehydrogenase, mitochondrial (HCDH) (EC 1.1.1.35) (Medium and short-chain L-3-hydroxyacyl-coenzyme A dehydrogenase) (Short-chain 3-hydroxyacyl-CoA dehydrogenase)	Mitochondrion matrix
1477	S22AB_HUMAN	SLC22A11 OAT4	Solute carrier family 22 member 11 (Organic anion transporter 4)	Cell membrane
1478	VNN1_HUMAN	VNN1	Pantetheinase (EC 3.5.1.92) (Pantetheine hydrolase) (Tiff66) (Vascular non-inflammatory molecule 1) (Vanin-1)	Cell membrane
1479	SUIS_HUMAN	SI	Sucrase-isomaltase, intestinal [Cleaved into: Sucrase (EC 3.2.1.48); Isomaltase (EC 3.2.1.10)]	Apical cell membrane
1480	C1QT1_HUMAN	C1QTNF1 CTRP1 UNQ310/PRO353	Complement C1q tumor necrosis factor-related protein 1 (G protein-coupled receptor-interacting protein) (GIP)	Secreted
1481	DEAF1_HUMAN	DEAF1 SPN ZMYND5	Deformed epidermal autoregulatory factor 1 homolog (Nuclear DEAF-1-related transcriptional regulator) (NUDR) (Suppressin) (Zinc finger MYND domain-containing protein 5)	Nucleus
1482	COL_HUMAN	CLPS	Colipase	Secreted
1483	TALDO_HUMAN	TALDO1 TAL TALDO TALDOR	Transaldolase (EC 2.2.1.2)	Cytoplasm
1484	TIMD4_HUMAN	TIMD4 TIM4	T-cell immunoglobulin and mucin domain-containing protein 4 (TIMD-4) (T-cell immunoglobulin mucin receptor 4) (TIM-4) (T-cell membrane protein 4)	Membrane bound
1485	ENHO_HUMAN	ENHO C9orf165 UNQ470/PRO830	Adropin (Energy homeostasis-associated protein)	Secreted
1486	NU6M_HUMAN	MT-ND6 MTND6 NADH6 ND6	NADH-ubiquinone oxidoreductase chain 6 (EC 1.6.5.3) (NADH dehydrogenase subunit 6)	Membrane bound
1487	NKG2E_HUMAN	KLRC3 NKG2E	NKG2-E type II integral membrane protein (NK cell receptor E) (NKG2-E-activating NK receptor)	Membrane bound
1488	CIDEA_HUMAN	CIDEA	Cell death activator CIDE-A (Cell death-inducing DFFA-like effector A)	Cytoplasm
1489	7B2_HUMAN	SCG5 SGNE1	Neuroendocrine protein 7B2 (Pituitary polypeptide) (Secretogranin V) (Secretogranin-5) (Secretory granule endocrine protein I) [Cleaved into: N-terminal peptide; C-terminal peptide]	Secreted
1490	FFAR3_HUMAN	FFAR3 GPR41	Free fatty acid receptor 3 (G-protein coupled receptor 41)	Cell membrane
1491	GANC_HUMAN	GANC	Neutral alpha-glucosidase C (EC 3.2.1.20)	Nucleus
1492	GPDA_HUMAN	GPD1	Glycerol-3-phosphate dehydrogenase [NAD(+)], cytoplasmic (GPD-C) (GPDH-C) (EC 1.1.1.8)	Cytoplasm
1493	CEAM8_HUMAN	CEACAM8 CGM6	Carcinoembryonic antigen-related cell adhesion molecule 8 (CD67 antigen) (Carcinoembryonic antigen CGM6) (Non-specific cross-reacting antigen NCA-95) (CD antigen CD66b)	Cell membrane
1494	CELA1_HUMAN	CELA1 ELA1	Chymotrypsin-like elastase family member 1 (EC 3.4.21.36) (Elastase-1) (Pancreatic elastase 1)	Secreted
1495	NUCB1_HUMAN	NUCB1 NUC	Nucleobindin-1 (CALNUC)	Golgi apparatus
1496	RAB38_HUMAN	RAB38	Ras-related protein Rab-38 (Melanoma antigen NY-MEL-1)	Cell membrane
1497	FN3K_HUMAN	FN3K	Fructosamine-3-kinase (EC 2.7.1.-)	Mitochondrion membrane
1498	PPR3B_HUMAN	PPP1R3B PPP1R4	Protein phosphatase 1 regulatory subunit 3B (Hepatic glycogen-targeting protein phosphatase 1 regulatory subunit GL) (Protein phosphatase 1 regulatory subunit 4) (PP1 subunit R4) (Protein phosphatase 1 subunit GL) (PTG)	Nucleus
1499	EXOC4_HUMAN	EXOC4 KIAA1699 SEC8 SEC8L1	Exocyst complex component 4 (Exocyst complex component Sec8)	Cell membrane
1500	FUT6_HUMAN	FUT6 FCT3A	Alpha-(1,3)-fucosyltransferase 6 (EC 2.4.1.65) (Fucosyltransferase 6) (Fucosyltransferase VI) (Fuc-TVI) (FucT-VI) (Galactoside 3-L-fucosyltransferase)	Golgi apparatus
1501	RFX6_HUMAN	RFX6 RFXDC1	DNA-binding protein RFX6 (Regulatory factor X 6) (Regulatory factor X domain-containing protein 1)	Nucleus
1502	MT1F_HUMAN	MT1F PRO0376	Metallothionein-1F (MT-1F) (Metallothionein-IF) (MT-IF)	Membrane bound
1503	ATPO_HUMAN	ATP5O ATPO	ATP synthase subunit O, mitochondrial (Oligomycin sensitivity conferral protein) (OSCP)	Mitochondrion membrane
1504	TSH1_HUMAN	TSHZ1 SDCCAG33 TSH1	Teashirt homolog 1 (Antigen NY-CO-33) (Serologically defined colon cancer antigen 33)	Nucleus
1505	FABP6_HUMAN	FABP6 ILBP ILLBP	Gastrotropin (GT) (Fatty acid-binding protein 6) (Ileal lipid-binding protein) (ILBP) (Intestinal 15 kDa protein) (I-15P) (Intestinal bile acid-binding protein) (I-BABP)	Cytoplasm
1506	TNMD_HUMAN	TNMD CHM1L UNQ771/PRO1565	Tenomodulin (TeM) (hTeM) (Chondromodulin-1-like protein) (ChM1L) (hChM1L) (Chondromodulin-I-like protein) (Myodulin) (Tendin)	Membrane bound
1507	GSTK1_HUMAN	GSTK1 HDCMD47P	Glutathione S-transferase kappa 1 (EC 2.5.1.18) (GST 13-13) (GST class-kappa) (GSTK1-1) (hGSTK1) (Glutathione S-transferase subunit 13)	Peroxisome
1508	LMX1A_HUMAN	LMX1A	LIM homeobox transcription factor 1-alpha (LIM/homeobox protein 1.1) (LMX-1.1) (LIM/homeobox protein LMX1A)	Nucleus
1509	COX3_HUMAN	MT-CO3 COIII COXIII MTCO3	Cytochrome c oxidase subunit 3 (Cytochrome c oxidase polypeptide III)	Mitochondrion membrane
1510	ANGL6_HUMAN	ANGPTL6 AGF ARP5 UNQ152/PRO178	Angiopoietin-related protein 6 (Angiopoietin-like protein 6) (Angiopoietin-related growth factor) (Angiopoietin-related protein 5)	Secreted
1511	STX8_HUMAN	STX8	Syntaxin-8	Membrane bound
1512	LRRC7_HUMAN	LRRC7 KIAA1365 LAP1	Leucine-rich repeat-containing protein 7 (Densin-180) (Densin) (Protein LAP1)	Cytoplasm
1513	SIAE_HUMAN	SIAE YSG2	Sialate O-acetylesterase (EC 3.1.1.53) (H-Lse) (Sialic acid-specific 9-O-acetylesterase)	Lysosome
1514	MBOA4_HUMAN	MBOAT4 GOAT OACT4 FKSG89	Ghrelin O-acyltransferase (EC 2.3.1.-) (Membrane-bound O-acyltransferase domain-containing protein 4) (O-acyltransferase domain-containing protein 4)	Endoplasmic reticulum
1515	NRG4_HUMAN	NRG4	Pro-neuregulin-4, membrane-bound isoform (Pro-NRG4) [Cleaved into: Neuregulin-4 (NRG-4)]	Cell membrane
1516	MED4_HUMAN	MED4 ARC36 DRIP36 VDRIP HSPC126	Mediator of RNA polymerase II transcription subunit 4 (Activator-recruited cofactor 36 kDa component) (ARC36) (Mediator complex subunit 4) (TRAP/SMCC/PC2 subunit p36 subunit) (Vitamin D3 receptor-interacting protein complex 36 kDa component) (DRIP36)	Nucleus
1517	TAGAP_HUMAN	TAGAP TAGAP1 FKSG15	T-cell activation Rho GTPase-activating protein (T-cell activation GTPase-activating protein)	Secreted
1518	AP3S1_HUMAN	AP3S1 CLAPS3	AP-3 complex subunit sigma-1 (AP-3 complex subunit sigma-3A) (Adaptor-related protein complex 3 subunit sigma-1) (Clathrin-associated/assembly/adaptor protein, small 3) (Sigma-3A-adaptin) (Sigma3A-adaptin) (Sigma-adaptin 3a)	Golgi apparatus
1519	CCNL1_HUMAN	CCNL1 BM-001 UNQ530/PRO1073	Cyclin-L1 (Cyclin-L)	Nucleus
1520	ENSA_HUMAN	ENSA	Alpha-endosulfine (ARPP-19e)	Cytoplasm
1521	DOK5_HUMAN	DOK5 C20orf180	Docking protein 5 (Downstream of tyrosine kinase 5) (Insulin receptor substrate 6) (IRS-6) (IRS6)	Membrane bound
1522	ENASE_HUMAN	ENGASE	Cytosolic endo-beta-N-acetylglucosaminidase (ENGase) (EC 3.2.1.96)	Cytoplasm
1523	DUS12_HUMAN	DUSP12	Dual specificity protein phosphatase 12 (EC 3.1.3.16) (EC 3.1.3.48) (Dual specificity tyrosine phosphatase YVH1)	Nucleus
1524	KIRR1_HUMAN	KIRREL1 KIRREL NEPH1	Kin of IRRE-like protein 1 (Kin of irregular chiasm-like protein 1) (Nephrin-like protein 1)	Cell membrane
1525	GSC_HUMAN	GSC	Homeobox protein goosecoid	Nucleus
1526	TSSP_HUMAN	PRSS16 TSSP	Thymus-specific serine protease (EC 3.4.-.-) (Serine protease 16)	Cytoplasm
1527	COX10_HUMAN	COX10	Protoheme IX farnesyltransferase, mitochondrial (EC 2.5.1.-) (Heme O synthase)	Mitochondrion membrane
1528	TFB1M_HUMAN	TFB1M CGI-75	Dimethyladenosine transferase 1, mitochondrial (EC 2.1.1.-) (Mitochondrial 12S rRNA dimethylase 1) (Mitochondrial transcription factor B1) (h-mtTFB) (h-mtTFB1) (hTFB1M) (mtTFB1) (S-adenosylmethionine-6-N', N'-adenosyl(rRNA) dimethyltransferase 1)	Mitochondrion membrane
1529	TOX_HUMAN	TOX KIAA0808	Thymocyte selection-associated high mobility group box protein TOX (Thymus high mobility group box protein TOX)	Nucleus
1530	TRPM5_HUMAN	TRPM5 LTRPC5 MTR1	Transient receptor potential cation channel subfamily M member 5 (Long transient receptor potential channel 5) (LTrpC-5) (LTrpC5) (MLSN1- and TRP-related gene 1 protein)	Cell membrane
1531	AQP11_HUMAN	AQP11 AQPX1 PSEC0027	Aquaporin-11 (AQP-11)	Membrane bound
1532	G3ST1_HUMAN	GAL3ST1 CST	Galactosylceramide sulfotransferase (GalCer sulfotransferase) (EC 2.8.2.11) (3'-phosphoadenosine-5'-phosphosulfate:GalCer sulfotransferase) (3'-phosphoadenylylsulfate:galactosylceramide 3'-sulfotransferase) (Cerebroside sulfotransferase)	Golgi apparatus
1533	CLH2_HUMAN	CLTCL1 CLH22 CLTCL CLTD	Clathrin heavy chain 2 (Clathrin heavy chain on chromosome 22) (CLH-22)	Cytoplasm
1534	NDUB6_HUMAN	NDUFB6	NADH dehydrogenase [ubiquinone] 1 beta subcomplex subunit 6 (Complex I-B17) (CI-B17) (NADH-ubiquinone oxidoreductase B17 subunit)	Mitochondrion membrane
1535	TMM27_HUMAN	TMEM27 UNQ679/PRO1312	Collectrin (Transmembrane protein 27)	Membrane bound
1536	UBP36_HUMAN	USP36 KIAA1453	Ubiquitin carboxyl-terminal hydrolase 36 (EC 3.4.19.12) (Deubiquitinating enzyme 36) (Ubiquitin thioesterase 36) (Ubiquitin-specific-processing protease 36)	Nucleus
1537	GIMA5_HUMAN	GIMAP5 IAN4L1 IAN5 IMAP3	GTPase IMAP family member 5 (Immunity-associated nucleotide 4-like 1 protein) (Immunity-associated nucleotide 5 protein) (IAN-5) (hIAN5) (Immunity-associated protein 3)	Mitochondrion membrane
1538	FETUB_HUMAN	FETUB	Fetuin-B (16G2) (Fetuin-like protein IRL685) (Gugu)	Secreted
1539	ATP8_HUMAN	MT-ATP8 ATP8 ATPASE8 MTATP8	ATP synthase protein 8 (A6L) (F-ATPase subunit 8)	Mitochondrion membrane
1540	IP6K1_HUMAN	IP6K1 IHPK1 KIAA0263	Inositol hexakisphosphate kinase 1 (InsP6 kinase 1) (EC 2.7.4.21) (Inositol hexaphosphate kinase 1)	Cytoplasm
1541	GORAB_HUMAN	GORAB NTKLBP1 SCYL1BP1	RAB6-interacting golgin (N-terminal kinase-like-binding protein 1) (NTKL-BP1) (NTKL-binding protein 1) (hNTKL-BP1) (SCY1-like 1-binding protein 1) (SCYL1-BP1) (SCYL1-binding protein 1)	Cytoplasm
1542	M4K5_HUMAN	MAP4K5	Mitogen-activated protein kinase kinase kinase kinase 5 (EC 2.7.11.1) (Kinase homologous to SPS1/STE20) (KHS) (MAPK/ERK kinase kinase kinase 5) (MEK kinase kinase 5) (MEKKK 5)	Cytoplasm
1543	C1T9A_HUMAN	C1QTNF9 C1QTNF9A UNQ6503/PRO21380	Complement C1q and tumor necrosis factor-related protein 9A (Complement C1q and tumor necrosis factor-related protein 9)	Secreted
1544	ESAM_HUMAN	ESAM UNQ220/PRO246	Endothelial cell-selective adhesion molecule	Cell membrane
1545	TIM44_HUMAN	TIMM44 MIMT44 TIM44	Mitochondrial import inner membrane translocase subunit TIM44	Mitochondrion membrane
1546	MIOX_HUMAN	MIOX ALDRL6 KSP32 RSOR	Inositol oxygenase (EC 1.13.99.1) (Aldehyde reductase-like 6) (Kidney-specific protein 32) (Myo-inositol oxygenase) (MI oxygenase) (Renal-specific oxidoreductase)	Cytoplasm
1547	TAF5L_HUMAN	TAF5L PAF65B	TAF5-like RNA polymerase II p300/CBP-associated factor-associated factor 65 kDa subunit 5L (PCAF-associated factor 65 beta) (PAF65-beta)	Nucleus
1548	PITC1_HUMAN	PITPNC1	Cytoplasmic phosphatidylinositol transfer protein 1 (Mammalian rdgB homolog beta) (M-rdgB beta) (MrdgBbeta) (Retinal degeneration B homolog beta) (RdgBbeta)	Cytoplasm
1549	PLIN5_HUMAN	PLIN5 LSDP5 OXPAT PAT-1	Perilipin-5 (Lipid storage droplet protein 5)	Cytoplasm
1550	S6A20_HUMAN	SLC6A20 SIT1 XT3 XTRP3	Sodium- and chloride-dependent transporter XTRP3 (Sodium/imino-acid transporter 1) (Solute carrier family 6 member 20) (Transporter rB21A homolog)	Apical cell membrane
1551	PHOP1_HUMAN	PHOSPHO1	Phosphoethanolamine/phosphocholine phosphatase (EC 3.1.3.75)	Endoplasmic reticulum
1552	MMSA_HUMAN	ALDH6A1 MMSDH	Methylmalonate-semialdehyde dehydrogenase [acylating], mitochondrial (MMSDH) (Malonate-semialdehyde dehydrogenase [acylating]) (EC 1.2.1.18) (EC 1.2.1.27) (Aldehyde dehydrogenase family 6 member A1)	Mitochondrion membrane
1553	ALKMO_HUMAN	AGMO TMEM195	Alkylglycerol monooxygenase (EC 1.14.16.5) (Transmembrane protein 195)	Endoplasmic reticulum
1554	ACD10_HUMAN	ACAD10	Acyl-CoA dehydrogenase family member 10 (ACAD-10) (EC 1.3.99.-)	Mitochondrion membrane
1555	RT31_HUMAN	MRPS31 IMOGN38	28S ribosomal protein S31, mitochondrial (MRP-S31) (S31mt) (Imogen 38) (Mitochondrial small ribosomal subunit protein mS31)	Mitochondrion membrane
1556	HSFX1_HUMAN	HSFX1 LW-1; HSFX2	Heat shock transcription factor, X-linked	Cytoplasm
1557	PAOX_HUMAN	PAOX PAO UNQ1923/PRO4398	Peroxisomal N(1)-acetyl-spermine/spermidine oxidase (EC 1.5.3.13) (Polyamine oxidase)	Cytoplasm
1558	SNX19_HUMAN	SNX19 KIAA0254	Sorting nexin-19	Endosome membrane
1559	DEXI_HUMAN	DEXI MYLE	Dexamethasone-induced protein (Protein MYLE)	Secreted
1560	NU4LM_HUMAN	MT-ND4L MTND4L NADH4L ND4L	NADH-ubiquinone oxidoreductase chain 4L (EC 1.6.5.3) (NADH dehydrogenase subunit 4L)	Mitochondrion membrane
1561	HPDL_HUMAN	HPDL GLOXD1	4-hydroxyphenylpyruvate dioxygenase-like protein (EC 1.13.-.-) (Glyoxalase domain-containing protein 1)	Cytoplasm
1562	AKND1_HUMAN	AKNAD1 C1orf62	Protein AKNAD1	Cytoplasm
1563	TVB78_HUMAN	TRBV7-8	T cell receptor beta variable 7-8	Cell membrane
1564	NU1M_HUMAN	MT-ND1 MTND1 NADH1 ND1	NADH-ubiquinone oxidoreductase chain 1 (EC 1.6.5.3) (NADH dehydrogenase subunit 1)	Mitochondrion membrane
1565	NU5M_HUMAN	MT-ND5 MTND5 NADH5 ND5	NADH-ubiquinone oxidoreductase chain 5 (EC 1.6.5.3) (NADH dehydrogenase subunit 5)	Mitochondrion membrane
1566	SEPT5_HUMAN	SEPT5 PNUTL1	Septin-5 (Cell division control-related protein 1) (CDCrel-1) (Peanut-like protein 1)	Cytoplasm
1567	A1CF_HUMAN	A1CF ACF ASP	APOBEC1 complementation factor (APOBEC1-stimulating protein)	Nucleus
1568	SNAT_HUMAN	AANAT SNAT	Serotonin N-acetyltransferase (Serotonin acetylase) (EC 2.3.1.87) (Aralkylamine N-acetyltransferase) (AA-NAT)	Cytoplasm
1569	ABCB6_HUMAN	ABCB6 MTABC3 PRP UMAT	ATP-binding cassette sub-family B member 6, mitochondrial (Mitochondrial ABC transporter 3) (Mt-ABC transporter 3) (P-glycoprotein-related protein) (Ubiquitously-expressed mammalian ABC half transporter)	Cell membrane
1570	MRP2_HUMAN	ABCC2 CMOAT CMOAT1 CMRP MRP2	Canalicular multispecific organic anion transporter 1 (ATP-binding cassette sub-family C member 2) (Canalicular multidrug resistance protein) (Multidrug resistance-associated protein 2)	Apical cell membrane
1571	MRP6_HUMAN	ABCC6 ARA MRP6	Multidrug resistance-associated protein 6 (ATP-binding cassette sub-family C member 6) (Anthracycline resistance-associated protein) (Multi-specific organic anion transporter E) (MOAT-E)	Cell membrane
1572	THIK_HUMAN	ACAA1 ACAA PTHIO	3-ketoacyl-CoA thiolase, peroxisomal (EC 2.3.1.16) (Acetyl-CoA acyltransferase) (Beta-ketothiolase) (Peroxisomal 3-oxoacyl-CoA thiolase)	Peroxisome
1573	THIM_HUMAN	ACAA2	3-ketoacyl-CoA thiolase, mitochondrial (EC 2.3.1.16) (Acetyl-CoA acyltransferase) (Beta-ketothiolase) (Mitochondrial 3-oxoacyl-CoA thiolase) (T1)	Mitochondrion membrane
1574	SOAT2_HUMAN	SOAT2 ACACT2 ACAT2	Sterol O-acyltransferase 2 (EC 2.3.1.26) (Acyl-coenzyme A:cholesterol acyltransferase 2) (ACAT-2) (Cholesterol acyltransferase 2)	Endoplasmic reticulum
1575	THIC_HUMAN	ACAT2 ACTL	Acetyl-CoA acetyltransferase, cytosolic (EC 2.3.1.9) (Acetyl-CoA transferase-like protein) (Cytosolic acetoacetyl-CoA thiolase)	Cytoplasm
1576	ACKR3_HUMAN	ACKR3 CMKOR1 CXCR7 GPR159 RDC1	Atypical chemokine receptor 3 (C-X-C chemokine receptor type 7) (CXC-R7) (CXCR-7) (Chemokine orphan receptor 1) (G-protein coupled receptor 159) (G-protein coupled receptor RDC1 homolog) (RDC-1)	Cell membrane
1577	ACOC_HUMAN	ACO1 IREB1	Cytoplasmic aconitate hydratase (Aconitase) (EC 4.2.1.3) (Citrate hydro-lyase) (Ferritin repressor protein) (Iron regulatory protein 1) (IRP1) (Iron-responsive element-binding protein 1) (IRE-BP 1)	Cytoplasm
1578	ACON_HUMAN	ACO2	Aconitate hydratase, mitochondrial (Aconitase) (EC 4.2.1.3) (Citrate hydro-lyase)	Mitochondrion membrane
1579	ACOT2_HUMAN	ACOT2 PTE2 PTE2A	Acyl-coenzyme A thioesterase 2, mitochondrial (Acyl-CoA thioesterase 2) (EC 3.1.2.2) (Acyl-coenzyme A thioester hydrolase 2a) (CTE-Ia) (Long-chain acyl-CoA thioesterase 2) (ZAP128)	Mitochondrion membrane
1580	BACH_HUMAN	ACOT7 BACH	Cytosolic acyl coenzyme A thioester hydrolase (EC 3.1.2.2) (Acyl-CoA thioesterase 7) (Brain acyl-CoA hydrolase) (BACH) (CTE-IIa) (CTE-II) (Long chain acyl-CoA thioester hydrolase)	Cytoplasm
1581	ACOX1_HUMAN	ACOX1 ACOX	Peroxisomal acyl-coenzyme A oxidase 1 (AOX) (EC 1.3.3.6) (Palmitoyl-CoA oxidase) (Straight-chain acyl-CoA oxidase) (SCOX)	Peroxisome
1582	ACOX2_HUMAN	ACOX2	Peroxisomal acyl-coenzyme A oxidase 2 (EC 1.17.99.3) (3-alpha,7-alpha,12-alpha-trihydroxy-5-beta-cholestanoyl-CoA 24-hydroxylase) (3-alpha,7-alpha,12-alpha-trihydroxy-5-beta-cholestanoyl-CoA oxidase) (Trihydroxycoprostanoyl-CoA oxidase) (THCA-CoA oxidase) (THCCox)	Peroxisome
1583	ACOX3_HUMAN	ACOX3 BRCOX PRCOX	Peroxisomal acyl-coenzyme A oxidase 3 (EC 1.3.3.6) (Branched-chain acyl-CoA oxidase) (BRCACox) (Pristanoyl-CoA oxidase)	Peroxisome
1584	ACOXL_HUMAN	ACOXL	Acyl-coenzyme A oxidase-like protein (Acyl-CoA oxidase-like protein) (EC 1.3.3.-)	Peroxisome
1585	ACRO_HUMAN	ACR ACRS	Acrosin (EC 3.4.21.10) [Cleaved into: Acrosin light chain; Acrosin heavy chain]	Cytoplasm
1586	ACBG1_HUMAN	ACSBG1 BGM KIAA0631 LPD	Long-chain-fatty-acid--CoA ligase ACSBG1 (EC 6.2.1.3) (Acyl-CoA synthetase bubblegum family member 1) (hBG1) (hsBG) (hsBGM) (Lipidosin)	Cytoplasm
1587	ACSL3_HUMAN	ACSL3 ACS3 FACL3 LACS3	Long-chain-fatty-acid--CoA ligase 3 (EC 6.2.1.3) (Long-chain acyl-CoA synthetase 3) (LACS 3)	Mitochondrion membrane
1588	ACTBL_HUMAN	ACTBL2	Beta-actin-like protein 2 (Kappa-actin)	Cytoplasm
1589	AVR2B_HUMAN	ACVR2B	Activin receptor type-2B (EC 2.7.11.30) (Activin receptor type IIB) (ACTR-IIB)	Cell membrane
1590	ADA28_HUMAN	ADAM28 ADAM23 MDCL	Disintegrin and metalloproteinase domain-containing protein 28 (ADAM 28) (EC 3.4.24.-) (Epididymal metalloproteinase-like, disintegrin-like, and cysteine-rich protein II) (eMDC II) (Metalloproteinase-like, disintegrin-like, and cysteine-rich protein L) (MDC-L)	Cell membrane
1591	ADCY1_HUMAN	ADCY1	Adenylate cyclase type 1 (EC 4.6.1.1) (ATP pyrophosphate-lyase 1) (Adenylate cyclase type I) (Adenylyl cyclase 1) (Ca(2+)/calmodulin-activated adenylyl cyclase)	Membrane bound
1592	ADDA_HUMAN	ADD1 ADDA	Alpha-adducin (Erythrocyte adducin subunit alpha)	Cytoplasm
1593	AA1R_HUMAN	ADORA1	Adenosine receptor A1	Cell membrane
1594	ADPGK_HUMAN	ADPGK PSEC0260	ADP-dependent glucokinase (ADP-GK) (ADPGK) (EC 2.7.1.147) (RbBP-35)	Secreted
1595	ADA1A_HUMAN	ADRA1A ADRA1C	Alpha-1A adrenergic receptor (Alpha-1A adrenoreceptor) (Alpha-1A adrenoceptor) (Alpha-1C adrenergic receptor) (Alpha-adrenergic receptor 1c)	Nucleus
1596	ADA1B_HUMAN	ADRA1B	Alpha-1B adrenergic receptor (Alpha-1B adrenoreceptor) (Alpha-1B adrenoceptor)	Nucleus
1597	AGK_HUMAN	AGK MULK	Acylglycerol kinase, mitochondrial (hAGK) (EC 2.7.1.107) (EC 2.7.1.94) (Multiple substrate lipid kinase) (HsMuLK) (MuLK) (Multi-substrate lipid kinase)	Mitochondrion membrane
1598	PLCA_HUMAN	AGPAT1 G15	1-acyl-sn-glycerol-3-phosphate acyltransferase alpha (EC 2.3.1.51) (1-acylglycerol-3-phosphate O-acyltransferase 1) (1-AGP acyltransferase 1) (1-AGPAT 1) (Lysophosphatidic acid acyltransferase alpha) (LPAAT-alpha) (Protein G15)	Endoplasmic reticulum
1599	SPYA_HUMAN	AGXT AGT1 SPAT	Serine--pyruvate aminotransferase (SPT) (EC 2.6.1.51) (Alanine--glyoxylate aminotransferase) (AGT) (EC 2.6.1.44)	Peroxisome
1600	ALDOC_HUMAN	ALDOC ALDC	Fructose-bisphosphate aldolase C (EC 4.1.2.13) (Brain-type aldolase)	Cytoplasm
1601	ALG8_HUMAN	ALG8 HUSSY-02	Probable dolichyl pyrophosphate Glc1Man9GlcNAc2 alpha-1,3-glucosyltransferase (EC 2.4.1.265) (Asparagine-linked glycosylation protein 8 homolog) (Dol-P-Glc:Glc(1)Man(9)GlcNAc(2)-PP-dolichyl alpha-1,3-glucosyltransferase) (Dolichyl-P-Glc:Glc1Man9GlcNAc2-PP-dolichyl glucosyltransferase)	Endoplasmic reticulum
1602	ALK_HUMAN	ALK	ALK tyrosine kinase receptor (EC 2.7.10.1) (Anaplastic lymphoma kinase) (CD antigen CD246)	Cell membrane
1603	ALX4_HUMAN	ALX4 KIAA1788	Homeobox protein aristaless-like 4	Nucleus
1604	AMBP_HUMAN	AMBP HCP ITIL	Protein AMBP [Cleaved into: Alpha-1-microglobulin (Protein HC) (Alpha-1 microglycoprotein) (Complex-forming glycoprotein heterogeneous in charge); Inter-alpha-trypsin inhibitor light chain (ITI-LC) (Bikunin) (EDC1) (HI-30) (Uronic-acid-rich protein); Trypstatin]	Secreted
1605	AMY1_HUMAN	AMY1A AMY1; AMY1B AMY1; AMY1C AMY1	Alpha-amylase 1 (EC 3.2.1.1) (1,4-alpha-D-glucan glucanohydrolase 1) (Salivary alpha-amylase)	Secreted
1606	AMY2B_HUMAN	AMY2B	Alpha-amylase 2B (EC 3.2.1.1) (1,4-alpha-D-glucan glucanohydrolase 2B) (Carcinoid alpha-amylase)	Secreted
1607	ANR23_HUMAN	ANKRD23 DARP	Ankyrin repeat domain-containing protein 23 (Diabetes-related ankyrin repeat protein) (Muscle ankyrin repeat protein 3)	Nucleus
1608	AMPN_HUMAN	ANPEP APN CD13 PEPN	Aminopeptidase N (AP-N) (hAPN) (EC 3.4.11.2) (Alanyl aminopeptidase) (Aminopeptidase M) (AP-M) (Microsomal aminopeptidase) (Myeloid plasma membrane glycoprotein CD13) (gp150) (CD antigen CD13)	Cell membrane
1609	ANXA5_HUMAN	ANXA5 ANX5 ENX2 PP4	Annexin A5 (Anchorin CII) (Annexin V) (Annexin-5) (Calphobindin I) (CBP-I) (Endonexin II) (Lipocortin V) (Placental anticoagulant protein 4) (PP4) (Placental anticoagulant protein I) (PAP-I) (Thromboplastin inhibitor) (Vascular anticoagulant-alpha) (VAC-alpha)	Cytoplasm
1610	ANXA6_HUMAN	ANXA6 ANX6	Annexin A6 (67 kDa calelectrin) (Annexin VI) (Annexin-6) (Calphobindin-II) (CPB-II) (Chromobindin-20) (Lipocortin VI) (Protein III) (p68) (p70)	Cytoplasm
1611	AOC1_HUMAN	AOC1 ABP1 DAO1	Amiloride-sensitive amine oxidase [copper-containing] (DAO) (Diamine oxidase) (EC 1.4.3.22) (Amiloride-binding protein 1) (Amine oxidase copper domain-containing protein 1) (Histaminase) (Kidney amine oxidase) (KAO)	Extracellular matrix
1612	AOC2_HUMAN	AOC2	Retina-specific copper amine oxidase (RAO) (EC 1.4.3.21) (Amine oxidase [copper-containing]) (Semicarbazide-sensitive amine oxidase) (SSAO)	Cell membrane
1613	AP3B1_HUMAN	AP3B1 ADTB3A	AP-3 complex subunit beta-1 (Adaptor protein complex AP-3 subunit beta-1) (Adaptor-related protein complex 3 subunit beta-1) (Beta-3A-adaptin) (Clathrin assembly protein complex 3 beta-1 large chain)	Cytoplasm
1614	APJ_HUMAN	APLNR AGTRL1 APJ	Apelin receptor (Angiotensin receptor-like 1) (G-protein coupled receptor APJ) (G-protein coupled receptor HG11)	Cell membrane
1615	APOC2_HUMAN	APOC2 APC2	Apolipoprotein C-II (Apo-CII) (ApoC-II) (Apolipoprotein C2) [Cleaved into: Proapolipoprotein C-II (ProapoC-II)]	Secreted
1616	APOC4_HUMAN	APOC4	Apolipoprotein C-IV (Apo-CIV) (ApoC-IV) (Apolipoprotein C4)	Secreted
1617	APOD_HUMAN	APOD	Apolipoprotein D (Apo-D) (ApoD)	Secreted
1618	APT_HUMAN	APRT	Adenine phosphoribosyltransferase (APRT) (EC 2.4.2.7)	Cytoplasm
1619	AQP7_HUMAN	AQP7 AQP7L AQP9	Aquaporin-7 (AQP-7) (Aquaglyceroporin-7) (Aquaporin adipose) (AQPap) (Aquaporin-7-like)	Membrane bound
1620	AQP9_HUMAN	AQP9 SSC1	Aquaporin-9 (AQP-9) (Aquaglyceroporin-9) (Small solute channel 1)	Membrane bound
1621	ARFG1_HUMAN	ARFGAP1 ARF1GAP	ADP-ribosylation factor GTPase-activating protein 1 (ARF GAP 1) (ADP-ribosylation factor 1 GTPase-activating protein) (ARF1 GAP) (ARF1-directed GTPase-activating protein)	Cytoplasm
1622	ARFG3_HUMAN	ARFGAP3 ARFGAP1	ADP-ribosylation factor GTPase-activating protein 3 (ARF GAP 3)	Cytoplasm
1623	RHG26_HUMAN	ARHGAP26 GRAF KIAA0621 OPHN1L	Rho GTPase-activating protein 26 (GTPase regulator associated with focal adhesion kinase) (Oligophrenin-1-like protein) (Rho-type GTPase-activating protein 26)	Cytoplasm
1624	ARMS2_HUMAN	ARMS2	Age-related maculopathy susceptibility protein 2	Cytoplasm
1625	ARRB2_HUMAN	ARRB2 ARB2 ARR2	Beta-arrestin-2 (Arrestin beta-2) (Non-visual arrestin-3)	Cytoplasm
1626	ASNA_HUMAN	ASNA1 ARSA TRC40	ATPase ASNA1 (EC 3.6.-.-) (Arsenical pump-driving ATPase) (Arsenite-stimulated ATPase) (Transmembrane domain recognition complex 40 kDa ATPase subunit) (hARSA-I) (hASNA-I)	Cytoplasm
1627	ARSA_HUMAN	ARSA	Arylsulfatase A (ASA) (EC 3.1.6.8) (Cerebroside-sulfatase) [Cleaved into: Arylsulfatase A component B; Arylsulfatase A component C]	Lysosome
1628	ARSF_HUMAN	ARSF	Arylsulfatase F (ASF) (EC 3.1.6.-)	Secreted
1629	ARX_HUMAN	ARX	Homeobox protein ARX (Aristaless-related homeobox)	Nucleus
1630	ASNS_HUMAN	ASNS TS11	Asparagine synthetase [glutamine-hydrolyzing] (EC 6.3.5.4) (Cell cycle control protein TS11) (Glutamine-dependent asparagine synthetase)	Nucleus
1631	ACY2_HUMAN	ASPA ACY2 ASP	Aspartoacylase (EC 3.5.1.15) (Aminoacylase-2) (ACY-2)	Nucleus
1632	ASPM_HUMAN	ASPM MCPH5	Abnormal spindle-like microcephaly-associated protein (Abnormal spindle protein homolog) (Asp homolog)	Cytoplasm
1633	ASPC1_HUMAN	ASPSCR1 ASPL RCC17 TUG UBXD9 UBXN9	Tether containing UBX domain for GLUT4 (Alveolar soft part sarcoma chromosomal region candidate gene 1 protein) (Alveolar soft part sarcoma locus) (Renal papillary cell carcinoma protein 17) (UBX domain-containing protein 9)	Endomembrane system
1634	ATF3_HUMAN	ATF3	Cyclic AMP-dependent transcription factor ATF-3 (cAMP-dependent transcription factor ATF-3) (Activating transcription factor 3)	Nucleus
1635	ATF6B_HUMAN	ATF6B CREBL1 G13	Cyclic AMP-dependent transcription factor ATF-6 beta (cAMP-dependent transcription factor ATF-6 beta) (Activating transcription factor 6 beta) (ATF6-beta) (Protein G13) (cAMP response element-binding protein-related protein) (Creb-rp) (cAMP-responsive element-binding protein-like 1) [Cleaved into: Processed cyclic AMP-dependent transcription factor ATF-6 beta]	Endoplasmic reticulum
1636	ATG5_HUMAN	ATG5 APG5L ASP	Autophagy protein 5 (APG5-like) (Apoptosis-specific protein)	Cytoplasm
1637	ATG7_HUMAN	ATG7 APG7L	Ubiquitin-like modifier-activating enzyme ATG7 (ATG12-activating enzyme E1 ATG7) (Autophagy-related protein 7) (APG7-like) (hAGP7) (Ubiquitin-activating enzyme E1-like protein)	Cytoplasm
1638	ATG9B_HUMAN	ATG9B APG9L2 NOS3AS	Autophagy-related protein 9B (APG9-like 2) (Nitric oxide synthase 3-overlapping antisense gene protein) (Protein sONE)	Cytoplasm
1639	PUR9_HUMAN	ATIC PURH OK/SW-cl.86	Bifunctional purine biosynthesis protein PURH [Cleaved into: Bifunctional purine biosynthesis protein PURH, N-terminally processed] [Includes: Phosphoribosylaminoimidazolecarboxamide formyltransferase (EC 2.1.2.3) (5-aminoimidazole-4-carboxamide ribonucleotide formyltransferase) (AICAR transformylase); IMP cyclohydrolase (EC 3.5.4.10) (ATIC) (IMP synthase) (Inosinicase)]	Nucleus
1640	ATN1_HUMAN	ATN1 D12S755E DRPLA	Atrophin-1 (Dentatorubral-pallidoluysian atrophy protein)	Nucleus
1641	AT10A_HUMAN	ATP10A ATP10C ATPVA ATPVC KIAA0566	Probable phospholipid-transporting ATPase VA (EC 3.6.3.1) (ATPase class V type 10A) (Aminophospholipid translocase VA) (P4-ATPase flippase complex alpha subunit ATP10A)	Cell membrane
1642	ATP6_HUMAN	MT-ATP6 ATP6 ATPASE6 MTATP6	ATP synthase subunit a (F-ATPase protein 6)	Mitochondrion membrane
1643	VA0D1_HUMAN	ATP6V0D1 ATP6D VPATPD	V-type proton ATPase subunit d 1 (V-ATPase subunit d 1) (32 kDa accessory protein) (V-ATPase 40 kDa accessory protein) (V-ATPase AC39 subunit) (p39) (Vacuolar proton pump subunit d 1)	Membrane bound
1644	AT8A1_HUMAN	ATP8A1 ATPIA	Phospholipid-transporting ATPase IA (EC 3.6.3.1) (ATPase class I type 8A member 1) (Chromaffin granule ATPase II) (P4-ATPase flippase complex alpha subunit ATP8A1)	Cytoplasm
1645	CAP7_HUMAN	AZU1	Azurocidin (Cationic antimicrobial protein CAP37) (Heparin-binding protein) (HBP) (hHBP)	Cytoplasm
1646	B4GN2_HUMAN	B4GALNT2 GALGT2	Beta-1,4 N-acetylgalactosaminyltransferase 2 (EC 2.4.1.-) (Sd(a) beta-1,4-GalNAc transferase) (UDP-GalNAc:Neu5Aca2-3Galb-R b1,4-N-acetylgalactosaminyltransferase)	Golgi apparatus
1647	BAX_HUMAN	BAX BCL2L4	Apoptosis regulator BAX (Bcl-2-like protein 4) (Bcl2-L-4)	Mitochondrion membrane
1648	BAZ1B_HUMAN	BAZ1B WBSC10 WBSCR10 WBSCR9 WSTF	Tyrosine-protein kinase BAZ1B (EC 2.7.10.2) (Bromodomain adjacent to zinc finger domain protein 1B) (Williams syndrome transcription factor) (Williams-Beuren syndrome chromosomal region 10 protein) (Williams-Beuren syndrome chromosomal region 9 protein) (hWALp2)	Nucleus
1649	BCAT1_HUMAN	BCAT1 BCT1 ECA39	Branched-chain-amino-acid aminotransferase, cytosolic (BCAT(c)) (EC 2.6.1.42) (Protein ECA39)	Cytoplasm
1650	B2LA1_HUMAN	BCL2A1 BCL2L5 BFL1 GRS HBPA1	Bcl-2-related protein A1 (Bcl-2-like protein 5) (Bcl2-L-5) (Hemopoietic-specific early response protein) (Protein BFL-1) (Protein GRS)	Cytoplasm
1651	B2CL1_HUMAN	BCL2L1 BCL2L BCLX	Bcl-2-like protein 1 (Bcl2-L-1) (Apoptosis regulator Bcl-X)	Mitochondrion membrane
1652	BCL7B_HUMAN	BCL7B	B-cell CLL/lymphoma 7 protein family member B (allergen Hom s 3)	Mitochondrion membrane
1653	BCDO1_HUMAN	BCO1 BCDO BCDO1 BCMO1	Beta,beta-carotene 15,15'-dioxygenase (EC 1.13.11.63) (Beta-carotene dioxygenase 1) (Beta-carotene oxygenase 1)	Mitochondrion membrane
1654	BDH_HUMAN	BDH1 BDH SDR9C1	D-beta-hydroxybutyrate dehydrogenase, mitochondrial (EC 1.1.1.30) (3-hydroxybutyrate dehydrogenase) (BDH) (Short chain dehydrogenase/reductase family 9C member 1)	Mitochondrion membrane
1655	BDH2_HUMAN	BDH2 DHRS6 SDR15C1 UNQ6308/PRO20933	3-hydroxybutyrate dehydrogenase type 2 (EC 1.1.1.-) (EC 1.1.1.30) (Dehydrogenase/reductase SDR family member 6) (Oxidoreductase UCPA) (R-beta-hydroxybutyrate dehydrogenase) (Short chain dehydrogenase/reductase family 15C member 1)	Cytoplasm
1656	BECN1_HUMAN	BECN1 GT197	Beclin-1 (Coiled-coil myosin-like BCL2-interacting protein) (Protein GT197) [Cleaved into: Beclin-1-C 35 kDa; Beclin-1-C 37 kDa]	Cytoplasm
1657	BEST1_HUMAN	BEST1 VMD2	Bestrophin-1 (TU15B) (Vitelliform macular dystrophy protein 2)	Cell membrane
1658	BFAR_HUMAN	BFAR BAR RNF47	Bifunctional apoptosis regulator (RING finger protein 47)	Endoplasmic reticulum
1659	PGS1_HUMAN	BGN SLRR1A	Biglycan (Bone/cartilage proteoglycan I) (PG-S1)	Secreted
1660	BHE22_HUMAN	BHLHE22 BHLHB5 TNRC20	Class E basic helix-loop-helix protein 22 (bHLHe22) (Class B basic helix-loop-helix protein 5) (bHLHb5) (Trinucleotide repeat-containing gene 20 protein)	Nucleus
1661	BIRC2_HUMAN	BIRC2 API1 MIHB RNF48	Baculoviral IAP repeat-containing protein 2 (EC 2.3.2.27) (Cellular inhibitor of apoptosis 1) (C-IAP1) (IAP homolog B) (Inhibitor of apoptosis protein 2) (hIAP-2) (hIAP2) (RING finger protein 48) (RING-type E3 ubiquitin transferase BIRC2) (TNFR2-TRAF-signaling complex protein 2)	Cytoplasm
1662	BIRC3_HUMAN	BIRC3 API2 MIHC RNF49	Baculoviral IAP repeat-containing protein 3 (EC 2.3.2.27) (Apoptosis inhibitor 2) (API2) (Cellular inhibitor of apoptosis 2) (C-IAP2) (IAP homolog C) (Inhibitor of apoptosis protein 1) (hIAP-1) (hIAP1) (RING finger protein 49) (RING-type E3 ubiquitin transferase BIRC3) (TNFR2-TRAF-signaling complex protein 1)	Cytoplasm
1663	BIRC7_HUMAN	BIRC7 KIAP LIVIN MLIAP RNF50 UNQ5800/PRO19607/PRO21344	Baculoviral IAP repeat-containing protein 7 (EC 2.3.2.27) (Kidney inhibitor of apoptosis protein) (KIAP) (Livin) (Melanoma inhibitor of apoptosis protein) (ML-IAP) (RING finger protein 50) (RING-type E3 ubiquitin transferase BIRC7) [Cleaved into: Baculoviral IAP repeat-containing protein 7 30kDa subunit (Truncated livin) (p30-Livin) (tLivin)]	Nucleus
1664	BIRC8_HUMAN	BIRC8 ILP2	Baculoviral IAP repeat-containing protein 8 (Inhibitor of apoptosis-like protein 2) (IAP-like protein 2) (ILP-2) (Testis-specific inhibitor of apoptosis)	Cytoplasm
1665	GO45_HUMAN	BLZF1 JEM1	Golgin-45 (Basic leucine zipper nuclear factor 1) (JEM-1) (p45 basic leucine-zipper nuclear factor)	Golgi apparatus
1666	BMI1_HUMAN	BMI1 PCGF4 RNF51	Polycomb complex protein BMI-1 (Polycomb group RING finger protein 4) (RING finger protein 51)	Nucleus
1667	PMGE_HUMAN	BPGM	Bisphosphoglycerate mutase (BPGM) (EC 5.4.2.4) (2,3-bisphosphoglycerate mutase, erythrocyte) (2,3-bisphosphoglycerate synthase) (EC 5.4.2.11) (2,3-diphosphoglycerate mutase) (DPGM) (BPG-dependent PGAM)	Nucleus
1668	BPI_HUMAN	BPI	Bactericidal permeability-increasing protein (BPI) (CAP 57)	Secreted
1669	BRAF_HUMAN	BRAF BRAF1 RAFB1	Serine/threonine-protein kinase B-raf (EC 2.7.11.1) (Proto-oncogene B-Raf) (p94) (v-Raf murine sarcoma viral oncogene homolog B1)	Nucleus
1670	BRS3_HUMAN	BRS3	Bombesin receptor subtype-3 (BRS-3)	Cell membrane
1671	BUD13_HUMAN	BUD13	BUD13 homolog	Cytoplasm
1672	DEPP1_HUMAN	DEPP1 C10orf10 DEPP FIG	Protein DEPP1 (Decidual protein induced by progesterone) (Fasting-induced gene protein) (FIG)	Cytoplasm
1673	RMC1_HUMAN	RMC1 C18orf8 MIC1 WDR98	Regulator of MON1-CCZ1 complex (Colon cancer-associated protein Mic1) (Mic-1) (WD repeat-containing protein 98)	Lysosome
1674	MYDGF_HUMAN	MYDGF C19orf10 IL25	Myeloid-derived growth factor (MYDGF) (Interleukin-25) (IL-25) (Stromal cell-derived growth factor SF20)	Secreted
1675	VSIG8_HUMAN	VSIG8 C1orf204	V-set and immunoglobulin domain-containing protein 8	Membrane bound
1676	C1QBP_HUMAN	C1QBP GC1QBP HABP1 SF2P32	Complement component 1 Q subcomponent-binding protein, mitochondrial (ASF/SF2-associated protein p32) (Glycoprotein gC1qBP) (C1qBP) (Hyaluronan-binding protein 1) (Mitochondrial matrix protein p32) (gC1q-R protein) (p33)	Mitochondrion membrane
1677	CO2_HUMAN	C2	Complement C2 (EC 3.4.21.43) (C3/C5 convertase) [Cleaved into: Complement C2b fragment; Complement C2a fragment]	Secreted
1678	F241A_HUMAN	FAM241A C4orf32	Uncharacterized protein FAM241A	Membrane bound
1679	SDHF4_HUMAN	SDHAF4 C6orf57	Succinate dehydrogenase assembly factor 4, mitochondrial (SDH assembly factor 4) (SDHAF4)	Mitochondrion membrane
1680	CAH2_HUMAN	CA2	Carbonic anhydrase 2 (EC 4.2.1.1) (Carbonate dehydratase II) (Carbonic anhydrase C) (CAC) (Carbonic anhydrase II) (CA-II)	Cytoplasm
1681	CAB39_HUMAN	CAB39 MO25 CGI-66	Calcium-binding protein 39 (MO25alpha) (Protein Mo25)	Cytoplasm
1682	CAC1A_HUMAN	CACNA1A CACH4 CACN3 CACNL1A4	Voltage-dependent P/Q-type calcium channel subunit alpha-1A (Brain calcium channel I) (BI) (Calcium channel, L type, alpha-1 polypeptide isoform 4) (Voltage-gated calcium channel subunit alpha Cav2.1)	Cell membrane
1683	CAC1B_HUMAN	CACNA1B CACH5 CACNL1A5	Voltage-dependent N-type calcium channel subunit alpha-1B (Brain calcium channel III) (BIII) (Calcium channel, L type, alpha-1 polypeptide isoform 5) (Voltage-gated calcium channel subunit alpha Cav2.2)	Membrane bound
1684	CAC1C_HUMAN	CACNA1C CACH2 CACN2 CACNL1A1 CCHL1A1	Voltage-dependent L-type calcium channel subunit alpha-1C (Calcium channel, L type, alpha-1 polypeptide, isoform 1, cardiac muscle) (Voltage-gated calcium channel subunit alpha Cav1.2)	Membrane bound
1685	CAC1G_HUMAN	CACNA1G KIAA1123	Voltage-dependent T-type calcium channel subunit alpha-1G (Cav3.1c) (NBR13) (Voltage-gated calcium channel subunit alpha Cav3.1)	Cell membrane
1686	CACB3_HUMAN	CACNB3 CACNLB3	Voltage-dependent L-type calcium channel subunit beta-3 (CAB3) (Calcium channel voltage-dependent subunit beta 3)	Cell membrane
1687	PYR1_HUMAN	CAD	CAD protein [Includes: Glutamine-dependent carbamoyl-phosphate synthase (EC 6.3.5.5); Aspartate carbamoyltransferase (EC 2.1.3.2); Dihydroorotase (EC 3.5.2.3)]	Cytoplasm
1688	CALD1_HUMAN	CALD1 CAD CDM	Caldesmon (CDM)	Cytoplasm
1689	CAGE1_HUMAN	CAGE1 CTAG3	Cancer-associated gene 1 protein (CAGE-1) (Cancer/testis antigen 3) (CT3)	Nucleus
1690	CALCR_HUMAN	CALCR	Calcitonin receptor (CT-R)	Cell membrane
1691	CALM1_HUMAN	CALM1 CALM CAM CAM1	Calmodulin-1	Cytoplasm
1692	CALM3_HUMAN	CALM3 CALML2 CAM3 CAMC CAMIII	Calmodulin-3	Cytoplasm
1693	CALL3_HUMAN	CALML3	Calmodulin-like protein 3 (CaM-like protein) (CLP) (Calmodulin-related protein NB-1)	Cytoplasm
1694	CALL5_HUMAN	CALML5 CLSP	Calmodulin-like protein 5 (Calmodulin-like skin protein)	Cytoplasm
1695	CALL6_HUMAN	CALML6 CAGLP CALGP	Calmodulin-like protein 6 (Calglandulin-like protein)	Cytoplasm
1696	KKCC1_HUMAN	CAMKK1 CAMKKA	Calcium/calmodulin-dependent protein kinase kinase 1 (CaM-KK 1) (CaM-kinase kinase 1) (CaMKK 1) (EC 2.7.11.17) (CaM-kinase IV kinase) (Calcium/calmodulin-dependent protein kinase kinase alpha) (CaM-KK alpha) (CaM-kinase kinase alpha) (CaMKK alpha)	Cytoplasm
1697	KKCC2_HUMAN	CAMKK2 CAMKKB KIAA0787	Calcium/calmodulin-dependent protein kinase kinase 2 (CaM-KK 2) (CaM-kinase kinase 2) (CaMKK 2) (EC 2.7.11.17) (Calcium/calmodulin-dependent protein kinase kinase beta) (CaM-KK beta) (CaM-kinase kinase beta) (CaMKK beta)	Nucleus
1698	CAMP_HUMAN	CAMP CAP18 FALL39 HSD26	Cathelicidin antimicrobial peptide (18 kDa cationic antimicrobial protein) (CAP-18) (hCAP-18) [Cleaved into: Antibacterial peptide FALL-39 (FALL-39 peptide antibiotic); Antibacterial peptide LL-37]	Secreted
1699	CMTA1_HUMAN	CAMTA1 KIAA0833 MSTP023	Calmodulin-binding transcription activator 1	Nucleus
1700	CAP1_HUMAN	CAP1 CAP	Adenylyl cyclase-associated protein 1 (CAP 1)	Cell membrane
1701	TRAF3_HUMAN	TRAF3 CAP1 CRAF1	TNF receptor-associated factor 3 (EC 2.3.2.27) (CAP-1) (CD40 receptor-associated factor 1) (CRAF1) (CD40-binding protein) (CD40BP) (LMP1-associated protein 1) (LAP1) (RING-type E3 ubiquitin transferase TRAF3)	Cytoplasm
1702	CAN3_HUMAN	CAPN3 CANP3 CANPL3 NCL1	Calpain-3 (EC 3.4.22.54) (Calcium-activated neutral proteinase 3) (CANP 3) (Calpain L3) (Calpain p94) (Muscle-specific calcium-activated neutral protease 3) (New calpain 1) (nCL-1)	Cytoplasm
1703	CAN5_HUMAN	CAPN5 NCL3	Calpain-5 (EC 3.4.22.-) (Calpain htra-3) (New calpain 3) (nCL-3)	Cytoplasm
1704	CAN9_HUMAN	CAPN9 NCL4	Calpain-9 (EC 3.4.22.-) (Digestive tract-specific calpain) (New calpain 4) (nCL-4) (Protein CG36)	Cytoplasm
1705	CASPA_HUMAN	CASP10 MCH4	Caspase-10 (CASP-10) (EC 3.4.22.63) (Apoptotic protease Mch-4) (FAS-associated death domain protein interleukin-1B-converting enzyme 2) (FLICE2) (ICE-like apoptotic protease 4) [Cleaved into: Caspase-10 subunit p23/17; Caspase-10 subunit p12]	Mitochondrion
1706	CASPC_HUMAN	CASP12 UNQ9415/PRO34398	Inactive caspase-12 (CASP-12)	Cytoplasm
1707	CASP3_HUMAN	CASP3 CPP32	Caspase-3 (CASP-3) (EC 3.4.22.56) (Apopain) (Cysteine protease CPP32) (CPP-32) (Protein Yama) (SREBP cleavage activity 1) (SCA-1) [Cleaved into: Caspase-3 subunit p17; Caspase-3 subunit p12]	Cytoplasm
1708	CASP6_HUMAN	CASP6 MCH2	Caspase-6 (CASP-6) (EC 3.4.22.59) (Apoptotic protease Mch-2) [Cleaved into: Caspase-6 subunit p18; Caspase-6 subunit p11]	Cytoplasm
1709	CASP7_HUMAN	CASP7 MCH3	Caspase-7 (CASP-7) (EC 3.4.22.60) (Apoptotic protease Mch-3) (CMH-1) (ICE-like apoptotic protease 3) (ICE-LAP3) [Cleaved into: Caspase-7 subunit p20; Caspase-7 subunit p11]	Cytoplasm
1710	CBL_HUMAN	CBL CBL2 RNF55	E3 ubiquitin-protein ligase CBL (EC 2.3.2.27) (Casitas B-lineage lymphoma proto-oncogene) (Proto-oncogene c-Cbl) (RING finger protein 55) (RING-type E3 ubiquitin transferase CBL) (Signal transduction protein CBL)	Cytoplasm
1711	CBLC_HUMAN	CBLC CBL3 RNF57	E3 ubiquitin-protein ligase CBL-C (EC 2.3.2.27) (RING finger protein 57) (RING-type E3 ubiquitin transferase CBL-C) (SH3-binding protein CBL-3) (SH3-binding protein CBL-C) (Signal transduction protein CBL-C)	Cytoplasm
1712	CBS_HUMAN	CBS	Cystathionine beta-synthase (EC 4.2.1.22) (Beta-thionase) (Serine sulfhydrase)	Cytoplasm
1713	CCD60_HUMAN	CCDC60	Coiled-coil domain-containing protein 60	Cytoplasm
1714	CCHCR_HUMAN	CCHCR1 C6orf18 HCR	Coiled-coil alpha-helical rod protein 1 (Alpha-helical coiled-coil rod protein) (Putative gene 8 protein) (Pg8)	Nucleus
1715	CCKN_HUMAN	CCK	Cholecystokinin (CCK) [Cleaved into: Cholecystokinin-58 (CCK58); Cholecystokinin-58 desnonopeptide ((1-49)-CCK58); Cholecystokinin-39 (CCK39); Cholecystokinin-33 (CCK33); Cholecystokinin-25 (CCK25); Cholecystokinin-18 (CCK18); Cholecystokinin-12 (CCK12); Cholecystokinin-8 (CCK8); Cholecystokinin-7 (CCK7); Cholecystokinin-5 (CCK5)]	Secreted
1716	CCKAR_HUMAN	CCKAR CCKRA	Cholecystokinin receptor type A (CCK-A receptor) (CCK-AR) (Cholecystokinin-1 receptor) (CCK1-R)	Cell membrane
1717	GASR_HUMAN	CCKBR CCKRB	Gastrin/cholecystokinin type B receptor (CCK-B receptor) (CCK-BR) (Cholecystokinin-2 receptor) (CCK2-R)	Cell membrane
1718	CCL11_HUMAN	CCL11 SCYA11	Eotaxin (C-C motif chemokine 11) (Eosinophil chemotactic protein) (Small-inducible cytokine A11)	Secreted
1719	CCL13_HUMAN	CCL13 MCP4 NCC1 SCYA13	C-C motif chemokine 13 (CK-beta-10) (Monocyte chemoattractant protein 4) (Monocyte chemotactic protein 4) (MCP-4) (NCC-1) (Small-inducible cytokine A13) [Cleaved into: C-C motif chemokine 13, long chain; C-C motif chemokine 13, medium chain; C-C motif chemokine 13, short chain]	Secreted
1720	CCL14_HUMAN	CCL14 NCC2 SCYA14	C-C motif chemokine 14 (Chemokine CC-1/CC-3) (HCC-1/HCC-3) (HCC-1(1-74)) (NCC-2) (Small-inducible cytokine A14) [Cleaved into: HCC-1(3-74); HCC-1(4-74); HCC-1(9-74)]	Secreted
1721	CCND1_HUMAN	CCND1 BCL1 PRAD1	G1/S-specific cyclin-D1 (B-cell lymphoma 1 protein) (BCL-1) (BCL-1 oncogene) (PRAD1 oncogene)	Nucleus
1722	CCND3_HUMAN	CCND3	G1/S-specific cyclin-D3	Nucleus
1723	CD177_HUMAN	CD177 NB1 PRV1 UNQ595/PRO1181	CD177 antigen (Human neutrophil alloantigen 2a) (HNA-2a) (NB1 glycoprotein) (NB1 GP) (Polycythemia rubra vera protein 1) (PRV-1) (CD antigen CD177)	Cell membrane
1724	CLM9_HUMAN	CD300LG CLM9 TREM4 UNQ422/PRO846	CMRF35-like molecule 9 (CLM-9) (CD300 antigen-like family member G) (Triggering receptor expressed on myeloid cells 4) (TREM-4) (CD antigen CD300g)	Apical cell membrane
1725	CD33_HUMAN	CD33 SIGLEC3	Myeloid cell surface antigen CD33 (Sialic acid-binding Ig-like lectin 3) (Siglec-3) (gp67) (CD antigen CD33)	Cell membrane
1726	CD68_HUMAN	CD68	Macrosialin (Gp110) (CD antigen CD68)	Cell membrane
1727	CD8A_HUMAN	CD8A MAL	T-cell surface glycoprotein CD8 alpha chain (T-lymphocyte differentiation antigen T8/Leu-2) (CD antigen CD8a)	Cell membrane
1728	MPIP2_HUMAN	CDC25B CDC25HU2	M-phase inducer phosphatase 2 (EC 3.1.3.48) (Dual specificity phosphatase Cdc25B)	Cytoplasm
1729	CDCA3_HUMAN	CDCA3 C8 GRCC8 TOME1	Cell division cycle-associated protein 3 (Gene-rich cluster protein C8) (Trigger of mitotic entry protein 1) (TOME-1)	Cytoplasm
1730	CDCA5_HUMAN	CDCA5	Sororin (Cell division cycle-associated protein 5) (p35)	Nucleus
1731	CDA7L_HUMAN	CDCA7L HR1 JPO2 R1	Cell division cycle-associated 7-like protein (Protein JPO2) (Transcription factor RAM2)	Cytoplasm
1732	BOREA_HUMAN	CDCA8 PESCRG3	Borealin (Cell division cycle-associated protein 8) (Dasra-B) (hDasra-B) (Pluripotent embryonic stem cell-related gene 3 protein)	Nucleus
1733	CAD22_HUMAN	CDH22 C20orf25	Cadherin-22 (Pituitary and brain cadherin) (PB-cadherin)	Cell membrane
1734	CDK5_HUMAN	CDK5 CDKN5	Cyclin-dependent-like kinase 5 (EC 2.7.11.1) (Cell division protein kinase 5) (Serine/threonine-protein kinase PSSALRE) (Tau protein kinase II catalytic subunit) (TPKII catalytic subunit)	Cytoplasm
1735	CD5R1_HUMAN	CDK5R1 CDK5R NCK5A	Cyclin-dependent kinase 5 activator 1 (CDK5 activator 1) (Cyclin-dependent kinase 5 regulatory subunit 1) (TPKII regulatory subunit) [Cleaved into: Cyclin-dependent kinase 5 activator 1, p35 (p35); Cyclin-dependent kinase 5 activator 1, p25 (p25) (Tau protein kinase II 23 kDa subunit) (p23)]	Cell membrane
1736	CDK7_HUMAN	CDK7 CAK CAK1 CDKN7 MO15 STK1	Cyclin-dependent kinase 7 (EC 2.7.11.22) (EC 2.7.11.23) (39 kDa protein kinase) (p39 Mo15) (CDK-activating kinase 1) (Cell division protein kinase 7) (Serine/threonine-protein kinase 1) (TFIIH basal transcription factor complex kinase subunit)	Cytoplasm
1737	CDK3_HUMAN	CDK3 CDKN3	Cyclin-dependent kinase 3 (EC 2.7.11.22) (Cell division protein kinase 3)	Cytoplasm
1738	CDKN3_HUMAN	CDKN3 CDI1 CIP2 KAP	Cyclin-dependent kinase inhibitor 3 (EC 3.1.3.16) (EC 3.1.3.48) (CDK2-associated dual-specificity phosphatase) (Cyclin-dependent kinase interactor 1) (Cyclin-dependent kinase-interacting protein 2) (Kinase-associated phosphatase)	Cytoplasm
1739	CEAM1_HUMAN	CEACAM1 BGP BGP1	Carcinoembryonic antigen-related cell adhesion molecule 1 (Biliary glycoprotein 1) (BGP-1) (CD antigen CD66a)	Cell membrane
1740	CELF4_HUMAN	CELF4 BRUNOL4	CUGBP Elav-like family member 4 (CELF-4) (Bruno-like protein 4) (CUG-BP- and ETR-3-like factor 4) (RNA-binding protein BRUNOL-4)	Nucleus
1741	CELR2_HUMAN	CELSR2 CDHF10 EGFL2 KIAA0279 MEGF3	Cadherin EGF LAG seven-pass G-type receptor 2 (Cadherin family member 10) (Epidermal growth factor-like protein 2) (EGF-like protein 2) (Flamingo homolog 3) (Multiple epidermal growth factor-like domains protein 3) (Multiple EGF-like domains protein 3)	Cell membrane
1742	EST1_HUMAN	CES1 CES2 SES1	Liver carboxylesterase 1 (Acyl-coenzyme A:cholesterol acyltransferase) (ACAT) (Brain carboxylesterase hBr1) (Carboxylesterase 1) (CE-1) (hCE-1) (EC 3.1.1.1) (Cocaine carboxylesterase) (Egasyn) (HMSE) (Methylumbelliferyl-acetate deacetylase 1) (EC 3.1.1.56) (Monocyte/macrophage serine esterase) (Retinyl ester hydrolase) (REH) (Serine esterase 1) (Triacylglycerol hydrolase) (TGH)	Endoplasmic reticulum
1743	CFAB_HUMAN	CFB BF BFD	Complement factor B (EC 3.4.21.47) (C3/C5 convertase) (Glycine-rich beta glycoprotein) (GBG) (PBF2) (Properdin factor B) [Cleaved into: Complement factor B Ba fragment; Complement factor B Bb fragment]	Secreted
1744	CFAD_HUMAN	CFD DF PFD	Complement factor D (EC 3.4.21.46) (Adipsin) (C3 convertase activator) (Properdin factor D)	Secreted
1745	CFLAR_HUMAN	CFLAR CASH CASP8AP1 CLARP MRIT	CASP8 and FADD-like apoptosis regulator (Caspase homolog) (CASH) (Caspase-eight-related protein) (Casper) (Caspase-like apoptosis regulatory protein) (CLARP) (Cellular FLICE-like inhibitory protein) (c-FLIP) (FADD-like antiapoptotic molecule 1) (FLAME-1) (Inhibitor of FLICE) (I-FLICE) (MACH-related inducer of toxicity) (MRIT) (Usurpin) [Cleaved into: CASP8 and FADD-like apoptosis regulator subuni…	Secreted
1746	GLHA_HUMAN	CGA	Glycoprotein hormones alpha chain (Anterior pituitary glycoprotein hormones common subunit alpha) (Choriogonadotropin alpha chain) (Chorionic gonadotrophin subunit alpha) (CG-alpha) (Follicle-stimulating hormone alpha chain) (FSH-alpha) (Follitropin alpha chain) (Luteinizing hormone alpha chain) (LSH-alpha) (Lutropin alpha chain) (Thyroid-stimulating hormone alpha chain) (TSH-alpha) (Thyrotropin …	Secreted
1747	CHAP1_HUMAN	CHAMP1 C13orf8 CAMP CHAMP KIAA1802 ZNF828	Chromosome alignment-maintaining phosphoprotein 1 (Zinc finger protein 828)	Nucleus
1748	CHCH9_HUMAN	CHCHD2P9 C9orf49 CHCHD9	Putative coiled-coil-helix-coiled-coil-helix domain-containing protein CHCHD2P9, mitochondrial (Coiled-coil-helix-coiled-coil-helix domain-containing 2 pseudogene 9)	Mitochondrion membrane
1749	CHDH_HUMAN	CHDH	Choline dehydrogenase, mitochondrial (CDH) (CHD) (EC 1.1.99.1)	Mitochondrion membrane
1750	CHP1_HUMAN	CHP1 CHP	Calcineurin B homologous protein 1 (Calcineurin B-like protein) (Calcium-binding protein CHP) (Calcium-binding protein p22) (EF-hand calcium-binding domain-containing protein p22)	Nucleus
1751	CHRD1_HUMAN	CHORDC1 CHP1	Cysteine and histidine-rich domain-containing protein 1 (CHORD domain-containing protein 1) (CHORD-containing protein 1) (CHP-1) (Protein morgana)	Cytoplasm
1752	CHP2_HUMAN	CHP2 HCA520	Calcineurin B homologous protein 2 (Hepatocellular carcinoma-associated antigen 520)	Nucleus
1753	CHPT1_HUMAN	CHPT1 CPT1 MSTP022	Cholinephosphotransferase 1 (hCPT1) (EC 2.7.8.2) (AAPT1-like protein) (Diacylglycerol cholinephosphotransferase 1)	Golgi apparatus
1754	IKKA_HUMAN	CHUK IKKA TCF16	Inhibitor of nuclear factor kappa-B kinase subunit alpha (I-kappa-B kinase alpha) (IKK-A) (IKK-alpha) (IkBKA) (IkappaB kinase) (EC 2.7.11.10) (Conserved helix-loop-helix ubiquitous kinase) (I-kappa-B kinase 1) (IKK1) (Nuclear factor NF-kappa-B inhibitor kinase alpha) (NFKBIKA) (Transcription factor 16) (TCF-16)	Cytoplasm
1755	CILP2_HUMAN	CILP2	Cartilage intermediate layer protein 2 (CILP-2) [Cleaved into: Cartilage intermediate layer protein 2 C1; Cartilage intermediate layer protein 2 C2]	Secreted
1756	CIR1_HUMAN	CIR1 CIR	Corepressor interacting with RBPJ 1 (CBF1-interacting corepressor) (Recepin)	Nucleus
1757	CISH_HUMAN	CISH G18	Cytokine-inducible SH2-containing protein (CIS) (CIS-1) (Protein G18) (Suppressor of cytokine signaling) (SOCS)	Secreted
1758	CITE2_HUMAN	CITED2 MRG1	Cbp/p300-interacting transactivator 2 (MSG-related protein 1) (MRG-1) (P35srj)	Nucleus
1759	CLCC1_HUMAN	CLCC1 KIAA0761 MCLC	Chloride channel CLIC-like protein 1 (Mid-1-related chloride channel protein 1)	Membrane bound
1760	CLCN6_HUMAN	CLCN6 KIAA0046	Chloride transport protein 6 (Chloride channel protein 6) (ClC-6)	Endosome membrane
1761	CLC14_HUMAN	CLEC14A C14orf27 EGFR5 UNQ236/PRO269	C-type lectin domain family 14 member A (Epidermal growth factor receptor 5) (EGFR-5)	Membrane bound
1762	CLC2L_HUMAN	CLEC2L	C-type lectin domain family 2 member L	Membrane bound
1763	CNBD1_HUMAN	CNBD1	Cyclic nucleotide-binding domain-containing protein 1	Nucleus
1764	CNR2_HUMAN	CNR2 CB2A CB2B	Cannabinoid receptor 2 (CB-2) (CB2) (hCB2) (CX5)	Cell membrane
1765	CNTP5_HUMAN	CNTNAP5 CASPR5	Contactin-associated protein-like 5 (Cell recognition molecule Caspr5)	Membrane bound
1766	COASY_HUMAN	COASY PSEC0106	Bifunctional coenzyme A synthase (CoA synthase) (NBP) (POV-2) [Includes: Phosphopantetheine adenylyltransferase (EC 2.7.7.3) (Dephospho-CoA pyrophosphorylase) (Pantetheine-phosphate adenylyltransferase) (PPAT); Dephospho-CoA kinase (DPCK) (EC 2.7.1.24) (Dephosphocoenzyme A kinase) (DPCOAK)]	Cytoplasm
1767	COBL1_HUMAN	COBLL1 KIAA0977	Cordon-bleu protein-like 1	Nucleus
1768	COMD5_HUMAN	COMMD5 HT002	COMM domain-containing protein 5 (Hypertension-related calcium-regulated gene protein) (HCaRG)	Cytoplasm
1769	COPA_HUMAN	COPA	Coatomer subunit alpha (Alpha-coat protein) (Alpha-COP) (HEP-COP) (HEPCOP) [Cleaved into: Xenin (Xenopsin-related peptide); Proxenin]	Cytoplasm
1770	COR1C_HUMAN	CORO1C CRN2 CRNN4	Coronin-1C (Coronin-3) (hCRNN4)	Cell membrane
1771	PGH1_HUMAN	PTGS1 COX1	Prostaglandin G/H synthase 1 (EC 1.14.99.1) (Cyclooxygenase-1) (COX-1) (Prostaglandin H2 synthase 1) (PGH synthase 1) (PGHS-1) (PHS 1) (Prostaglandin-endoperoxide synthase 1)	Microsome membrane
1772	COX2_HUMAN	MT-CO2 COII COX2 COXII MTCO2	Cytochrome c oxidase subunit 2 (Cytochrome c oxidase polypeptide II)	Mitochondrion membrane
1773	PGH2_HUMAN	PTGS2 COX2	Prostaglandin G/H synthase 2 (EC 1.14.99.1) (Cyclooxygenase-2) (COX-2) (PHS II) (Prostaglandin H2 synthase 2) (PGH synthase 2) (PGHS-2) (Prostaglandin-endoperoxide synthase 2)	Microsome membrane
1774	COX5B_HUMAN	COX5B	Cytochrome c oxidase subunit 5B, mitochondrial (Cytochrome c oxidase polypeptide Vb)	Mitochondrion membrane
1775	CX7A1_HUMAN	COX7A1 COX7AH	Cytochrome c oxidase subunit 7A1, mitochondrial (Cytochrome c oxidase subunit VIIa-heart) (Cytochrome c oxidase subunit VIIa-H) (Cytochrome c oxidase subunit VIIa-muscle) (Cytochrome c oxidase subunit VIIa-M)	Mitochondrion membrane
1776	CPT1B_HUMAN	CPT1B KIAA1670	Carnitine O-palmitoyltransferase 1, muscle isoform (CPT1-M) (EC 2.3.1.21) (Carnitine O-palmitoyltransferase I, muscle isoform) (CPT I) (CPTI-M) (Carnitine palmitoyltransferase 1B) (Carnitine palmitoyltransferase I-like protein)	Mitochondrion membrane
1777	CPT1C_HUMAN	CPT1C CATL1	Carnitine O-palmitoyltransferase 1, brain isoform (CPT1-B) (EC 2.3.1.21) (CPT IC) (Carnitine O-palmitoyltransferase I, brain isoform) (CPTI-B) (Carnitine palmitoyltransferase 1C)	Mitochondrion membrane
1778	CPT2_HUMAN	CPT2 CPT1	Carnitine O-palmitoyltransferase 2, mitochondrial (EC 2.3.1.21) (Carnitine palmitoyltransferase II) (CPT II)	Mitochondrion membrane
1779	CR1_HUMAN	CR1 C3BR	Complement receptor type 1 (C3b/C4b receptor) (CD antigen CD35)	Membrane bound
1780	CACP_HUMAN	CRAT CAT1	Carnitine O-acetyltransferase (Carnitine acetylase) (EC 2.3.1.7) (Carnitine acetyltransferase) (CAT) (CrAT)	Endoplasmic reticulum
1781	CREB1_HUMAN	CREB1	Cyclic AMP-responsive element-binding protein 1 (CREB-1) (cAMP-responsive element-binding protein 1)	Nucleus
1782	CBP_HUMAN	CREBBP CBP	CREB-binding protein (EC 2.3.1.48)	Cytoplasm
1783	CRFR1_HUMAN	CRHR1 CRFR CRFR1 CRHR	Corticotropin-releasing factor receptor 1 (CRF-R-1) (CRF-R1) (CRFR-1) (Corticotropin-releasing hormone receptor 1) (CRH-R-1) (CRH-R1)	Cell membrane
1784	CRAC1_HUMAN	CRTAC1 ASPIC1 CEP68	Cartilage acidic protein 1 (68 kDa chondrocyte-expressed protein) (CEP-68) (ASPIC)	Secreted
1785	CRY1_HUMAN	CRY1 PHLL1	Cryptochrome-1	Cytoplasm
1786	CISY_HUMAN	CS	Citrate synthase, mitochondrial (EC 2.3.3.1) (Citrate (Si)-synthase)	Mitochondrion membrane
1787	IL3RB_HUMAN	CSF2RB IL3RB IL5RB	Cytokine receptor common subunit beta (CDw131) (GM-CSF/IL-3/IL-5 receptor common beta subunit) (CD antigen CD131)	Membrane bound
1788	CSMD1_HUMAN	CSMD1 KIAA1890 UNQ5952/PRO19863	CUB and sushi domain-containing protein 1 (CUB and sushi multiple domains protein 1)	Membrane bound
1789	CSRP1_HUMAN	CSRP1 CSRP CYRP	Cysteine and glycine-rich protein 1 (Cysteine-rich protein 1) (CRP) (CRP1) (Epididymis luminal protein 141) (HEL-141)	Nucleus
1790	CYTN_HUMAN	CST1	Cystatin-SN (Cystain-SA-I) (Cystatin-1) (Salivary cystatin-SA-1)	Secreted
1791	CTBP1_HUMAN	CTBP1 CTBP	C-terminal-binding protein 1 (CtBP1) (EC 1.1.1.-)	Cytoplasm
1792	CTBP2_HUMAN	CTBP2	C-terminal-binding protein 2 (CtBP2)	Nucleus
1793	CTDS2_HUMAN	CTDSP2 NIF2 OS4 SCP2	Carboxy-terminal domain RNA polymerase II polypeptide A small phosphatase 2 (EC 3.1.3.16) (Nuclear LIM interactor-interacting factor 2) (NLI-interacting factor 2) (Protein OS-4) (Small C-terminal domain phosphatase 2) (Small CTD phosphatase 2) (SCP2)	Nucleus
1794	CTF1_HUMAN	CTF1	Cardiotrophin-1 (CT-1)	Secreted
1795	CTNA2_HUMAN	CTNNA2 CAPR	Catenin alpha-2 (Alpha N-catenin) (Alpha-catenin-related protein)	Cell membrane
1796	CTRL_HUMAN	CTRL CTRL1	Chymotrypsin-like protease CTRL-1 (EC 3.4.21.-)	Cytoplasm
1797	CATL1_HUMAN	CTSL CTSL1	Cathepsin L1 (EC 3.4.22.15) (Cathepsin L) (Major excreted protein) (MEP) [Cleaved into: Cathepsin L1 heavy chain; Cathepsin L1 light chain]	Lysosome
1798	CUL7_HUMAN	CUL7 KIAA0076	Cullin-7 (CUL-7)	Cytoplasm
1799	CXCR6_HUMAN	CXCR6 BONZO STRL33 TYMSTR	C-X-C chemokine receptor type 6 (CXC-R6) (CXCR-6) (CDw186) (G-protein coupled receptor STRL33) (G-protein coupled receptor bonzo) (CD antigen CD186)	Cell membrane
1800	CXXC1_HUMAN	CXXC1 CFP1 CGBP PCCX1 PHF18	CXXC-type zinc finger protein 1 (CpG-binding protein) (PHD finger and CXXC domain-containing protein 1)	Nucleus
1801	CP11A_HUMAN	CYP11A1 CYP11A	Cholesterol side-chain cleavage enzyme, mitochondrial (EC 1.14.15.6) (CYPXIA1) (Cholesterol desmolase) (Cytochrome P450 11A1) (Cytochrome P450(scc))	Mitochondrion membrane
1802	CP19A_HUMAN	CYP19A1 ARO1 CYAR CYP19	Aromatase (EC 1.14.14.14) (CYPXIX) (Cytochrome P-450AROM) (Cytochrome P450 19A1) (Estrogen synthase)	Membrane bound
1803	CP1A2_HUMAN	CYP1A2	Cytochrome P450 1A2 (EC 1.14.14.1) (CYPIA2) (Cholesterol 25-hydroxylase) (Cytochrome P(3)450) (Cytochrome P450 4) (Cytochrome P450-P3)	Endoplasmic reticulum
1804	CP27A_HUMAN	CYP27A1 CYP27	Sterol 26-hydroxylase, mitochondrial (EC 1.14.15.15) (5-beta-cholestane-3-alpha,7-alpha,12-alpha-triol 27-hydroxylase) (Cytochrome P-450C27/25) (Cytochrome P450 27) (Sterol 27-hydroxylase) (Vitamin D(3) 25-hydroxylase)	Mitochondrion membrane
1805	CP2B6_HUMAN	CYP2B6	Cytochrome P450 2B6 (EC 1.14.13.-) (1,4-cineole 2-exo-monooxygenase) (CYPIIB6) (Cytochrome P450 IIB1)	Endoplasmic reticulum
1806	CP2C8_HUMAN	CYP2C8	Cytochrome P450 2C8 (EC 1.14.14.1) (CYPIIC8) (Cytochrome P450 IIC2) (Cytochrome P450 MP-12) (Cytochrome P450 MP-20) (Cytochrome P450 form 1) (S-mephenytoin 4-hydroxylase)	Endoplasmic reticulum
1807	CP4AB_HUMAN	CYP4A11 CYP4A2	Cytochrome P450 4A11 (20-hydroxyeicosatetraenoic acid synthase) (20-HETE synthase) (CYP4AII) (CYPIVA11) (Cytochrome P-450HK-omega) (Cytochrome P450HL-omega) (Fatty acid omega-hydroxylase) (Lauric acid omega-hydroxylase) (Long-chain fatty acid omega-monooxygenase) (EC 1.14.13.205)	Endoplasmic reticulum
1808	CP8B1_HUMAN	CYP8B1 CYP12	7-alpha-hydroxycholest-4-en-3-one 12-alpha-hydroxylase (EC 1.14.18.8) (7-alpha-hydroxy-4-cholesten-3-one 12-alpha-hydroxylase) (CYPVIIIB1) (Cytochrome P450 8B1) (Sterol 12-alpha-hydroxylase)	Endoplasmic reticulum
1809	CLTR2_HUMAN	CYSLTR2 CYSLT2 CYSLT2R PSEC0146	Cysteinyl leukotriene receptor 2 (CysLTR2) (G-protein coupled receptor GPCR21) (hGPCR21) (G-protein coupled receptor HG57) (HPN321)	Cell membrane
1810	CYB_HUMAN	MT-CYB COB CYTB MTCYB	Cytochrome b (Complex III subunit 3) (Complex III subunit III) (Cytochrome b-c1 complex subunit 3) (Ubiquinol-cytochrome-c reductase complex cytochrome b subunit)	Mitochondrion membrane
1811	DAXX_HUMAN	DAXX BING2 DAP6	Death domain-associated protein 6 (Daxx) (hDaxx) (ETS1-associated protein 1) (EAP1) (Fas death domain-associated protein)	Cytoplasm
1812	DBP_HUMAN	DBP	D site-binding protein (Albumin D box-binding protein) (Albumin D-element-binding protein) (Tax-responsive enhancer element-binding protein 302) (TaxREB302)	Nucleus
1813	DCTN1_HUMAN	DCTN1	Dynactin subunit 1 (150 kDa dynein-associated polypeptide) (DAP-150) (DP-150) (p135) (p150-glued)	Cytoplasm
1814	DDX11_HUMAN	DDX11 CHL1 CHLR1 KRG2	ATP-dependent DNA helicase DDX11 (EC 3.6.4.12) (CHL1-related protein 1) (hCHLR1) (DEAD/H-box protein 11) (Keratinocyte growth factor-regulated gene 2 protein) (KRG-2)	Nucleus
1815	DECR_HUMAN	DECR1 DECR SDR18C1	2,4-dienoyl-CoA reductase, mitochondrial (EC 1.3.1.34) (2,4-dienoyl-CoA reductase [NADPH]) (4-enoyl-CoA reductase [NADPH]) (Short chain dehydrogenase/reductase family 18C member 1)	Mitochondrion membrane
1816	DEF1_HUMAN	DEFA1 DEF1 DEFA2 MRS; DEFA1B	Neutrophil defensin 1 (Defensin, alpha 1) (HNP-1) (HP-1) (HP1) [Cleaved into: HP 1-56; Neutrophil defensin 2 (HNP-2) (HP-2) (HP2)]	Secreted
1817	DEFB1_HUMAN	DEFB1 BD1 HBD1	Beta-defensin 1 (BD-1) (hBD-1) (Defensin, beta 1)	Secreted
1818	D103A_HUMAN	DEFB103A BD3 DEFB103 DEFB3; DEFB103B	Beta-defensin 103 (Beta-defensin 3) (BD-3) (DEFB-3) (HBD3) (hBD-3) (Defensin, beta 103) (Defensin-like protein)	Secreted
1819	D104A_HUMAN	DEFB104A DEFB104 DEFB4; DEFB104B	Beta-defensin 104 (Beta-defensin 4) (BD-4) (DEFB-4) (hBD-4) (Defensin, beta 104)	Secreted
1820	DFB4A_HUMAN	DEFB4A DEFB102 DEFB2 DEFB4; DEFB4B	Beta-defensin 4A (Beta-defensin 2) (BD-2) (hBD-2) (Defensin, beta 2) (Skin-antimicrobial peptide 1) (SAP1)	Secreted
1821	DFFA_HUMAN	DFFA DFF1 DFF45 H13	DNA fragmentation factor subunit alpha (DNA fragmentation factor 45 kDa subunit) (DFF-45) (Inhibitor of CAD) (ICAD)	Cytoplasm
1822	DFFB_HUMAN	DFFB CAD DFF2 DFF40	DNA fragmentation factor subunit beta (EC 3.-.-.-) (Caspase-activated deoxyribonuclease) (CAD) (Caspase-activated DNase) (Caspase-activated nuclease) (CPAN) (DNA fragmentation factor 40 kDa subunit) (DFF-40)	Cytoplasm
1823	DGAT1_HUMAN	DGAT1 AGRP1 DGAT	Diacylglycerol O-acyltransferase 1 (EC 2.3.1.20) (ACAT-related gene product 1) (Acyl-CoA retinol O-fatty-acyltransferase) (ARAT) (Retinol O-fatty-acyltransferase) (EC 2.3.1.76) (Diglyceride acyltransferase)	Endoplasmic reticulum
1824	DGAT2_HUMAN	DGAT2 HMFN1045 UNQ738/PRO1433	Diacylglycerol O-acyltransferase 2 (EC 2.3.1.20) (Acyl-CoA retinol O-fatty-acyltransferase) (ARAT) (Retinol O-fatty-acyltransferase) (EC 2.3.1.76) (Diglyceride acyltransferase 2)	Endoplasmic reticulum
1825	DGKA_HUMAN	DGKA DAGK DAGK1	Diacylglycerol kinase alpha (DAG kinase alpha) (EC 2.7.1.107) (80 kDa diacylglycerol kinase) (Diglyceride kinase alpha) (DGK-alpha)	Endoplasmic reticulum
1826	DGKD_HUMAN	DGKD KIAA0145	Diacylglycerol kinase delta (DAG kinase delta) (EC 2.7.1.107) (130 kDa diacylglycerol kinase) (Diglyceride kinase delta) (DGK-delta)	Cytoplasm
1827	DGKE_HUMAN	DGKE DAGK5	Diacylglycerol kinase epsilon (DAG kinase epsilon) (EC 2.7.1.107) (Diglyceride kinase epsilon) (DGK-epsilon)	Membrane bound
1828	DGKG_HUMAN	DGKG DAGK3	Diacylglycerol kinase gamma (DAG kinase gamma) (EC 2.7.1.107) (Diglyceride kinase gamma) (DGK-gamma)	Cytoplasm
1829	DGKH_HUMAN	DGKH	Diacylglycerol kinase eta (DAG kinase eta) (EC 2.7.1.107) (Diglyceride kinase eta) (DGK-eta)	Cytoplasm
1830	DGKI_HUMAN	DGKI	Diacylglycerol kinase iota (DAG kinase iota) (EC 2.7.1.107) (Diglyceride kinase iota) (DGK-iota)	Cytoplasm
1831	DGKQ_HUMAN	DGKQ DAGK4	Diacylglycerol kinase theta (DAG kinase theta) (EC 2.7.1.107) (Diglyceride kinase theta) (DGK-theta)	Cytoplasm
1832	DGKZ_HUMAN	DGKZ DAGK6	Diacylglycerol kinase zeta (DAG kinase zeta) (EC 2.7.1.107) (Diglyceride kinase zeta) (DGK-zeta)	Cytoplasm
1833	DHC24_HUMAN	DHCR24 KIAA0018	Delta(24)-sterol reductase (EC 1.3.1.72) (24-dehydrocholesterol reductase) (3-beta-hydroxysterol Delta-24-reductase) (Diminuto/dwarf1 homolog) (Seladin-1)	Endoplasmic reticulum
1834	DHDDS_HUMAN	DHDDS HDS	Dehydrodolichyl diphosphate synthase complex subunit DHDDS (EC 2.5.1.87) (Cis-isoprenyltransferase) (CIT) (Cis-IPTase) (Epididymis tissue protein Li 189m)	Endoplasmic reticulum
1835	DHYS_HUMAN	DHPS DS	Deoxyhypusine synthase (DHS) (EC 2.5.1.46)	Endoplasmic reticulum
1836	ODP2_HUMAN	DLAT DLTA	Dihydrolipoyllysine-residue acetyltransferase component of pyruvate dehydrogenase complex, mitochondrial (EC 2.3.1.12) (70 kDa mitochondrial autoantigen of primary biliary cirrhosis) (PBC) (Dihydrolipoamide acetyltransferase component of pyruvate dehydrogenase complex) (M2 antigen complex 70 kDa subunit) (Pyruvate dehydrogenase complex component E2) (PDC-E2) (PDCE2)	Mitochondrion membrane
1837	DYL1_HUMAN	DYNLL1 DLC1 DNCL1 DNCLC1 HDLC1	Dynein light chain 1, cytoplasmic (8 kDa dynein light chain) (DLC8) (Dynein light chain LC8-type 1) (Protein inhibitor of neuronal nitric oxide synthase) (PIN)	Cytoplasm
1838	RHG07_HUMAN	DLC1 ARHGAP7 KIAA1723 STARD12	Rho GTPase-activating protein 7 (Deleted in liver cancer 1 protein) (DLC-1) (HP protein) (Rho-type GTPase-activating protein 7) (START domain-containing protein 12) (StARD12) (StAR-related lipid transfer protein 12)	Cytoplasm
1839	DLEC1_HUMAN	DLEC1 DLC1	Deleted in lung and esophageal cancer protein 1 (Deleted in lung cancer protein 1) (DLC-1)	Cytoplasm
1840	DLDH_HUMAN	DLD GCSL LAD PHE3	Dihydrolipoyl dehydrogenase, mitochondrial (EC 1.8.1.4) (Dihydrolipoamide dehydrogenase) (Glycine cleavage system L protein)	Mitochondrion membrane
1841	DLL3_HUMAN	DLL3	Delta-like protein 3 (Drosophila Delta homolog 3) (Delta3)	Membrane bound
1842	DLL4_HUMAN	DLL4 UNQ1895/PRO4341	Delta-like protein 4 (Drosophila Delta homolog 4) (Delta4)	Cell membrane
1843	ODO2_HUMAN	DLST DLTS	Dihydrolipoyllysine-residue succinyltransferase component of 2-oxoglutarate dehydrogenase complex, mitochondrial (EC 2.3.1.61) (2-oxoglutarate dehydrogenase complex component E2) (OGDC-E2) (Dihydrolipoamide succinyltransferase component of 2-oxoglutarate dehydrogenase complex) (E2K)	Mitochondrion membrane
1844	DMD_HUMAN	DMD	Dystrophin	Cell membrane
1845	DMPK_HUMAN	DMPK DM1PK MDPK	Myotonin-protein kinase (MT-PK) (EC 2.7.11.1) (DM-kinase) (DMK) (DM1 protein kinase) (DMPK) (Myotonic dystrophy protein kinase)	Endoplasmic reticulum
1846	DJB11_HUMAN	DNAJB11 EDJ ERJ3 HDJ9 PSEC0121 UNQ537/PRO1080	DnaJ homolog subfamily B member 11 (APOBEC1-binding protein 2) (ABBP-2) (DnaJ protein homolog 9) (ER-associated DNAJ) (ER-associated Hsp40 co-chaperone) (Endoplasmic reticulum DNA J domain-containing protein 3) (ER-resident protein ERdj3) (ERdj3) (ERj3p) (HEDJ) (Human DnaJ protein 9) (hDj-9) (PWP1-interacting protein 4)	Endoplasmic reticulum
1847	DNJB9_HUMAN	DNAJB9 MDG1 UNQ743/PRO1471	DnaJ homolog subfamily B member 9 (Endoplasmic reticulum DNA J domain-containing protein 4) (ER-resident protein ERdj4) (ERdj4) (Microvascular endothelial differentiation gene 1 protein) (Mdg-1)	Endoplasmic reticulum
1848	DJC11_HUMAN	DNAJC11	DnaJ homolog subfamily C member 11	Mitochondrion membrane
1849	DYN1_HUMAN	DNM1 DNM	Dynamin-1 (EC 3.6.5.5)	Cytoplasm
1850	TDT_HUMAN	DNTT TDT	DNA nucleotidylexotransferase (EC 2.7.7.31) (Terminal addition enzyme) (Terminal deoxynucleotidyltransferase) (Terminal transferase)	Nucleus
1851	NC2B_HUMAN	DR1	Protein Dr1 (Down-regulator of transcription 1) (Negative cofactor 2-beta) (NC2-beta) (TATA-binding protein-associated phosphoprotein)	Nucleus
1852	DSG1_HUMAN	DSG1 CDHF4	Desmoglein-1 (Cadherin family member 4) (Desmosomal glycoprotein 1) (DG1) (DGI) (Pemphigus foliaceus antigen)	Cell membrane
1853	DSPP_HUMAN	DSPP	Dentin sialophosphoprotein [Cleaved into: Dentin phosphoprotein (Dentin phosphophoryn) (DPP); Dentin sialoprotein (DSP)]	Secreted
1854	DTX1_HUMAN	DTX1	E3 ubiquitin-protein ligase DTX1 (EC 2.3.2.27) (Protein deltex-1) (Deltex1) (hDTX1) (RING-type E3 ubiquitin transferase DTX1)	Cytoplasm
1855	DTX2_HUMAN	DTX2 KIAA1528 RNF58	Probable E3 ubiquitin-protein ligase DTX2 (EC 2.3.2.27) (Protein deltex-2) (Deltex2) (hDTX2) (RING finger protein 58) (RING-type E3 ubiquitin transferase DTX2)	Cytoplasm
1856	DTX3_HUMAN	DTX3 RNF154	Probable E3 ubiquitin-protein ligase DTX3 (EC 2.3.2.27) (Protein deltex-3) (Deltex3) (RING finger protein 154) (RING-type E3 ubiquitin transferase DTX3)	Cytoplasm
1857	DTX3L_HUMAN	DTX3L BBAP	E3 ubiquitin-protein ligase DTX3L (EC 2.3.2.27) (B-lymphoma- and BAL-associated protein) (Protein deltex-3-like) (RING-type E3 ubiquitin transferase DTX3L) (Rhysin-2) (Rhysin2)	Cytoplasm
1858	DTX4_HUMAN	DTX4 KIAA0937 RNF155	E3 ubiquitin-protein ligase DTX4 (EC 2.3.2.27) (Protein deltex-4) (Deltex4) (RING finger protein 155) (RING-type E3 ubiquitin transferase DTX4)	Cytoplasm
1859	DUS10_HUMAN	DUSP10 MKP5	Dual specificity protein phosphatase 10 (EC 3.1.3.16) (EC 3.1.3.48) (Mitogen-activated protein kinase phosphatase 5) (MAP kinase phosphatase 5) (MKP-5)	Nucleus
1860	DUS14_HUMAN	DUSP14 MKP6	Dual specificity protein phosphatase 14 (EC 3.1.3.16) (EC 3.1.3.48) (MKP-1-like protein tyrosine phosphatase) (MKP-L) (Mitogen-activated protein kinase phosphatase 6) (MAP kinase phosphatase 6) (MKP-6)	Nucleus
1861	DUS16_HUMAN	DUSP16 KIAA1700 MKP7	Dual specificity protein phosphatase 16 (EC 3.1.3.16) (EC 3.1.3.48) (Mitogen-activated protein kinase phosphatase 7) (MAP kinase phosphatase 7) (MKP-7)	Cytoplasm
1862	DUS2_HUMAN	DUSP2 PAC1	Dual specificity protein phosphatase 2 (EC 3.1.3.16) (EC 3.1.3.48) (Dual specificity protein phosphatase PAC-1)	Nucleus
1863	DUS22_HUMAN	DUSP22 JSP1 LMWDSP2 MKPX	Dual specificity protein phosphatase 22 (EC 3.1.3.16) (EC 3.1.3.48) (JNK-stimulatory phosphatase-1) (JSP-1) (Low molecular weight dual specificity phosphatase 2) (LMW-DSP2) (Mitogen-activated protein kinase phosphatase x) (MAP kinase phosphatase x) (MKP-x)	Cytoplasm
1864	DUS3_HUMAN	DUSP3 VHR	Dual specificity protein phosphatase 3 (EC 3.1.3.16) (EC 3.1.3.48) (Dual specificity protein phosphatase VHR) (Vaccinia H1-related phosphatase) (VHR)	Nucleus
1865	DUS4_HUMAN	DUSP4 MKP2 VH2	Dual specificity protein phosphatase 4 (EC 3.1.3.16) (EC 3.1.3.48) (Dual specificity protein phosphatase hVH2) (Mitogen-activated protein kinase phosphatase 2) (MAP kinase phosphatase 2) (MKP-2)	Nucleus
1866	DUS5_HUMAN	DUSP5 VH3	Dual specificity protein phosphatase 5 (EC 3.1.3.16) (EC 3.1.3.48) (Dual specificity protein phosphatase hVH3)	Nucleus
1867	DUS6_HUMAN	DUSP6 MKP3 PYST1	Dual specificity protein phosphatase 6 (EC 3.1.3.16) (EC 3.1.3.48) (Dual specificity protein phosphatase PYST1) (Mitogen-activated protein kinase phosphatase 3) (MAP kinase phosphatase 3) (MKP-3)	Cytoplasm
1868	DUS7_HUMAN	DUSP7 PYST2	Dual specificity protein phosphatase 7 (EC 3.1.3.16) (EC 3.1.3.48) (Dual specificity protein phosphatase PYST2)	Cytoplasm
1869	DUS8_HUMAN	DUSP8 C11orf81 VH5	Dual specificity protein phosphatase 8 (EC 3.1.3.16) (EC 3.1.3.48) (Dual specificity protein phosphatase hVH-5)	Cytoplasm
1870	DVL1_HUMAN	DVL1	Segment polarity protein dishevelled homolog DVL-1 (Dishevelled-1) (DSH homolog 1)	Cell membrane
1871	DVLP1_HUMAN	DVL1P1 DVL DVL1 DVL1L1	Putative segment polarity protein dishevelled homolog DVL1P1 (DSH homolog 1-like) (Segment polarity protein dishevelled homolog DVL-1-like) (Dishevelled-1-like)	Cytoplasm
1872	DVL2_HUMAN	DVL2	Segment polarity protein dishevelled homolog DVL-2 (Dishevelled-2) (DSH homolog 2)	Cell membrane
1873	DVL3_HUMAN	DVL3 KIAA0208	Segment polarity protein dishevelled homolog DVL-3 (Dishevelled-3) (DSH homolog 3)	Cytoplasm
1874	IL27B_HUMAN	EBI3 IL27B	Interleukin-27 subunit beta (IL-27 subunit beta) (IL-27B) (Epstein-Barr virus-induced gene 3 protein) (EBV-induced gene 3 protein)	Secreted
1875	EBP_HUMAN	EBP	3-beta-hydroxysteroid-Delta(8),Delta(7)-isomerase (EC 5.3.3.5) (Cholestenol Delta-isomerase) (Delta(8)-Delta(7) sterol isomerase) (D8-D7 sterol isomerase) (Emopamil-binding protein)	Endoplasmic reticulum
1876	ECHM_HUMAN	ECHS1	Enoyl-CoA hydratase, mitochondrial (EC 4.2.1.17) (Enoyl-CoA hydratase 1) (Short-chain enoyl-CoA hydratase) (SCEH)	Mitochondrion membrane
1877	EDEM1_HUMAN	EDEM1 EDEM KIAA0212	ER degradation-enhancing alpha-mannosidase-like protein 1	Endoplasmic reticulum
1878	EF1A2_HUMAN	EEF1A2 EEF1AL STN	Elongation factor 1-alpha 2 (EF-1-alpha-2) (Eukaryotic elongation factor 1 A-2) (eEF1A-2) (Statin-S1)	Membrane bound
1879	EFNB2_HUMAN	EFNB2 EPLG5 HTKL LERK5	Ephrin-B2 (EPH-related receptor tyrosine kinase ligand 5) (LERK-5) (HTK ligand) (HTK-L)	Membrane bound
1880	EGR4_HUMAN	EGR4	Early growth response protein 4 (EGR-4) (AT133)	Nucleus
1881	ECHP_HUMAN	EHHADH ECHD	Peroxisomal bifunctional enzyme (PBE) (PBFE) [Includes: Enoyl-CoA hydratase/3,2-trans-enoyl-CoA isomerase (EC 4.2.1.17) (EC 5.3.3.8); 3-hydroxyacyl-CoA dehydrogenase (EC 1.1.1.35)]	Peroxisome
1882	EHMT1_HUMAN	EHMT1 EUHMTASE1 GLP KIAA1876 KMT1D	Histone-lysine N-methyltransferase EHMT1 (EC 2.1.1.-) (EC 2.1.1.43) (Euchromatic histone-lysine N-methyltransferase 1) (Eu-HMTase1) (G9a-like protein 1) (GLP) (GLP1) (Histone H3-K9 methyltransferase 5) (H3-K9-HMTase 5) (Lysine N-methyltransferase 1D)	Nucleus
1883	E2AK1_HUMAN	EIF2AK1 HRI KIAA1369 PRO1362	Eukaryotic translation initiation factor 2-alpha kinase 1 (EC 2.7.11.1) (Heme-controlled repressor) (HCR) (Heme-regulated eukaryotic initiation factor eIF-2-alpha kinase) (Heme-regulated inhibitor) (Hemin-sensitive initiation factor 2-alpha kinase)	Cytoplasm
1884	E2AK4_HUMAN	EIF2AK4 GCN2 KIAA1338	eIF-2-alpha kinase GCN2 (EC 2.7.11.1) (Eukaryotic translation initiation factor 2-alpha kinase 4) (GCN2-like protein)	Cytoplasm
1885	IF2A_HUMAN	EIF2S1 EIF2A	Eukaryotic translation initiation factor 2 subunit 1 (Eukaryotic translation initiation factor 2 subunit alpha) (eIF-2-alpha) (eIF-2A) (eIF-2alpha)	Stress granule
1886	EIF3K_HUMAN	EIF3K EIF3S12 ARG134 HSPC029 MSTP001 PTD001	Eukaryotic translation initiation factor 3 subunit K (eIF3k) (Eukaryotic translation initiation factor 3 subunit 12) (Muscle-specific gene M9 protein) (PLAC-24) (eIF-3 p25) (eIF-3 p28)	Nucleus
1887	IF4B_HUMAN	EIF4B	Eukaryotic translation initiation factor 4B (eIF-4B)	Cytoplasm
1888	IF4E_HUMAN	EIF4E EIF4EL1 EIF4F	Eukaryotic translation initiation factor 4E (eIF-4E) (eIF4E) (eIF-4F 25 kDa subunit) (mRNA cap-binding protein)	Cytoplasm
1889	I4E1B_HUMAN	EIF4E1B	Eukaryotic translation initiation factor 4E type 1B	Cytoplasm
1890	IF4E2_HUMAN	EIF4E2 EIF4EL3	Eukaryotic translation initiation factor 4E type 2 (eIF-4E type 2) (eIF4E type 2) (Eukaryotic translation initiation factor 4E homologous protein) (Eukaryotic translation initiation factor 4E-like 3) (eIF4E-like protein 4E-LP) (mRNA cap-binding protein 4EHP) (h4EHP) (mRNA cap-binding protein type 3)	Cytoplasm
1891	4EBP1_HUMAN	EIF4EBP1	Eukaryotic translation initiation factor 4E-binding protein 1 (4E-BP1) (eIF4E-binding protein 1) (Phosphorylated heat- and acid-stable protein regulated by insulin 1) (PHAS-I)	Cytoplasm
1892	ELF3_HUMAN	ELF3 ERT ESX JEN	ETS-related transcription factor Elf-3 (E74-like factor 3) (Epithelial-restricted with serine box) (Epithelium-restricted Ets protein ESX) (Epithelium-specific Ets transcription factor 1) (ESE-1)	Cytoplasm
1893	ELK1_HUMAN	ELK1	ETS domain-containing protein Elk-1	Nucleus
1894	ELK4_HUMAN	ELK4 SAP1	ETS domain-containing protein Elk-4 (Serum response factor accessory protein 1) (SAP-1) (SRF accessory protein 1)	Nucleus
1895	ELMO2_HUMAN	ELMO2 CED12A KIAA1834	Engulfment and cell motility protein 2 (Protein ced-12 homolog A) (hCed-12A)	Cytoplasm
1896	ENOA_HUMAN	ENO1 ENO1L1 MBPB1 MPB1	Alpha-enolase (EC 4.2.1.11) (2-phospho-D-glycerate hydro-lyase) (C-myc promoter-binding protein) (Enolase 1) (MBP-1) (MPB-1) (Non-neural enolase) (NNE) (Phosphopyruvate hydratase) (Plasminogen-binding protein)	Cytoplasm
1897	ENOB_HUMAN	ENO3	Beta-enolase (EC 4.2.1.11) (2-phospho-D-glycerate hydro-lyase) (Enolase 3) (Muscle-specific enolase) (MSE) (Skeletal muscle enolase)	Cytoplasm
1898	ENPP3_HUMAN	ENPP3 PDNP3	Ectonucleotide pyrophosphatase/phosphodiesterase family member 3 (E-NPP 3) (Phosphodiesterase I beta) (PD-Ibeta) (Phosphodiesterase I/nucleotide pyrophosphatase 3) (CD antigen CD203c) [Includes: Alkaline phosphodiesterase I (EC 3.1.4.1); Nucleotide pyrophosphatase (NPPase) (EC 3.6.1.9) (Nucleotide diphosphatase)]	Membrane bound
1899	EPHB1_HUMAN	EPHB1 ELK EPHT2 HEK6 NET	Ephrin type-B receptor 1 (EC 2.7.10.1) (ELK) (EPH tyrosine kinase 2) (EPH-like kinase 6) (EK6) (hEK6) (Neuronally-expressed EPH-related tyrosine kinase) (NET) (Tyrosine-protein kinase receptor EPH-2)	Cell membrane
1900	HYES_HUMAN	EPHX2	Bifunctional epoxide hydrolase 2 [Includes: Cytosolic epoxide hydrolase 2 (CEH) (EC 3.3.2.10) (Epoxide hydratase) (Soluble epoxide hydrolase) (SEH); Lipid-phosphate phosphatase (EC 3.1.3.76)]	Cytoplasm
1901	XPF_HUMAN	ERCC4 ERCC11 XPF	DNA repair endonuclease XPF (EC 3.1.-.-) (DNA excision repair protein ERCC-4) (DNA repair protein complementing XP-F cells) (Xeroderma pigmentosum group F-complementing protein)	Nucleus
1902	ERN1_HUMAN	ERN1 IRE1	Serine/threonine-protein kinase/endoribonuclease IRE1 (Endoplasmic reticulum-to-nucleus signaling 1) (Inositol-requiring protein 1) (hIRE1p) (Ire1-alpha) (IRE1a) [Includes: Serine/threonine-protein kinase (EC 2.7.11.1); Endoribonuclease (EC 3.1.26.-)]	Endoplasmic reticulum
1903	ERO1A_HUMAN	ERO1A ERO1L UNQ434/PRO865	ERO1-like protein alpha (ERO1-L) (ERO1-L-alpha) (EC 1.8.4.-) (Endoplasmic oxidoreductin-1-like protein) (Endoplasmic reticulum oxidoreductase alpha) (Oxidoreductin-1-L-alpha)	Endoplasmic reticulum
1904	ENK18_HUMAN	ERVK-18	Endogenous retrovirus group K member 18 Env polyprotein (Envelope polyprotein) (HERV-K(C1a) envelope protein) (HERV-K110 envelope protein) (HERV-K18 envelope protein) (HERV-K18 superantigen) (HERV-K_1q23.3 provirus ancestral Env polyprotein) (IDDMK1,2 22 envelope protein) (IDDMK1,2 22 superantigen) [Cleaved into: Surface protein (SU); Transmembrane protein (TM)]	Transmembrane protein
1905	VPK18_HUMAN	ERVK-18	Endogenous retrovirus group K member 18 Pro protein (HERV-K(C1a) Pro protein) (HERV-K110 Pro protein) (HERV-K18 Pro protein) (HERV-K_1q23.3 provirus ancestral Pro protein) (EC 3.4.23.50) (Protease) (Proteinase) (PR)	Transmembrane protein
1906	POK18_HUMAN	ERVK-18	Endogenous retrovirus group K member 18 Pol protein (HERV-K(C1a) Pol protein) (HERV-K110 Pol protein) (HERV-K18 Pol protein) (HERV-K_1q23.3 provirus ancestral Pol protein) [Includes: Reverse transcriptase (EC 2.7.7.49); Ribonuclease H (RNase H) (EC 3.1.26.4)]	Transmembrane protein
1907	ERR2_HUMAN	ESRRB ERRB2 ESRL2 NR3B2	Steroid hormone receptor ERR2 (ERR beta-2) (Estrogen receptor-like 2) (Estrogen-related receptor beta) (ERR-beta) (Nuclear receptor subfamily 3 group B member 2)	Nucleus
1908	ETFA_HUMAN	ETFA	Electron transfer flavoprotein subunit alpha, mitochondrial (Alpha-ETF)	Mitochondrion membrane
1909	ETFB_HUMAN	ETFB FP585	Electron transfer flavoprotein subunit beta (Beta-ETF)	Mitochondrion membrane
1910	ETFD_HUMAN	ETFDH	Electron transfer flavoprotein-ubiquinone oxidoreductase, mitochondrial (ETF-QO) (ETF-ubiquinone oxidoreductase) (EC 1.5.5.1) (Electron-transferring-flavoprotein dehydrogenase) (ETF dehydrogenase)	Mitochondrion membrane
1911	ETV5_HUMAN	ETV5 ERM	ETS translocation variant 5 (Ets-related protein ERM)	Nucleus
1912	EVA1C_HUMAN	EVA1C C21orf63 C21orf64 FAM176C PRED34 UNQ2504/PRO5993	Protein eva-1 homolog C (Protein FAM176C) (SUE21)	Membrane bound
1913	EXOS4_HUMAN	EXOSC4 RRP41 SKI6	Exosome complex component RRP41 (Exosome component 4) (Ribosomal RNA-processing protein 41) (p12A)	Cytoplasm
1914	EXTL3_HUMAN	EXTL3 EXTL1L EXTR1 KIAA0519	Exostosin-like 3 (EC 2.4.1.223) (EXT-related protein 1) (Glucuronyl-galactosyl-proteoglycan 4-alpha-N-acetylglucosaminyltransferase) (Hereditary multiple exostoses gene isolog) (Multiple exostosis-like protein 3) (Putative tumor suppressor protein EXTL3)	Endoplasmic reticulum
1915	EYA1_HUMAN	EYA1	Eyes absent homolog 1 (EC 3.1.3.16) (EC 3.1.3.48)	Cytoplasm
1916	JAM1_HUMAN	F11R JAM1 JCAM UNQ264/PRO301	Junctional adhesion molecule A (JAM-A) (Junctional adhesion molecule 1) (JAM-1) (Platelet F11 receptor) (Platelet adhesion molecule 1) (PAM-1) (CD antigen CD321)	Cell membrane
1917	FA12_HUMAN	F12	Coagulation factor XII (EC 3.4.21.38) (Hageman factor) (HAF) [Cleaved into: Coagulation factor XIIa heavy chain; Beta-factor XIIa part 1; Coagulation factor XIIa light chain (Beta-factor XIIa part 2)]	Secreted
1918	FA7_HUMAN	F7	Coagulation factor VII (EC 3.4.21.21) (Proconvertin) (Serum prothrombin conversion accelerator) (SPCA) (Eptacog alfa) [Cleaved into: Factor VII light chain; Factor VII heavy chain]	Secreted
1919	FA78B_HUMAN	FAM78B	Protein FAM78B	Secreted
1920	FACD2_HUMAN	FANCD2 FACD	Fanconi anemia group D2 protein (Protein FACD2)	Nucleus
1921	FAT1_HUMAN	FAT1 CDHF7 FAT	Protocadherin Fat 1 (Cadherin family member 7) (Cadherin-related tumor suppressor homolog) (Protein fat homolog) [Cleaved into: Protocadherin Fat 1, nuclear form]	Cell membrane
1922	FBLI1_HUMAN	FBLIM1 FBLP1	Filamin-binding LIM protein 1 (FBLP-1) (Migfilin) (Mitogen-inducible 2-interacting protein) (MIG2-interacting protein)	Cytoplasm
1923	FBN2_HUMAN	FBN2	Fibrillin-2 [Cleaved into: Fibrillin-2 C-terminal peptide]	Extracellular matrix
1924	F16P2_HUMAN	FBP2	Fructose-1,6-bisphosphatase isozyme 2 (FBPase 2) (EC 3.1.3.11) (D-fructose-1,6-bisphosphate 1-phosphohydrolase 2) (Muscle FBPase)	Nucleus
1925	PCX4_HUMAN	PCNX4 C14orf135 FBP2 PCNXL4	Pecanex-like protein 4 (Hepatitis C virus F protein-binding protein 2) (HCV F protein-binding protein 2) (Pecanex homolog protein 4)	Membrane bound
1926	FCN2_HUMAN	FCN2 FCNL	Ficolin-2 (37 kDa elastin-binding protein) (Collagen/fibrinogen domain-containing protein 2) (EBP-37) (Ficolin-B) (Ficolin-beta) (Hucolin) (L-ficolin) (Serum lectin p35)	Secreted
1927	FEM1B_HUMAN	FEM1B F1AA KIAA0396	Protein fem-1 homolog B (FEM1b) (FEM1-beta) (Fem-1-like death receptor-binding protein alpha) (Fem-1-like in apoptotic pathway protein alpha) (F1A-alpha)	Cytoplasm
1928	FIBA_HUMAN	FGA	Fibrinogen alpha chain [Cleaved into: Fibrinopeptide A; Fibrinogen alpha chain]	Secreted
1929	FGF10_HUMAN	FGF10	Fibroblast growth factor 10 (FGF-10) (Keratinocyte growth factor 2)	Secreted
1930	FGF11_HUMAN	FGF11 FHF3	Fibroblast growth factor 11 (FGF-11) (Fibroblast growth factor homologous factor 3) (FHF-3)	Secreted
1931	FGF12_HUMAN	FGF12 FGF12B FHF1	Fibroblast growth factor 12 (FGF-12) (Fibroblast growth factor homologous factor 1) (FHF-1) (Myocyte-activating factor)	Nucleus
1932	FGF13_HUMAN	FGF13 FHF2	Fibroblast growth factor 13 (FGF-13) (Fibroblast growth factor homologous factor 2) (FHF-2)	Cell membrane
1933	FGF14_HUMAN	FGF14 FHF4	Fibroblast growth factor 14 (FGF-14) (Fibroblast growth factor homologous factor 4) (FHF-4)	Nucleus
1934	FGF16_HUMAN	FGF16	Fibroblast growth factor 16 (FGF-16)	Secreted
1935	FUMH_HUMAN	FH	Fumarate hydratase, mitochondrial (Fumarase) (EC 4.2.1.2)	Mitochondrion membrane
1936	FHIT_HUMAN	FHIT	Bis(5'-adenosyl)-triphosphatase (EC 3.6.1.29) (AP3A hydrolase) (AP3Aase) (Diadenosine 5',5'''-P1,P3-triphosphate hydrolase) (Dinucleosidetriphosphatase) (Fragile histidine triad protein)	Mitochondrion membrane
1937	FHL5_HUMAN	FHL5 ACT	Four and a half LIM domains protein 5 (FHL-5) (Activator of cAMP-responsive element modulator in testis) (Activator of CREM in testis)	Nucleus
1938	VEGFD_HUMAN	VEGFD FIGF	Vascular endothelial growth factor D (VEGF-D) (c-Fos-induced growth factor) (FIGF)	Secreted
1939	FKB14_HUMAN	FKBP14 FKBP22 UNQ322/PRO381	Peptidyl-prolyl cis-trans isomerase FKBP14 (PPIase FKBP14) (EC 5.2.1.8) (22 kDa FK506-binding protein) (22 kDa FKBP) (FKBP-22) (FK506-binding protein 14) (FKBP-14) (Rotamase)	Endoplasmic reticulum
1940	FKBP8_HUMAN	FKBP8 FKBP38	Peptidyl-prolyl cis-trans isomerase FKBP8 (PPIase FKBP8) (EC 5.2.1.8) (38 kDa FK506-binding protein) (38 kDa FKBP) (FKBP-38) (hFKBP38) (FK506-binding protein 8) (FKBP-8) (FKBPR38) (Rotamase)	Mitochondrion membrane
1941	FLNA_HUMAN	FLNA FLN FLN1	Filamin-A (FLN-A) (Actin-binding protein 280) (ABP-280) (Alpha-filamin) (Endothelial actin-binding protein) (Filamin-1) (Non-muscle filamin)	Cytoplasm
1942	FOSL1_HUMAN	FOSL1 FRA1	Fos-related antigen 1 (FRA-1)	Nucleus
1943	FOXA3_HUMAN	FOXA3 HNF3G TCF3G	Hepatocyte nuclear factor 3-gamma (HNF-3-gamma) (HNF-3G) (Fork head-related protein FKH H3) (Forkhead box protein A3) (Transcription factor 3G) (TCF-3G)	Nucleus
1944	FOXC1_HUMAN	FOXC1 FKHL7 FREAC3	Forkhead box protein C1 (Forkhead-related protein FKHL7) (Forkhead-related transcription factor 3) (FREAC-3)	Nucleus
1945	FOXP2_HUMAN	FOXP2 CAGH44 TNRC10	Forkhead box protein P2 (CAG repeat protein 44) (Trinucleotide repeat-containing gene 10 protein)	Nucleus
1946	FZD1_HUMAN	FZD1	Frizzled-1 (Fz-1) (hFz1) (FzE1)	Cell membrane
1947	FZD10_HUMAN	FZD10	Frizzled-10 (Fz-10) (hFz10) (FzE7) (CD antigen CD350)	Cell membrane
1948	FZD2_HUMAN	FZD2	Frizzled-2 (Fz-2) (hFz2) (FzE2)	Membrane bound
1949	FZD3_HUMAN	FZD3	Frizzled-3 (Fz-3) (hFz3)	Membrane bound
1950	FZD4_HUMAN	FZD4	Frizzled-4 (Fz-4) (hFz4) (FzE4) (CD antigen CD344)	Membrane bound
1951	FZD5_HUMAN	FZD5 C2orf31	Frizzled-5 (Fz-5) (hFz5) (FzE5)	Cell membrane
1952	FZD6_HUMAN	FZD6	Frizzled-6 (Fz-6) (hFz6)	Membrane bound
1953	FZD7_HUMAN	FZD7	Frizzled-7 (Fz-7) (hFz7) (FzE3)	Cell membrane
1954	FZD8_HUMAN	FZD8	Frizzled-8 (Fz-8) (hFz8)	Membrane bound
1955	FZD9_HUMAN	FZD9 FZD3	Frizzled-9 (Fz-9) (hFz9) (FzE6) (CD antigen CD349)	Cell membrane
1956	GALM_HUMAN	GALM BLOCK25	Aldose 1-epimerase (EC 5.1.3.3) (Galactose mutarotase)	Cytoplasm
1957	G3PT_HUMAN	GAPDHS GAPD2 GAPDH2 GAPDS HSD-35 HSD35	Glyceraldehyde-3-phosphate dehydrogenase, testis-specific (EC 1.2.1.12) (Spermatogenic cell-specific glyceraldehyde 3-phosphate dehydrogenase 2) (GAPDH-2) (Spermatogenic glyceraldehyde-3-phosphate dehydrogenase)	Cytoplasm
1958	GAS1_HUMAN	GAS1	Growth arrest-specific protein 1 (GAS-1)	Cell membrane
1959	P66A_HUMAN	GATAD2A	Transcriptional repressor p66-alpha (Hp66alpha) (GATA zinc finger domain-containing protein 2A)	Nucleus
1960	GFRP_HUMAN	GCHFR GFRP	GTP cyclohydrolase 1 feedback regulatory protein (GFRP) (GTP cyclohydrolase I feedback regulatory protein) (p35)	Nucleus
1961	GDF3_HUMAN	GDF3 UNQ222/PRO248	Growth/differentiation factor 3 (GDF-3)	Secreted
1962	GEM_HUMAN	GEM KIR	GTP-binding protein GEM (GTP-binding mitogen-induced T-cell protein) (RAS-like protein KIR)	Cell membrane
1963	GGTL3_HUMAN	GGTLC3	Putative glutathione hydrolase light chain 3 (Putative gamma-glutamyltransferase light chain 3)	Cytoplasm
1964	GLPK_HUMAN	GK	Glycerol kinase (GK) (Glycerokinase) (EC 2.7.1.30) (ATP:glycerol 3-phosphotransferase)	Mitochondrion membrane
1965	GALK2_HUMAN	GALK2 GK2	N-acetylgalactosamine kinase (EC 2.7.1.157) (GalNAc kinase) (Galactokinase 2)	Mitochondrion membrane
1966	GLPK2_HUMAN	GK2 GKP2 GKTA	Glycerol kinase 2 (GK 2) (Glycerokinase 2) (EC 2.7.1.30) (ATP:glycerol 3-phosphotransferase 2) (Glycerol kinase, testis specific 2)	Mitochondrion membrane
1967	GLSK_HUMAN	GLS GLS1 KIAA0838	Glutaminase kidney isoform, mitochondrial (GLS) (EC 3.5.1.2) (K-glutaminase) (L-glutamine amidohydrolase)	Cytoplasm
1968	GLYAT_HUMAN	GLYAT ACGNAT CAT GAT	Glycine N-acyltransferase (EC 2.3.1.13) (Acyl-CoA:glycine N-acyltransferase) (AAc) (Aralkyl acyl-CoA N-acyltransferase) (Aralkyl acyl-CoA:amino acid N-acyltransferase) (Benzoyl-coenzyme A:glycine N-acyltransferase) (Glycine N-benzoyltransferase) (EC 2.3.1.71) (HRP-1(CLP))	Mitochondrion membrane
1969	GLCTK_HUMAN	GLYCTK HBEBP4 LP5910	Glycerate kinase (EC 2.7.1.31) (HBeAg-binding protein 4)	Cytoplasm
1970	GNA12_HUMAN	GNA12	Guanine nucleotide-binding protein subunit alpha-12 (G alpha-12) (G-protein subunit alpha-12)	Cell membrane
1971	GNAI1_HUMAN	GNAI1	Guanine nucleotide-binding protein G(i) subunit alpha-1 (Adenylate cyclase-inhibiting G alpha protein)	Nucleus
1972	GNAI2_HUMAN	GNAI2 GNAI2B	Guanine nucleotide-binding protein G(i) subunit alpha-2 (Adenylate cyclase-inhibiting G alpha protein)	Cytoplasm
1973	GNAI3_HUMAN	GNAI3	Guanine nucleotide-binding protein G(k) subunit alpha (G(i) alpha-3)	Cytoplasm
1974	GNAQ_HUMAN	GNAQ GAQ	Guanine nucleotide-binding protein G(q) subunit alpha (Guanine nucleotide-binding protein alpha-q)	Nucleus
1975	GBB2_HUMAN	GNB2	Guanine nucleotide-binding protein G(I)/G(S)/G(T) subunit beta-2 (G protein subunit beta-2) (Transducin beta chain 2)	Cytoplasm
1976	GBB4_HUMAN	GNB4	Guanine nucleotide-binding protein subunit beta-4 (Transducin beta chain 4)	Cytoplasm
1977	GNB5_HUMAN	GNB5	Guanine nucleotide-binding protein subunit beta-5 (Gbeta5) (Transducin beta chain 5)	Membrane bound
1978	GBG10_HUMAN	GNG10 GNGT10	Guanine nucleotide-binding protein G(I)/G(S)/G(O) subunit gamma-10	Cell membrane
1979	GNPI2_HUMAN	GNPDA2 GNP2	Glucosamine-6-phosphate isomerase 2 (EC 3.5.99.6) (Glucosamine-6-phosphate deaminase 2) (GNPDA 2) (GlcN6P deaminase 2) (Glucosamine-6-phosphate isomerase SB52)	Cytoplasm
1980	GOPC_HUMAN	GOPC CAL FIG	Golgi-associated PDZ and coiled-coil motif-containing protein (CFTR-associated ligand) (Fused in glioblastoma) (PDZ protein interacting specifically with TC10) (PIST)	Cytoplasm
1981	GORS2_HUMAN	GORASP2 GOLPH6	Golgi reassembly-stacking protein 2 (GRS2) (Golgi phosphoprotein 6) (GOLPH6) (Golgi reassembly-stacking protein of 55 kDa) (GRASP55) (p59)	Golgi apparatus
1982	GOSR2_HUMAN	GOSR2 GS27	Golgi SNAP receptor complex member 2 (27 kDa Golgi SNARE protein) (Membrin)	Golgi apparatus
1983	GPVI_HUMAN	GP6	Platelet glycoprotein VI (GPVI) (Glycoprotein 6)	Cell membrane
1984	GPAT1_HUMAN	GPAM GPAT1 KIAA1560	Glycerol-3-phosphate acyltransferase 1, mitochondrial (GPAT-1) (EC 2.3.1.15)	Mitochondrion membrane
1985	GPAT2_HUMAN	GPAT2	Glycerol-3-phosphate acyltransferase 2, mitochondrial (GPAT-2) (EC 2.3.1.15) (xGPAT1)	Mitochondrion membrane
1986	GPBAR_HUMAN	GPBAR1 TGR5	G-protein coupled bile acid receptor 1 (G-protein coupled receptor GPCR19) (hGPCR19) (Membrane-type receptor for bile acids) (M-BAR) (hBG37) (BG37)	Cell membrane
1987	GPC5_HUMAN	GPC5	Glypican-5 [Cleaved into: Secreted glypican-5]	Cell membrane
1988	G6PI_HUMAN	GPI	Glucose-6-phosphate isomerase (GPI) (EC 5.3.1.9) (Autocrine motility factor) (AMF) (Neuroleukin) (NLK) (Phosphoglucose isomerase) (PGI) (Phosphohexose isomerase) (PHI) (Sperm antigen 36) (SA-36)	Cytoplasm
1989	GPR20_HUMAN	GPR20	G-protein coupled receptor 20	Cell membrane
1990	GPR35_HUMAN	GPR35	G-protein coupled receptor 35 (Kynurenic acid receptor) (KYNA receptor)	Cell membrane
1991	GPR55_HUMAN	GPR55	G-protein coupled receptor 55	Cell membrane
1992	GPSM2_HUMAN	GPSM2 LGN	G-protein-signaling modulator 2 (Mosaic protein LGN)	Cytoplasm
1993	GRB2_HUMAN	GRB2 ASH	Growth factor receptor-bound protein 2 (Adapter protein GRB2) (Protein Ash) (SH2/SH3 adapter GRB2)	Nucleus
1994	GREM1_HUMAN	GREM1 CKTSF1B1 DAND2 DRM PIG2	Gremlin-1 (Cell proliferation-inducing gene 2 protein) (Cysteine knot superfamily 1, BMP antagonist 1) (DAN domain family member 2) (Down-regulated in Mos-transformed cells protein) (Increased in high glucose protein 2) (IHG-2)	Secreted
1995	GRP_HUMAN	GRP	Gastrin-releasing peptide (GRP) [Cleaved into: Neuromedin-C (GRP-10)]	Secreted
1996	LEGL_HUMAN	LGALSL GRP HSPC159	Galectin-related protein (Lectin galactoside-binding-like protein)	Nucleus
1997	GSK3A_HUMAN	GSK3A	Glycogen synthase kinase-3 alpha (GSK-3 alpha) (EC 2.7.11.26) (Serine/threonine-protein kinase GSK3A) (EC 2.7.11.1)	Nucleus
1998	GYS2_HUMAN	GYS2	Glycogen [starch] synthase, liver (EC 2.4.1.11)	Nucleus
1999	ECHA_HUMAN	HADHA HADH	Trifunctional enzyme subunit alpha, mitochondrial (78 kDa gastrin-binding protein) (TP-alpha) [Includes: Long-chain enoyl-CoA hydratase (EC 4.2.1.17); Long chain 3-hydroxyacyl-CoA dehydrogenase (EC 1.1.1.211)]	Mitochondrion membrane
[truncated: 602 more rows]
